# Supplementary material for: Minute amounts of helicase-deficient truncated RECQL4 are sufficient for DNA replication
Source: EMBO Rep. 2026 Mar 10;27(7):1759–88. doi: 10.1038/s44319-026-00727-2 (PMC13076768; doi:10.1038/s44319-026-00727-2)
Supplement: Supplementary file 3 — Dataset EV1 [file 44319_2026_727_MOESM3_ESM.xlsx]

## Sheet: contents
worksheet_name	description
count	RAW count data (by sgRNA)
count_cpm	counts per million count data (by sgRNA)
mapping	mapping statistics
legend	legend for gene_stats. worksheets
notes	notes
comparisons	comparisons compared in this dataset
all_comparisons	all comparisons as a single table
gene_stats.Recql4.R347_D9vsD4	gene_stats for Recql4 R347_D9vsD4
gene_stats.Recql4.R347_D9vsD0	gene_stats for Recql4 R347_D9vsD0
gene_stats.Recql4.R347_D4vsD0	gene_stats for Recql4 R347_D4vsD0
gene_stats.Recql4.WT_D9vsD4	gene_stats for Recql4 WT_D9vsD4
gene_stats.Recql4.WT_D9vsD0	gene_stats for Recql4 WT_D9vsD0
gene_stats.Recql4.WT_D4vsD0	gene_stats for Recql4 WT_D4vsD0

## Sheet: count
WT_D0_S61	WT_D4_S61	WT_D9_S61	R347_D0_S47	R347_D4_S47	R347_D9_S47	gene_rep	symbol	rep
461	419	566	543	601	800	CONTROL_998	CONTROL	998
566	843	698	827	631	372	CONTROL_995	CONTROL	995
487	642	465	187	337	637	CONTROL_992	CONTROL	992
468	502	178	238	158	137	CONTROL_991	CONTROL	991
553	661	618	1254	1051	1297	CONTROL_990	CONTROL	990
883	725	1203	1052	975	1133	CONTROL_989	CONTROL	989
429	527	805	215	261	137	CONTROL_988	CONTROL	988
890	1209	1635	1222	1190	1648	CONTROL_987	CONTROL	987
644	213	367	813	795	732	CONTROL_986	CONTROL	986
1118	1250	1221	1665	1325	1321	CONTROL_980	CONTROL	980
564	705	828	660	812	780	CONTROL_978	CONTROL	978
717	870	1694	356	521	938	CONTROL_976	CONTROL	976
649	398	556	567	677	862	CONTROL_975	CONTROL	975
797	600	439	1225	1019	1094	CONTROL_967	CONTROL	967
705	375	508	604	529	644	CONTROL_966	CONTROL	966
479	437	535	653	700	817	CONTROL_965	CONTROL	965
2029	1625	1947	1279	1239	1541	CONTROL_964	CONTROL	964
694	570	697	542	602	1303	CONTROL_963	CONTROL	963
697	316	736	764	611	661	CONTROL_962	CONTROL	962
193	134	109	779	469	337	CONTROL_961	CONTROL	961
1039	921	1246	735	615	504	CONTROL_960	CONTROL	960
1206	1409	1926	880	1041	1256	CONTROL_955	CONTROL	955
877	711	1232	1461	1425	1728	CONTROL_954	CONTROL	954
642	530	358	781	1268	1547	CONTROL_953	CONTROL	953
964	1076	948	687	969	1090	CONTROL_948	CONTROL	948
1010	1163	533	811	597	403	CONTROL_947	CONTROL	947
1027	1087	1010	885	985	1153	CONTROL_945	CONTROL	945
836	628	959	580	660	540	CONTROL_944	CONTROL	944
1161	1328	1820	375	481	935	CONTROL_940	CONTROL	940
604	555	703	1093	731	1280	CONTROL_939	CONTROL	939
537	456	389	577	441	716	CONTROL_937	CONTROL	937
1049	1110	1232	1054	1193	1413	CONTROL_936	CONTROL	936
864	974	899	1145	1189	2118	CONTROL_934	CONTROL	934
581	715	811	1267	906	1212	CONTROL_933	CONTROL	933
586	365	637	845	1101	1896	CONTROL_931	CONTROL	931
805	1177	2076	1235	1270	1712	CONTROL_929	CONTROL	929
706	768	362	865	850	794	CONTROL_923	CONTROL	923
505	905	703	384	237	225	CONTROL_917	CONTROL	917
220	461	248	484	341	461	CONTROL_915	CONTROL	915
839	735	1060	840	846	1303	CONTROL_914	CONTROL	914
747	858	933	460	265	516	CONTROL_913	CONTROL	913
717	1253	1051	871	901	1321	CONTROL_910	CONTROL	910
0	0	0	0	0	0	CONTROL_908	CONTROL	908
421	240	245	345	314	302	CONTROL_907	CONTROL	907
1056	743	968	968	753	874	CONTROL_903	CONTROL	903
752	603	619	521	892	606	CONTROL_902	CONTROL	902
591	740	1275	538	608	574	CONTROL_901	CONTROL	901
603	590	130	289	292	326	CONTROL_899	CONTROL	899
369	285	256	637	382	295	CONTROL_898	CONTROL	898
760	434	460	557	429	518	CONTROL_897	CONTROL	897
1691	1889	2228	940	918	1571	CONTROL_896	CONTROL	896
756	577	489	1031	709	1013	CONTROL_895	CONTROL	895
822	1137	1317	783	623	873	CONTROL_894	CONTROL	894
674	501	413	772	996	761	CONTROL_893	CONTROL	893
531	671	623	251	162	251	CONTROL_889	CONTROL	889
317	365	102	316	317	530	CONTROL_888	CONTROL	888
684	468	413	196	119	141	CONTROL_885	CONTROL	885
703	668	1889	1406	805	939	CONTROL_881	CONTROL	881
387	421	348	547	577	590	CONTROL_880	CONTROL	880
23	67	9	0	0	1	CONTROL_879	CONTROL	879
556	671	462	776	768	562	CONTROL_875	CONTROL	875
69	0	0	1	0	0	CONTROL_872	CONTROL	872
0	0	0	21	10	0	CONTROL_869	CONTROL	869
84	25	0	0	0	0	CONTROL_868	CONTROL	868
667	1146	1298	1233	464	1345	CONTROL_867	CONTROL	867
414	330	406	686	353	203	CONTROL_865	CONTROL	865
422	305	395	308	154	333	CONTROL_863	CONTROL	863
1241	1274	1308	879	947	953	CONTROL_861	CONTROL	861
786	690	584	579	296	224	CONTROL_857	CONTROL	857
709	549	527	510	545	431	CONTROL_850	CONTROL	850
502	946	1379	510	502	562	CONTROL_848	CONTROL	848
339	311	398	676	758	893	CONTROL_842	CONTROL	842
521	649	990	240	437	730	CONTROL_839	CONTROL	839
621	411	585	549	628	836	CONTROL_836	CONTROL	836
431	362	403	286	291	344	CONTROL_834	CONTROL	834
435	753	593	798	614	1036	CONTROL_832	CONTROL	832
525	338	397	235	135	134	CONTROL_830	CONTROL	830
508	534	731	286	283	275	CONTROL_829	CONTROL	829
710	935	1696	1030	1015	1441	CONTROL_828	CONTROL	828
953	1259	1293	1325	1148	1555	CONTROL_827	CONTROL	827
841	528	433	611	493	519	CONTROL_820	CONTROL	820
713	679	358	1049	840	916	CONTROL_818	CONTROL	818
1180	941	1216	839	1196	1041	CONTROL_816	CONTROL	816
597	418	705	362	270	257	CONTROL_815	CONTROL	815
1112	1273	924	950	809	815	CONTROL_813	CONTROL	813
711	797	916	676	968	1106	CONTROL_812	CONTROL	812
580	725	443	770	388	480	CONTROL_809	CONTROL	809
966	1649	1478	1047	929	521	CONTROL_808	CONTROL	808
1764	1952	2136	1464	1768	1948	CONTROL_807	CONTROL	807
575	391	333	652	422	728	CONTROL_806	CONTROL	806
743	801	771	984	721	913	CONTROL_805	CONTROL	805
295	561	613	624	518	484	CONTROL_801	CONTROL	801
839	832	527	1011	707	505	CONTROL_800	CONTROL	800
536	1248	1204	325	343	423	CONTROL_798	CONTROL	798
352	794	1121	337	568	277	CONTROL_797	CONTROL	797
328	466	294	392	429	528	CONTROL_794	CONTROL	794
325	576	966	282	122	347	CONTROL_793	CONTROL	793
925	1307	1711	547	520	624	CONTROL_791	CONTROL	791
650	847	868	552	295	371	CONTROL_789	CONTROL	789
327	414	414	432	222	147	CONTROL_786	CONTROL	786
659	1236	1245	664	707	500	CONTROL_785	CONTROL	785
395	582	574	587	613	368	CONTROL_784	CONTROL	784
597	766	791	386	276	591	CONTROL_778	CONTROL	778
871	705	404	493	508	448	CONTROL_777	CONTROL	777
547	439	595	194	215	198	CONTROL_775	CONTROL	775
605	510	412	642	1035	1460	CONTROL_773	CONTROL	773
486	364	403	647	402	503	CONTROL_771	CONTROL	771
859	975	1214	1310	1655	1197	CONTROL_770	CONTROL	770
728	894	828	1135	1618	1110	CONTROL_768	CONTROL	768
987	650	888	807	685	827	CONTROL_762	CONTROL	762
956	1050	834	1073	929	1564	CONTROL_760	CONTROL	760
349	198	380	243	191	490	CONTROL_756	CONTROL	756
474	384	638	616	324	603	CONTROL_755	CONTROL	755
665	708	627	1114	1213	1415	CONTROL_753	CONTROL	753
568	522	459	499	656	918	CONTROL_752	CONTROL	752
798	781	980	594	430	426	CONTROL_751	CONTROL	751
630	633	710	684	1017	1260	CONTROL_750	CONTROL	750
1266	1018	1192	957	1062	947	CONTROL_749	CONTROL	749
268	250	521	824	664	459	CONTROL_747	CONTROL	747
624	716	586	1240	834	1034	CONTROL_746	CONTROL	746
794	756	513	643	400	430	CONTROL_744	CONTROL	744
621	759	1301	239	451	624	CONTROL_743	CONTROL	743
528	461	600	750	696	675	CONTROL_742	CONTROL	742
347	514	668	370	486	406	CONTROL_738	CONTROL	738
695	641	869	323	188	488	CONTROL_737	CONTROL	737
736	467	668	622	534	604	CONTROL_735	CONTROL	735
912	849	1197	590	549	556	CONTROL_732	CONTROL	732
1469	1557	1064	994	897	903	CONTROL_731	CONTROL	731
735	549	888	576	650	483	CONTROL_730	CONTROL	730
1010	712	811	586	544	814	CONTROL_728	CONTROL	728
828	1023	956	529	411	509	CONTROL_727	CONTROL	727
387	429	925	561	692	856	CONTROL_726	CONTROL	726
882	614	404	510	464	829	CONTROL_723	CONTROL	723
839	1045	1074	445	218	279	CONTROL_721	CONTROL	721
842	859	1012	704	529	533	CONTROL_716	CONTROL	716
375	389	205	325	371	414	CONTROL_715	CONTROL	715
689	311	458	542	326	352	CONTROL_714	CONTROL	714
991	886	1207	636	1033	1679	CONTROL_713	CONTROL	713
1144	689	912	985	1084	1399	CONTROL_712	CONTROL	712
743	696	695	378	290	438	CONTROL_711	CONTROL	711
347	464	639	449	569	550	CONTROL_709	CONTROL	709
577	513	579	436	342	391	CONTROL_706	CONTROL	706
201	95	111	225	524	490	CONTROL_702	CONTROL	702
812	948	1261	775	508	1126	CONTROL_700	CONTROL	700
653	684	989	810	817	723	CONTROL_696	CONTROL	696
340	468	442	991	646	575	CONTROL_695	CONTROL	695
323	324	287	148	82	152	CONTROL_694	CONTROL	694
727	606	586	307	279	295	CONTROL_692	CONTROL	692
899	915	1066	1035	1146	1612	CONTROL_690	CONTROL	690
1089	1410	2450	752	579	693	CONTROL_689	CONTROL	689
696	460	1027	270	228	504	CONTROL_688	CONTROL	688
493	735	945	430	434	339	CONTROL_687	CONTROL	687
630	457	1109	775	588	614	CONTROL_686	CONTROL	686
616	837	613	257	102	358	CONTROL_684	CONTROL	684
711	664	1577	213	235	270	CONTROL_683	CONTROL	683
450	329	541	995	1041	1016	CONTROL_682	CONTROL	682
289	378	182	208	111	182	CONTROL_681	CONTROL	681
299	200	163	181	164	222	CONTROL_679	CONTROL	679
827	712	700	732	508	933	CONTROL_678	CONTROL	678
997	1097	950	578	553	1016	CONTROL_675	CONTROL	675
572	536	386	1099	850	1363	CONTROL_847	CONTROL	847
932	1076	1393	1019	1204	1574	CONTROL_669	CONTROL	669
371	185	306	54	81	126	CONTROL_668	CONTROL	668
496	356	477	592	487	333	CONTROL_665	CONTROL	665
780	625	1047	420	588	726	CONTROL_664	CONTROL	664
612	834	1510	499	323	193	CONTROL_660	CONTROL	660
1042	796	463	938	836	937	CONTROL_659	CONTROL	659
686	281	678	733	890	850	CONTROL_655	CONTROL	655
628	1302	1319	664	415	625	CONTROL_652	CONTROL	652
956	714	1188	979	915	724	CONTROL_648	CONTROL	648
551	338	592	475	559	223	CONTROL_646	CONTROL	646
467	1008	786	1122	1022	1073	CONTROL_645	CONTROL	645
189	26	72	647	577	486	CONTROL_642	CONTROL	642
681	867	725	975	1106	1299	CONTROL_641	CONTROL	641
658	487	708	468	437	943	CONTROL_637	CONTROL	637
646	661	1260	583	615	861	CONTROL_635	CONTROL	635
496	307	302	645	647	737	CONTROL_629	CONTROL	629
495	549	734	339	322	230	CONTROL_627	CONTROL	627
726	735	777	443	640	888	CONTROL_625	CONTROL	625
498	497	550	576	306	768	CONTROL_623	CONTROL	623
847	1335	2601	704	699	1319	CONTROL_622	CONTROL	622
604	523	483	653	900	692	CONTROL_621	CONTROL	621
956	531	485	765	884	926	CONTROL_620	CONTROL	620
747	276	939	681	416	893	CONTROL_619	CONTROL	619
866	641	1013	1102	657	578	CONTROL_618	CONTROL	618
299	101	64	402	315	292	CONTROL_614	CONTROL	614
841	967	1278	604	412	445	CONTROL_612	CONTROL	612
209	200	111	340	436	331	CONTROL_609	CONTROL	609
610	850	904	713	535	958	CONTROL_604	CONTROL	604
750	454	407	973	1048	897	CONTROL_603	CONTROL	603
24	0	0	0	0	0	CONTROL_602	CONTROL	602
1022	845	1241	265	189	245	CONTROL_599	CONTROL	599
917	1160	1718	755	977	769	CONTROL_598	CONTROL	598
929	1406	2137	750	407	427	CONTROL_597	CONTROL	597
515	550	591	204	270	376	CONTROL_596	CONTROL	596
701	1035	775	1007	1025	1141	CONTROL_595	CONTROL	595
775	699	1120	713	575	892	CONTROL_594	CONTROL	594
958	875	696	820	691	542	CONTROL_587	CONTROL	587
513	569	780	430	360	986	CONTROL_585	CONTROL	585
233	207	235	187	143	146	CONTROL_584	CONTROL	584
621	319	493	341	285	213	CONTROL_582	CONTROL	582
506	628	385	340	482	752	CONTROL_580	CONTROL	580
335	585	282	427	477	341	CONTROL_579	CONTROL	579
972	1023	1448	1265	1387	1099	CONTROL_576	CONTROL	576
1010	727	603	1451	1118	1878	CONTROL_574	CONTROL	574
935	964	786	775	726	1316	CONTROL_573	CONTROL	573
1055	1267	1497	1099	1249	1940	CONTROL_572	CONTROL	572
556	953	277	406	424	282	CONTROL_567	CONTROL	567
926	786	859	1000	866	1038	CONTROL_566	CONTROL	566
499	419	985	887	684	669	CONTROL_563	CONTROL	563
693	627	598	411	347	507	CONTROL_562	CONTROL	562
280	392	268	765	408	443	CONTROL_560	CONTROL	560
391	218	425	532	266	285	CONTROL_559	CONTROL	559
693	631	811	1068	928	957	CONTROL_558	CONTROL	558
751	657	546	544	234	401	CONTROL_557	CONTROL	557
838	604	817	494	282	176	CONTROL_555	CONTROL	555
907	1448	1477	614	988	965	CONTROL_554	CONTROL	554
804	657	714	802	566	597	CONTROL_551	CONTROL	551
333	379	379	554	320	310	CONTROL_550	CONTROL	550
686	612	907	829	1018	1178	CONTROL_549	CONTROL	549
905	825	710	508	216	188	CONTROL_548	CONTROL	548
1544	1545	1989	691	930	932	CONTROL_545	CONTROL	545
697	367	501	523	608	650	CONTROL_541	CONTROL	541
550	446	836	714	618	400	CONTROL_538	CONTROL	538
651	777	547	322	194	108	CONTROL_535	CONTROL	535
522	659	321	347	433	729	CONTROL_533	CONTROL	533
707	774	1036	679	735	980	CONTROL_531	CONTROL	531
528	511	653	778	999	1114	CONTROL_530	CONTROL	530
520	698	2009	303	369	317	CONTROL_529	CONTROL	529
630	425	590	805	579	688	CONTROL_528	CONTROL	528
682	194	290	786	308	684	CONTROL_526	CONTROL	526
492	447	482	552	605	743	CONTROL_524	CONTROL	524
956	692	676	946	607	798	CONTROL_521	CONTROL	521
1155	462	592	981	755	610	CONTROL_518	CONTROL	518
624	884	1079	935	720	799	CONTROL_517	CONTROL	517
423	241	351	235	257	376	CONTROL_516	CONTROL	516
761	730	885	733	742	740	CONTROL_509	CONTROL	509
954	975	982	754	594	885	CONTROL_508	CONTROL	508
903	1008	1306	446	371	378	CONTROL_506	CONTROL	506
469	511	550	274	279	472	CONTROL_504	CONTROL	504
820	1004	1907	480	335	416	CONTROL_503	CONTROL	503
868	869	556	1068	695	702	CONTROL_501	CONTROL	501
419	155	79	572	495	682	CONTROL_495	CONTROL	495
693	911	1161	797	1021	1295	CONTROL_494	CONTROL	494
913	1210	2368	884	710	785	CONTROL_492	CONTROL	492
1101	660	663	1097	928	589	CONTROL_491	CONTROL	491
388	512	670	568	322	564	CONTROL_490	CONTROL	490
885	742	628	1095	1003	1225	CONTROL_489	CONTROL	489
1029	841	727	792	670	947	CONTROL_484	CONTROL	484
569	613	662	818	477	424	CONTROL_482	CONTROL	482
586	522	612	898	933	890	CONTROL_479	CONTROL	479
759	699	1544	552	432	350	CONTROL_474	CONTROL	474
347	224	454	611	814	1190	CONTROL_471	CONTROL	471
884	447	848	261	230	237	CONTROL_470	CONTROL	470
620	880	1052	535	675	374	CONTROL_465	CONTROL	465
865	803	657	664	549	786	CONTROL_463	CONTROL	463
1429	1635	2267	835	964	1340	CONTROL_462	CONTROL	462
924	534	768	2008	1346	1291	CONTROL_461	CONTROL	461
468	296	124	179	309	472	CONTROL_460	CONTROL	460
534	430	499	277	352	433	CONTROL_459	CONTROL	459
229	307	948	272	279	361	CONTROL_458	CONTROL	458
667	350	649	1563	1503	2015	CONTROL_455	CONTROL	455
788	656	1212	468	275	342	CONTROL_454	CONTROL	454
818	883	1181	753	674	683	CONTROL_453	CONTROL	453
181	182	88	143	164	122	CONTROL_452	CONTROL	452
664	1019	469	601	585	386	CONTROL_450	CONTROL	450
886	694	1198	867	740	1234	CONTROL_447	CONTROL	447
1389	1157	2386	970	1087	1262	CONTROL_446	CONTROL	446
991	896	880	1023	753	663	CONTROL_444	CONTROL	444
850	975	1564	405	475	674	CONTROL_443	CONTROL	443
470	334	378	171	186	85	CONTROL_442	CONTROL	442
854	922	541	537	350	457	CONTROL_438	CONTROL	438
731	959	1477	712	421	692	CONTROL_436	CONTROL	436
768	601	1563	517	214	489	CONTROL_435	CONTROL	435
867	577	482	525	868	982	CONTROL_433	CONTROL	433
266	57	91	147	156	114	CONTROL_429	CONTROL	429
1010	857	933	1005	1168	1141	CONTROL_426	CONTROL	426
784	667	1471	508	368	511	CONTROL_425	CONTROL	425
627	913	954	433	361	692	CONTROL_424	CONTROL	424
637	571	476	531	419	447	CONTROL_421	CONTROL	421
447	358	595	809	921	1079	CONTROL_417	CONTROL	417
530	509	380	460	299	388	CONTROL_414	CONTROL	414
422	878	443	554	579	729	CONTROL_411	CONTROL	411
702	784	1413	660	503	705	CONTROL_409	CONTROL	409
531	626	594	404	153	246	CONTROL_408	CONTROL	408
201	405	269	333	337	403	CONTROL_404	CONTROL	404
861	536	470	950	740	1131	CONTROL_400	CONTROL	400
578	643	609	600	523	721	CONTROL_398	CONTROL	398
566	282	485	828	731	530	CONTROL_397	CONTROL	397
597	1016	1209	292	578	404	CONTROL_395	CONTROL	395
26	0	0	0	0	0	CONTROL_393	CONTROL	393
1014	1153	1621	598	450	632	CONTROL_392	CONTROL	392
661	357	167	518	240	369	CONTROL_391	CONTROL	391
374	460	333	1021	1324	1225	CONTROL_390	CONTROL	390
525	246	692	536	317	347	CONTROL_387	CONTROL	387
349	266	341	316	239	262	CONTROL_386	CONTROL	386
505	790	910	554	353	315	CONTROL_385	CONTROL	385
764	497	1244	1554	894	1406	CONTROL_384	CONTROL	384
496	665	861	660	956	1103	CONTROL_376	CONTROL	376
401	183	288	272	243	300	CONTROL_374	CONTROL	374
631	864	1170	472	370	188	CONTROL_373	CONTROL	373
739	817	1154	922	594	515	CONTROL_372	CONTROL	372
1032	1187	1615	380	306	225	CONTROL_370	CONTROL	370
346	496	476	203	56	50	CONTROL_368	CONTROL	368
512	384	346	518	140	25	CONTROL_366	CONTROL	366
92	151	130	33	14	0	CONTROL_362	CONTROL	362
885	789	1605	1197	926	1822	CONTROL_360	CONTROL	360
1236	2115	1681	1256	1477	1264	CONTROL_357	CONTROL	357
1126	1154	1285	574	956	1463	CONTROL_356	CONTROL	356
624	951	1155	326	316	478	CONTROL_355	CONTROL	355
547	844	759	619	863	846	CONTROL_354	CONTROL	354
60	23	5	37	92	80	CONTROL_352	CONTROL	352
427	489	333	608	531	369	CONTROL_345	CONTROL	345
1240	958	1300	901	781	966	CONTROL_344	CONTROL	344
376	352	992	437	505	648	CONTROL_341	CONTROL	341
365	476	1080	522	475	661	CONTROL_339	CONTROL	339
758	770	1216	178	377	498	CONTROL_335	CONTROL	335
1026	638	303	607	472	466	CONTROL_334	CONTROL	334
533	426	463	451	726	681	CONTROL_331	CONTROL	331
729	922	779	1304	1054	1434	CONTROL_329	CONTROL	329
834	954	965	485	838	684	CONTROL_327	CONTROL	327
282	487	391	313	412	360	CONTROL_325	CONTROL	325
529	520	657	791	524	766	CONTROL_324	CONTROL	324
1548	929	1351	1563	1688	1792	CONTROL_322	CONTROL	322
668	758	922	1148	1192	1252	CONTROL_320	CONTROL	320
598	506	960	424	469	833	CONTROL_319	CONTROL	319
607	629	657	410	519	447	CONTROL_318	CONTROL	318
1768	1550	1824	1670	2285	2518	CONTROL_315	CONTROL	315
1147	1673	630	1518	1424	1508	CONTROL_312	CONTROL	312
1105	867	632	808	802	736	CONTROL_308	CONTROL	308
463	285	427	232	291	271	CONTROL_307	CONTROL	307
654	650	890	312	279	274	CONTROL_306	CONTROL	306
784	748	711	482	423	317	CONTROL_304	CONTROL	304
1160	854	919	1093	1138	1043	CONTROL_301	CONTROL	301
521	397	530	550	389	320	CONTROL_300	CONTROL	300
587	749	387	767	587	650	CONTROL_298	CONTROL	298
422	541	477	457	668	550	CONTROL_297	CONTROL	297
635	1095	1011	856	632	598	CONTROL_293	CONTROL	293
210	233	216	498	529	700	CONTROL_291	CONTROL	291
356	252	345	481	422	373	CONTROL_288	CONTROL	288
700	553	1007	731	667	564	CONTROL_286	CONTROL	286
216	274	68	153	105	176	CONTROL_281	CONTROL	281
825	548	543	693	938	1018	CONTROL_280	CONTROL	280
414	532	532	416	383	375	CONTROL_279	CONTROL	279
571	592	578	834	622	1032	CONTROL_278	CONTROL	278
49	17	29	0	0	0	CONTROL_276	CONTROL	276
783	892	1163	521	356	404	CONTROL_275	CONTROL	275
498	472	601	324	209	412	CONTROL_274	CONTROL	274
333	517	947	318	351	405	CONTROL_271	CONTROL	271
444	454	348	304	416	262	CONTROL_270	CONTROL	270
713	631	73	688	608	390	CONTROL_268	CONTROL	268
460	25	134	125	177	248	CONTROL_267	CONTROL	267
647	750	980	474	493	311	CONTROL_265	CONTROL	265
644	329	343	321	508	588	CONTROL_263	CONTROL	263
97	198	142	151	126	103	CONTROL_262	CONTROL	262
557	367	686	761	854	1052	CONTROL_258	CONTROL	258
551	436	544	775	319	354	CONTROL_255	CONTROL	255
572	683	654	297	331	341	CONTROL_251	CONTROL	251
738	739	1091	717	651	785	CONTROL_247	CONTROL	247
1044	1296	1820	1609	1551	1898	CONTROL_246	CONTROL	246
446	349	281	559	389	319	CONTROL_244	CONTROL	244
398	960	654	455	777	981	CONTROL_242	CONTROL	242
586	231	233	86	411	550	CONTROL_238	CONTROL	238
331	221	211	321	355	321	CONTROL_236	CONTROL	236
454	392	389	760	315	438	CONTROL_235	CONTROL	235
1690	2086	2034	909	1304	1311	CONTROL_234	CONTROL	234
256	422	513	293	243	322	CONTROL_232	CONTROL	232
1835	1476	2010	939	885	1495	CONTROL_230	CONTROL	230
441	554	865	236	251	189	CONTROL_229	CONTROL	229
835	929	1238	1032	1127	1346	CONTROL_222	CONTROL	222
1493	879	1274	1378	1091	1355	CONTROL_219	CONTROL	219
806	588	402	959	731	802	CONTROL_214	CONTROL	214
1192	1186	1224	529	516	789	CONTROL_213	CONTROL	213
927	699	1082	784	593	390	CONTROL_211	CONTROL	211
792	1204	1411	477	315	269	CONTROL_210	CONTROL	210
1057	1186	2205	568	635	1090	CONTROL_206	CONTROL	206
693	545	499	377	278	312	CONTROL_204	CONTROL	204
943	938	1015	675	728	657	CONTROL_203	CONTROL	203
2274	2097	3061	2005	1766	2338	CONTROL_202	CONTROL	202
1030	701	669	920	1233	1192	CONTROL_201	CONTROL	201
636	1078	1097	630	471	542	CONTROL_200	CONTROL	200
1105	1038	887	1074	992	1507	CONTROL_197	CONTROL	197
529	505	705	629	519	868	CONTROL_193	CONTROL	193
1570	1607	1402	993	1408	1675	CONTROL_190	CONTROL	190
900	1200	1226	991	1082	1086	CONTROL_188	CONTROL	188
1630	1536	3189	1335	1687	1556	CONTROL_187	CONTROL	187
1368	1758	2429	1558	1728	2593	CONTROL_185	CONTROL	185
653	1176	1048	947	770	969	CONTROL_182	CONTROL	182
824	564	669	425	435	369	CONTROL_181	CONTROL	181
1078	1357	1764	579	429	805	CONTROL_180	CONTROL	180
739	893	951	541	473	548	CONTROL_179	CONTROL	179
1391	1515	1952	1006	573	645	CONTROL_175	CONTROL	175
502	611	337	615	659	782	CONTROL_174	CONTROL	174
684	415	509	352	467	524	CONTROL_169	CONTROL	169
1242	1263	1150	924	901	1163	CONTROL_167	CONTROL	167
797	496	919	566	540	604	CONTROL_165	CONTROL	165
271	140	135	70	53	54	CONTROL_164	CONTROL	164
879	354	851	680	553	1128	CONTROL_163	CONTROL	163
1516	1556	1572	818	947	925	CONTROL_162	CONTROL	162
474	423	256	336	353	344	CONTROL_160	CONTROL	160
703	795	399	894	555	494	CONTROL_155	CONTROL	155
461	554	576	328	365	542	CONTROL_154	CONTROL	154
641	503	709	651	368	411	CONTROL_150	CONTROL	150
0	0	0	0	0	0	CONTROL_149	CONTROL	149
1059	895	873	1078	2112	2207	CONTROL_147	CONTROL	147
650	590	805	741	613	947	CONTROL_146	CONTROL	146
317	404	621	744	708	855	CONTROL_140	CONTROL	140
461	838	949	966	457	769	CONTROL_137	CONTROL	137
814	1569	1905	743	826	771	CONTROL_136	CONTROL	136
881	938	587	853	650	659	CONTROL_134	CONTROL	134
1454	1061	935	902	813	709	CONTROL_133	CONTROL	133
687	691	367	238	395	558	CONTROL_130	CONTROL	130
1081	997	1749	996	1162	1223	CONTROL_128	CONTROL	128
1440	1679	1314	1443	1646	3035	CONTROL_124	CONTROL	124
410	328	550	343	251	268	CONTROL_122	CONTROL	122
891	764	723	614	793	771	CONTROL_120	CONTROL	120
1866	1977	2712	1303	1360	1457	CONTROL_119	CONTROL	119
915	1470	1452	639	534	550	CONTROL_117	CONTROL	117
791	569	991	344	305	438	CONTROL_116	CONTROL	116
820	1214	1359	811	608	1015	CONTROL_114	CONTROL	114
631	924	1119	449	254	546	CONTROL_113	CONTROL	113
611	1192	1296	824	557	582	CONTROL_112	CONTROL	112
926	802	1061	898	941	1607	CONTROL_111	CONTROL	111
1519	1086	1570	1638	1299	1698	CONTROL_108	CONTROL	108
653	560	913	534	792	1076	CONTROL_107	CONTROL	107
1378	1069	1236	1386	1368	2008	CONTROL_105	CONTROL	105
615	431	552	558	608	669	CONTROL_104	CONTROL	104
738	751	619	567	850	460	CONTROL_103	CONTROL	103
1279	1485	3428	1470	1122	985	CONTROL_102	CONTROL	102
450	336	528	725	631	773	CONTROL_100	CONTROL	100
1029	1121	900	551	214	989	CONTROL_98	CONTROL	98
1413	1794	2704	499	585	679	CONTROL_94	CONTROL	94
1056	1273	1431	678	1104	1507	CONTROL_93	CONTROL	93
345	313	162	384	311	365	CONTROL_92	CONTROL	92
1072	913	1609	638	570	1085	CONTROL_91	CONTROL	91
1299	1016	913	972	929	1046	CONTROL_90	CONTROL	90
610	543	359	181	96	300	CONTROL_85	CONTROL	85
1039	903	1651	847	959	749	CONTROL_81	CONTROL	81
1548	2232	2606	1017	653	641	CONTROL_79	CONTROL	79
874	889	1223	819	547	775	CONTROL_73	CONTROL	73
227	310	163	529	828	750	CONTROL_72	CONTROL	72
754	1056	795	1105	1765	1653	CONTROL_71	CONTROL	71
1878	1411	1959	1360	1711	2418	CONTROL_69	CONTROL	69
790	728	1085	954	1173	1171	CONTROL_66	CONTROL	66
250	229	111	192	142	176	CONTROL_62	CONTROL	62
662	601	1056	247	344	286	CONTROL_61	CONTROL	61
515	457	494	290	384	298	CONTROL_60	CONTROL	60
1865	1724	1775	1702	1596	5262	CONTROL_55	CONTROL	55
820	907	732	739	717	870	CONTROL_54	CONTROL	54
915	1066	1674	1580	1156	1715	CONTROL_52	CONTROL	52
900	903	1263	2025	1788	1619	CONTROL_51	CONTROL	51
1276	1418	3012	1520	1145	907	CONTROL_49	CONTROL	49
752	1008	1567	903	382	577	CONTROL_43	CONTROL	43
256	262	176	440	373	353	CONTROL_40	CONTROL	40
1203	1492	1167	1067	859	768	CONTROL_39	CONTROL	39
411	525	602	297	377	427	CONTROL_38	CONTROL	38
595	488	729	813	585	776	CONTROL_37	CONTROL	37
718	884	1410	1570	684	450	CONTROL_35	CONTROL	35
853	796	1085	724	595	969	CONTROL_33	CONTROL	33
589	426	880	180	307	482	CONTROL_32	CONTROL	32
844	533	637	434	124	52	CONTROL_28	CONTROL	28
1717	1223	1937	1478	1120	1231	CONTROL_26	CONTROL	26
0	0	58	170	94	165	CONTROL_24	CONTROL	24
466	539	455	564	382	437	CONTROL_23	CONTROL	23
742	889	728	538	624	708	CONTROL_21	CONTROL	21
1826	868	987	665	464	649	CONTROL_16	CONTROL	16
1357	1247	1082	1010	956	1269	CONTROL_15	CONTROL	15
1384	1524	1103	1551	1379	1586	CONTROL_14	CONTROL	14
940	829	1030	976	346	327	CONTROL_12	CONTROL	12
587	590	620	468	312	272	CONTROL_10	CONTROL	10
767	785	651	858	961	807	CONTROL_8	CONTROL	8
259	354	815	537	523	698	CONTROL_6	CONTROL	6
560	391	504	763	422	594	CONTROL_2	CONTROL	2
400	765	715	431	292	361	CONTROL_1	CONTROL	1
1066	1184	1156	451	500	577	ESP6ESP5_4	ESP6ESP5	4
784	1066	856	910	1108	717	ESP6ESP5_1	ESP6ESP5	1
606	487	634	138	64	25	XNTRPC_3	XNTRPC	3
508	369	447	498	398	188	XNTRPC_1	XNTRPC	1
625	635	600	640	346	166	XNDC1_4	XNDC1	4
628	644	464	436	509	331	LBHD1_4	LBHD1	4
699	605	736	311	363	927	LBHD1_3	LBHD1	3
155	34	3	63	202	130	LBHD1_2	LBHD1	2
1339	1315	1639	1946	1567	1644	GM21975_3	GM21975	3
344	457	433	864	954	1084	GM21693_3	GM21693	3
1249	1241	1444	1532	1834	1604	GM21693_2	GM21693	2
630	796	1062	694	601	650	GM21693_1	GM21693	1
907	993	944	967	853	1354	GM21671_4	GM21671	4
74	0	2	16	12	170	GM21671_2	GM21671	2
267	0	14	54	88	80	GM21671_1	GM21671	1
382	277	295	91	120	186	GM21951_1	GM21951	1
689	463	393	492	534	599	GM21637_4	GM21637	4
197	96	67	109	103	48	GM21637_2	GM21637	2
53	0	0	47	32	42	GM21637_1	GM21637	1
59	0	0	47	25	6	GM21541_4	GM21541	4
121	0	2	47	5	0	GM21498_4	GM21498	4
390	516	624	357	138	146	GM21498_3	GM21498	3
156	0	0	125	85	101	GM21498_2	GM21498	2
41	17	26	78	16	58	LOC100862015_4	LOC100862015	4
157	0	23	237	32	80	LOC100862015_3	LOC100862015	3
217	174	381	479	302	168	LOC100862015_2	LOC100862015	2
166	25	2	94	39	89	LOC100862015_1	LOC100862015	1
879	926	929	866	934	1134	GM21379_3	GM21379	3
573	351	122	552	633	599	GM21950_2	GM21950	2
1139	868	1916	998	676	722	GM21950_1	GM21950	1
125	44	2	317	180	221	GM21319_4	GM21319	4
259	174	58	276	293	273	GM21319_2	GM21319	2
115	1	26	251	252	404	GM21319_1	GM21319	1
20	33	19	46	17	11	GM21119_4	GM21119	4
607	331	149	942	527	758	GM21119_2	GM21119	2
98	65	4	4	0	0	GM21119_1	GM21119	1
109	109	42	1	0	1	LOC100861615_4	LOC100861615	4
111	0	0	175	59	89	LOC100861615_3	LOC100861615	3
186	12	30	410	205	168	LOC100861615_2	LOC100861615	2
52	0	0	0	0	0	LOC100861615_1	LOC100861615	1
571	335	126	635	509	1168	GM20604_4	GM20604	4
337	1	38	450	329	652	GM20604_3	GM20604	3
778	1026	1233	388	247	163	FER1L5_4	FER1L5	4
520	174	342	170	238	217	FER1L5_1	FER1L5	1
402	407	541	722	645	831	GM11127_4	GM11127	4
527	659	1314	297	251	321	GM11127_2	GM11127	2
627	777	1046	698	738	651	TMPPE_4	TMPPE	4
583	569	540	601	900	869	TMPPE_2	TMPPE	2
519	303	328	314	305	325	TMPPE_1	TMPPE	1
292	184	328	212	311	407	GM11128_3	GM11128	3
558	508	333	537	600	939	GM11128_2	GM11128	2
715	919	927	576	820	1106	PLSCR5_4	PLSCR5	4
919	759	820	991	703	1069	PLSCR5_3	PLSCR5	3
746	821	839	818	517	679	ATG14_4	ATG14	4
861	642	913	710	608	938	ATG14_3	ATG14	3
212	79	48	677	1015	1004	3425401B19RIK_4	3425401B19RIK	4
515	451	589	895	878	703	3425401B19RIK_1	3425401B19RIK	1
284	241	60	348	238	90	DCDC2B_1	DCDC2B	1
323	460	283	196	305	491	SMLR1_4	SMLR1	4
712	781	639	796	695	869	SMLR1_2	SMLR1	2
673	923	1554	69	105	135	PRR22_4	PRR22	4
128	44	1	13	72	1	SPIN2D_4	SPIN2D	4
60	0	0	97	0	30	SPIN2D_3	SPIN2D	3
600	605	629	740	973	1017	ABHD12B_3	ABHD12B	3
803	590	884	694	635	653	ABHD12B_1	ABHD12B	1
251	537	1087	370	536	506	CCDC170_2	CCDC170	2
534	374	666	480	647	624	CCDC170_1	CCDC170	1
747	682	945	532	529	433	MPTX2_1	MPTX2	1
568	332	790	502	350	395	MICALCL_4	MICALCL	4
410	348	625	493	499	505	MICALCL_2	MICALCL	2
382	244	288	704	609	620	KRTAP16-1_3	KRTAP16-1	3
848	818	710	921	655	669	KRTAP16-1_2	KRTAP16-1	2
1257	1374	1836	708	934	1069	KRTAP16-1_1	KRTAP16-1	1
529	482	344	801	553	945	CMTM1_4	CMTM1	4
662	672	785	559	650	278	CMTM1_3	CMTM1	3
1016	836	624	1356	1587	1799	CMTM1_1	CMTM1	1
525	382	501	776	731	675	PRSS51_1	PRSS51	1
831	761	485	646	593	504	FAM181A_4	FAM181A	4
483	292	402	1079	571	358	FAM181A_3	FAM181A	3
746	351	469	400	477	652	FAM181A_1	FAM181A	1
789	500	169	338	145	287	GM15056_3	GM15056	3
780	693	1052	711	626	398	GM15056_1	GM15056	1
332	206	145	410	279	478	GM6040_4	GM6040	4
759	571	304	575	518	836	ACPT_4	ACPT	4
440	379	164	377	439	365	AY761185_3	AY761185	3
699	473	663	694	336	368	GM8923_4	GM8923	4
446	472	680	529	754	735	SMPD5_4	SMPD5	4
166	23	62	140	119	278	SMPD5_3	SMPD5	3
571	426	541	687	439	305	SMPD5_1	SMPD5	1
398	299	115	322	81	90	PET100_3	PET100	3
538	336	144	606	93	22	PET100_1	PET100	1
607	336	259	759	588	1342	CCDC149_4	CCDC149	4
259	491	431	816	681	844	CCDC149_2	CCDC149	2
879	1155	1000	496	424	537	GM5901_3	GM5901	3
910	1020	1505	708	657	767	GM5901_1	GM5901	1
674	862	1224	231	120	77	GM5741_3	GM5741	3
508	512	702	421	428	181	GM5741_2	GM5741	2
160	0	0	71	39	0	RPL5_4	RPL5	4
608	416	624	425	505	543	DOS_4	DOS	4
754	628	685	545	434	522	DOS_3	DOS	3
638	610	537	413	324	265	DOS_2	DOS	2
0	0	0	0	0	0	ZFP534_3	ZFP534	3
38	85	2	196	58	79	ZFP534_1	ZFP534	1
283	481	389	326	260	275	FSBP_4	FSBP	4
658	753	562	287	407	310	FSBP_2	FSBP	2
693	952	440	437	416	412	BBIP1_4	BBIP1	4
361	149	285	558	560	531	BBIP1_1	BBIP1	1
0	0	0	0	0	0	GM10354_3	GM10354	3
351	408	195	544	564	331	OLFR936_3	OLFR936	3
599	927	543	462	871	734	OLFR936_2	OLFR936	2
165	9	3	471	159	333	GM19668_4	GM19668	4
539	828	1056	1023	1044	1087	GM19668_1	GM19668	1
396	143	192	152	198	197	GM4980_4	GM4980	4
693	530	537	379	273	851	GM4980_3	GM4980	3
318	433	663	360	500	460	ZFP648_4	ZFP648	4
992	1784	1419	1244	1132	1312	CONTROL_919	CONTROL	919
1256	1301	1762	1294	1011	1451	ZFP648_3	ZFP648	3
707	469	419	726	439	331	ZFP648_1	ZFP648	1
286	0	0	228	9	2	GM14440_4	GM14440	4
63	0	0	33	0	0	GM14440_1	GM14440	1
383	490	516	614	1021	1154	PIFO_4	PIFO	4
560	833	910	566	842	1137	BTBD8_3	BTBD8	3
748	967	1252	569	411	293	KLHL3_4	KLHL3	4
988	1232	1239	877	977	806	ARMCX4_4	ARMCX4	4
228	172	346	376	558	615	PDZD7_2	PDZD7	2
364	177	36	205	217	182	PDZD7_1	PDZD7	1
739	383	225	832	644	390	1700015G11RIK_4	1700015G11RIK	4
366	44	113	323	271	197	SPEER4C_2	SPEER4C	2
456	316	750	815	815	691	GM10100_2	GM10100	2
583	431	282	810	454	518	GM3336_4	GM3336	4
1207	1659	2617	647	676	466	GM3336_2	GM3336	2
670	422	324	649	1089	1252	GM684_3	GM684	3
650	437	581	559	528	793	E330021D16RIK_3	E330021D16RIK	3
371	574	652	401	206	248	E330021D16RIK_1	E330021D16RIK	1
203	18	71	82	90	48	GM11237_4	GM11237	4
670	495	437	553	509	576	GM11237_3	GM11237	3
132	6	26	32	16	0	GM11237_2	GM11237	2
182	2	1	217	176	311	GM11237_1	GM11237	1
209	189	380	404	200	335	GM10142_4	GM10142	4
249	102	273	220	113	108	LOC100502896_4	LOC100502896	4
1093	1341	1205	1041	884	1215	OLFR331_4	OLFR331	4
143	45	30	165	23	96	OLFR331_3	OLFR331	3
228	177	480	536	606	720	OLFR331_2	OLFR331	2
373	475	381	323	186	345	OLFR331_1	OLFR331	1
487	480	797	351	283	319	2300003K06RIK_4	2300003K06RIK	4
464	266	217	442	374	237	2300003K06RIK_3	2300003K06RIK	3
854	764	1153	486	380	194	2300003K06RIK_2	2300003K06RIK	2
670	373	503	573	334	350	2300003K06RIK_1	2300003K06RIK	1
191	87	168	244	131	57	CCDC13_4	CCDC13	4
407	577	914	603	536	764	CCDC13_3	CCDC13	3
562	433	379	376	271	527	CCDC13_1	CCDC13	1
148	421	780	327	310	107	EPG5_3	EPG5	3
1097	903	730	644	416	528	EPG5_1	EPG5	1
746	465	647	1329	1140	1447	GM19402_4	GM19402	4
463	260	462	354	255	156	GM11562_3	GM11562	3
208	28	79	362	565	317	KIFC1_4	KIFC1	4
822	835	1966	812	1000	992	GM19345_3	GM19345	3
628	420	434	445	378	165	GM19345_2	GM19345	2
367	320	311	578	279	517	TSGA8_4	TSGA8	4
238	248	206	361	345	405	TSGA8_2	TSGA8	2
303	358	195	372	519	471	1700021K19RIK_4	1700021K19RIK	4
658	508	543	563	397	106	1700021K19RIK_2	1700021K19RIK	2
195	38	138	296	199	76	GM20594_4	GM20594	4
383	240	251	379	254	505	GM20594_3	GM20594	3
428	129	375	656	586	676	GM20594_2	GM20594	2
888	746	731	323	614	603	GM20594_1	GM20594	1
214	256	118	183	91	92	ZFP729B_4	ZFP729B	4
1031	1129	1420	954	783	1608	ZFP729B_2	ZFP729B	2
436	255	274	188	287	389	ZFP729B_1	ZFP729B	1
136	47	6	96	33	30	GM11559_2	GM11559	2
276	115	306	304	106	196	GM11559_1	GM11559	1
1125	1119	1198	1086	795	1072	DTHD1_4	DTHD1	4
194	470	316	688	442	353	DTHD1_2	DTHD1	2
254	453	477	244	122	308	GM17252_1	GM17252	1
762	871	727	698	400	865	GM17727_2	GM17727	2
522	726	882	435	505	392	GM17365_4	GM17365	4
470	449	591	430	283	424	GM17365_3	GM17365	3
582	529	386	450	419	629	GM17677_4	GM17677	4
211	186	355	418	300	347	GM17677_3	GM17677	3
374	236	303	310	277	323	GM17677_2	GM17677	2
396	552	564	630	533	901	GM17689_4	GM17689	4
570	113	361	306	450	159	GM17689_3	GM17689	3
562	561	928	824	674	814	GM17689_1	GM17689	1
758	528	999	648	392	481	VMN1R221_3	VMN1R221	3
1158	895	1234	856	994	1368	VMN1R196_4	VMN1R196	4
225	544	882	310	203	266	VMN1R196_3	VMN1R196	3
655	808	533	814	587	850	VMN1R196_1	VMN1R196	1
988	697	806	1865	1731	1865	VMN1R184_4	VMN1R184	4
978	480	589	639	742	803	VMN1R184_1	VMN1R184	1
74	10	1	65	5	0	VMN1R238_1	VMN1R238	1
339	66	25	169	229	227	VMN1R95_3	VMN1R95	3
181	2	3	363	256	47	VMN1R95_2	VMN1R95	2
445	409	145	231	227	79	VMN1R88_3	VMN1R88	3
458	583	494	442	396	494	VMN1R88_2	VMN1R88	2
305	84	118	192	217	313	VMN1R86_3	VMN1R86	3
1151	956	990	1118	1208	1049	VMN1R86_2	VMN1R86	2
336	191	324	612	381	409	VMN1R3_4	VMN1R3	4
167	165	323	361	326	209	VMN1R2_2	VMN1R2	2
181	0	3	259	135	22	VMN1R2_1	VMN1R2	1
105	0	0	132	78	137	DYNLT1A_4	DYNLT1A	4
118	39	48	94	29	0	DYNLT1A_3	DYNLT1A	3
121	0	29	145	81	276	DYNLT1A_1	DYNLT1A	1
160	75	467	219	108	35	SPRR2A2_3	SPRR2A2	3
165	53	159	255	168	140	SPRR2A2_2	SPRR2A2	2
125	52	11	161	151	193	GM14431_4	GM14431	4
442	512	347	614	362	253	GM14431_3	GM14431	3
432	438	442	538	578	429	GM17455_4	GM17455	4
874	600	373	383	456	531	FAM150B_2	FAM150B	2
482	618	841	355	393	368	GM17660_3	GM17660	3
487	245	303	791	717	675	GM17660_1	GM17660	1
1030	649	501	488	458	618	BTBD18_3	BTBD18	3
534	464	747	469	498	672	BTBD18_2	BTBD18	2
253	36	0	231	127	48	GM10778_4	GM10778	4
370	91	131	56	110	22	GM10778_3	GM10778	3
301	277	395	806	473	369	GM10778_2	GM10778	2
824	518	473	601	480	334	GM10778_1	GM10778	1
768	823	1193	595	551	642	GM17359_4	GM17359	4
427	388	514	510	487	469	GM17359_1	GM17359	1
432	364	314	308	236	241	AK010878_3	AK010878	3
474	332	502	320	478	174	AK010878_2	AK010878	2
374	206	128	471	538	621	AK010878_1	AK010878	1
338	390	309	336	258	500	TTLL2_4	TTLL2	4
516	856	829	284	368	603	GM14124_4	GM14124	4
245	173	89	254	288	261	GM14124_3	GM14124	3
1040	643	1006	575	402	587	GM14124_1	GM14124	1
110	1	1	57	31	15	KRTAP10-4_4	KRTAP10-4	4
312	263	158	185	498	542	KRTAP10-4_3	KRTAP10-4	3
0	0	3	4	1	3	MUP19_1	MUP19	1
2	14	0	211	130	45	4933428G20RIK_3	4933428G20RIK	3
547	414	941	619	391	353	4933428G20RIK_1	4933428G20RIK	1
168	91	173	45	40	30	RHOX3E_4	RHOX3E	4
88	52	56	330	450	431	RHOX3E_2	RHOX3E	2
532	394	795	421	213	204	RHOX3C_2	RHOX3C	2
450	313	168	523	191	134	SCO2_4	SCO2	4
485	571	249	230	220	76	SCO2_3	SCO2	3
954	885	450	1436	749	353	SCO2_2	SCO2	2
630	467	579	794	874	1097	ESP23_1	ESP23	1
446	435	377	934	926	888	ESP8_2	ESP8	2
381	395	381	409	372	564	ESP8_1	ESP8	1
533	214	200	426	309	306	ESP4_1	ESP4	1
507	713	882	557	856	1030	ESP24_4	ESP24	4
440	281	409	535	604	622	ESP24_1	ESP24	1
811	893	1007	381	279	366	ESP38_3	ESP38	3
447	477	297	249	162	107	ESP38_2	ESP38	2
277	240	383	640	613	638	ESP38_1	ESP38	1
256	274	333	310	288	437	ESP18_4	ESP18	4
305	414	613	930	933	1057	ESP18_3	ESP18	3
433	205	132	570	366	594	ESP18_2	ESP18	2
223	108	86	598	512	657	ESP34_2	ESP34	2
686	497	148	310	201	96	ESP34_1	ESP34	1
824	681	483	640	560	878	ESP31_4	ESP31	4
836	899	1034	1456	1153	723	ESP31_2	ESP31	2
410	750	718	282	315	383	ESP31_1	ESP31	1
599	616	1372	1079	779	990	ESP36_4	ESP36	4
120	152	0	204	102	102	ESP36_3	ESP36	3
85	17	131	326	478	562	5430421N21RIK_4	5430421N21RIK	4
780	671	1202	547	479	745	5430421N21RIK_2	5430421N21RIK	2
210	149	159	400	413	404	5430421N21RIK_1	5430421N21RIK	1
844	598	169	703	687	1000	VMN2R2_1	VMN2R2	1
663	234	138	158	63	175	ADAT3_4	ADAT3	4
310	36	4	532	21	1	ADAT3_2	ADAT3	2
308	317	59	324	152	48	1700047I17RIK2_4	1700047I17RIK2	4
95	112	79	221	150	90	1700047I17RIK2_2	1700047I17RIK2	2
250	127	67	621	743	625	1700047I17RIK2_1	1700047I17RIK2	1
310	225	104	398	336	449	YY2_3	YY2	3
293	306	294	723	607	418	YY2_1	YY2	1
1	0	0	0	2	0	LOC100048884_1	LOC100048884	1
483	502	667	618	406	1061	DDX43_4	DDX43	4
554	483	659	572	264	753	DDX43_3	DDX43	3
480	410	29	643	274	38	PET117_2	PET117	2
238	72	287	368	223	414	ECT2L_4	ECT2L	4
267	185	50	1097	467	637	TGFBR3L_4	TGFBR3L	4
246	126	72	608	422	463	GM4724_3	GM4724	3
283	213	148	283	193	530	R3HDML_3	R3HDML	3
621	402	628	861	792	1218	R3HDML_1	R3HDML	1
733	502	703	789	541	678	SCGB1B30_3	SCGB1B30	3
539	386	543	528	432	742	KLRB1_4	KLRB1	4
300	507	343	628	921	689	KLRB1_3	KLRB1	3
176	33	39	250	366	391	SCGB1B24_2	SCGB1B24	2
831	916	1212	708	620	799	SCGB1B24_1	SCGB1B24	1
494	505	374	459	283	370	SCGB2B7_3	SCGB2B7	3
828	783	800	1062	830	875	SCGB2B7_2	SCGB2B7	2
657	460	601	187	78	132	SCGB2B7_1	SCGB2B7	1
45	1	1	180	96	220	RPS27RT_4	RPS27RT	4
502	572	468	898	767	871	ZFP850_4	ZFP850	4
370	398	284	569	356	282	ZFP831_1	ZFP831	1
332	149	194	381	184	240	AMY2A2_4	AMY2A2	4
320	134	126	239	210	292	AMY2A2_2	AMY2A2	2
146	72	54	273	152	185	AMY2A3_3	AMY2A3	3
115	30	2	381	120	109	AMY2A3_1	AMY2A3	1
129	1	0	254	135	120	AMY2A4_3	AMY2A4	3
125	91	61	107	82	26	AMY2A4_2	AMY2A4	2
62	1	0	123	194	265	GM10662_4	GM10662	4
96	0	1	82	309	328	GM10662_3	GM10662	3
128	114	103	33	0	1	GM4567_4	GM4567	4
205	20	38	204	133	75	GM4559_3	GM4559	3
269	232	407	258	332	467	GM4559_2	GM4559	2
129	2	17	145	50	39	GM4559_1	GM4559	1
922	956	1189	1418	1221	1283	VMN1R137_4	VMN1R137	4
455	461	417	1116	597	589	VMN1R137_3	VMN1R137	3
259	263	166	315	280	177	VMN1R137_2	VMN1R137	2
309	189	128	297	198	275	VMN1R137_1	VMN1R137	1
233	6	60	334	257	472	VMN1R132_4	VMN1R132	4
0	46	0	19	0	0	VMN1R132_2	VMN1R132	2
270	5	30	268	106	86	SRCAP_2	SRCAP	2
369	16	7	310	168	98	SRCAP_1	SRCAP	1
310	103	145	71	62	169	VMN1R112_3	VMN1R112	3
469	544	876	310	383	318	VMN1R100_1	VMN1R100	1
547	662	196	278	337	437	GM4498_3	GM4498	3
405	104	52	608	251	202	GM4498_2	GM4498	2
325	87	23	214	139	226	GM4477_4	GM4477	4
678	1024	1235	502	298	279	GM4477_2	GM4477	2
545	615	466	342	230	554	GM4477_1	GM4477	1
113	34	10	146	57	0	GM4461_3	GM4461	3
282	27	39	244	133	86	GM4461_1	GM4461	1
447	305	379	127	145	37	ZFP955B_4	ZFP955B	4
150	43	2	204	260	144	GM14305_4	GM14305	4
832	499	889	265	389	551	GM14305_3	GM14305	3
240	17	2	55	2	2	GM14308_4	GM14308	4
287	77	488	100	31	21	GM14308_1	GM14308	1
322	498	523	721	766	547	ANKRD66_2	ANKRD66	2
596	466	914	451	396	564	SCGB2B3_4	SCGB2B3	4
767	831	587	526	437	560	SCGB2B3_2	SCGB2B3	2
465	577	367	272	314	278	SCGB2B3_1	SCGB2B3	1
1130	1022	846	908	667	1144	TIGIT_4	TIGIT	4
0	1	1	225	164	169	TIGIT_3	TIGIT	3
660	276	285	562	633	561	ESP16_2	ESP16	2
630	749	656	591	721	1193	NPS_3	NPS	3
274	366	566	270	199	238	NPS_1	NPS	1
216	146	245	181	147	264	GM4312_4	GM4312	4
360	273	536	136	140	94	GM4312_3	GM4312	3
608	570	841	656	432	558	GM4312_2	GM4312	2
180	166	73	421	407	248	GM4312_1	GM4312	1
150	181	121	145	79	90	GM4307_3	GM4307	3
387	531	625	362	433	332	GM4307_1	GM4307	1
130	0	0	43	100	9	GM4305_4	GM4305	4
112	143	10	324	333	412	GM4305_3	GM4305	3
41	0	0	109	43	50	GM4303_4	GM4303	4
155	3	82	173	105	81	GM4303_3	GM4303	3
513	286	455	522	586	656	GM4303_1	GM4303	1
156	62	23	213	126	33	GM4302_4	GM4302	4
327	589	697	1068	788	653	GM4302_1	GM4302	1
1051	1176	1135	931	680	713	CONTROL_410	CONTROL	410
477	416	321	636	565	900	GM4301_3	GM4301	3
97	2	2	456	123	184	GM4301_2	GM4301	2
185	8	50	103	119	73	GM4301_1	GM4301	1
1491	1015	828	1286	1000	1266	GM4297_4	GM4297	4
155	74	2	110	133	105	GM4297_1	GM4297	1
775	398	373	943	619	842	OLFR819_4	OLFR819	4
340	432	206	786	530	602	OLFR819_3	OLFR819	3
632	329	190	633	652	745	OLFR819_1	OLFR819	1
226	176	306	529	220	178	GM10696_4	GM10696	4
160	5	0	106	56	104	GM10696_3	GM10696	3
661	730	288	288	273	747	9130023H24RIK_3	9130023H24RIK	3
163	151	114	432	202	193	9130023H24RIK_1	9130023H24RIK	1
415	165	58	561	282	173	GM11711_3	GM11711	3
751	699	258	432	262	375	GM11711_1	GM11711	1
177	187	104	295	226	106	GM11710_4	GM11710	4
341	221	479	1038	679	744	GM11710_1	GM11710	1
1091	1145	1651	848	613	1010	CYP2C69_2	CYP2C69	2
210	70	0	152	1	14	VMN1R169_4	VMN1R169	4
350	315	299	558	341	833	VMN1R169_3	VMN1R169	3
579	600	648	450	446	617	VMN1R169_1	VMN1R169	1
642	415	139	431	437	516	VMN1R168_4	VMN1R168	4
630	341	86	1081	1024	948	GM4214_4	GM4214	4
59	25	40	17	58	4	GM4214_2	GM4214	2
984	1696	1851	622	463	636	CONTROL_843	CONTROL	843
96	16	0	147	31	75	GM4214_1	GM4214	1
15	0	0	119	25	20	VMN1R158_4	VMN1R158	4
281	202	335	585	332	290	VMN1R158_2	VMN1R158	2
829	673	706	758	473	318	GM4201_2	GM4201	2
101	0	28	60	40	94	GM4201_1	GM4201	1
907	957	1029	519	580	645	GM10665_1	GM10665	1
822	722	620	473	278	361	TMEM207_4	TMEM207	4
92	38	69	146	101	45	VMN1R149_1	VMN1R149	1
953	803	1346	1017	759	861	GM4187_4	GM4187	4
166	60	13	0	34	14	GM4187_2	GM4187	2
410	242	235	434	597	388	GM4187_1	GM4187	1
68	36	2	53	57	158	REX2_4	REX2	4
127	1	1	91	36	26	REX2_3	REX2	3
155	107	152	58	73	66	REX2_1	REX2	1
466	616	465	392	409	382	VMN1R138_1	VMN1R138	1
467	251	208	791	717	592	GM4177_4	GM4177	4
301	555	610	404	485	530	GM4177_2	GM4177	2
118	39	55	197	163	126	GM4175_3	GM4175	3
92	0	1	188	84	144	GM4175_2	GM4175	2
195	145	179	37	2	0	VMN1R126_4	VMN1R126	4
128	15	4	151	185	215	VMN1R126_2	VMN1R126	2
157	18	1	141	53	0	VMN1R114_4	VMN1R114	4
108	119	22	212	32	10	VMN1R114_3	VMN1R114	3
221	61	61	171	161	183	VMN1R114_1	VMN1R114	1
344	487	259	422	240	123	GM4141_3	GM4141	3
1280	1508	1135	926	802	768	GM10670_4	GM10670	4
202	82	121	311	193	169	GM10670_1	GM10670	1
431	345	429	46	0	2	VMN1R101_1	VMN1R101	1
38	0	0	45	13	0	GM4133_2	GM4133	2
70	0	0	0	0	0	GM4133_1	GM4133	1
118	1	0	76	103	88	GM14479_3	GM14479	3
183	84	37	273	63	122	GM14479_2	GM14479	2
1100	1063	863	669	505	457	GM14474_4	GM14474	4
864	1007	1069	683	802	726	CONTROL_822	CONTROL	822
314	172	3	149	191	260	GM14474_3	GM14474	3
421	79	156	204	187	283	VMN2R51_3	VMN2R51	3
1127	1233	1575	814	1121	1486	VMN2R51_2	VMN2R51	2
96	1	8	252	119	170	VMN2R46_3	VMN2R46	3
193	161	161	215	185	197	VMN2R46_2	VMN2R46	2
569	561	775	533	332	465	VMN2R47_4	VMN2R47	4
136	6	26	59	0	0	VMN2R47_3	VMN2R47	3
143	130	164	36	36	49	VMN2R47_2	VMN2R47	2
366	417	432	185	155	256	VMN2R47_1	VMN2R47	1
542	356	574	292	301	491	GM10352_3	GM10352	3
534	413	482	457	352	544	GM10352_2	GM10352	2
940	1614	2243	322	331	290	CONTROL_507	CONTROL	507
377	170	390	593	423	198	GM4070_1	GM4070	1
1008	1622	1222	760	882	1061	GM10267_4	GM10267	4
750	525	507	447	481	380	GM10267_3	GM10267	3
1087	823	1441	387	391	477	GM10267_1	GM10267	1
471	420	520	660	1004	1087	GM4064_4	GM4064	4
458	384	679	610	812	850	GM4064_3	GM4064	3
83	95	0	92	141	69	VMN2R41_3	VMN2R41	3
198	123	118	195	45	140	VMN2R41_2	VMN2R41	2
53	0	0	109	4	0	VMN2R41_1	VMN2R41	1
836	423	1045	589	665	587	GM16501_4	GM16501	4
340	320	180	659	321	376	VMN2R45_3	VMN2R45	3
169	141	174	318	330	189	EIF3J2_3	EIF3J2	3
140	51	45	157	87	34	GM16381_4	GM16381	4
244	1	2	222	41	24	GM16381_3	GM16381	3
646	1034	831	711	813	1169	PRDM11_4	PRDM11	4
113	207	248	128	83	204	PRDM11_1	PRDM11	1
472	554	618	261	208	314	GM14458_4	GM14458	4
543	528	507	550	383	657	GM14458_2	GM14458	2
39	0	0	45	13	3	VMN2R40_4	VMN2R40	4
849	468	893	418	443	468	VMN2R40_2	VMN2R40	2
355	129	137	182	328	361	GM10697_3	GM10697	3
420	102	30	265	313	419	GM10697_2	GM10697	2
201	234	287	237	303	225	GM10697_1	GM10697	1
679	446	627	754	561	674	GM13769_4	GM13769	4
237	431	179	69	123	20	GM13769_3	GM13769	3
382	314	483	601	468	919	GM13769_2	GM13769	2
465	545	506	1152	1193	805	GM13769_1	GM13769	1
288	205	190	168	105	446	VMN2R36_4	VMN2R36	4
227	14	3	173	55	157	VMN2R36_2	VMN2R36	2
175	58	3	72	37	138	VMN2R34_4	VMN2R34	4
518	481	759	657	510	606	VMN2R34_2	VMN2R34	2
88	0	3	116	55	89	VMN2R31_4	VMN2R31	4
359	151	291	174	178	144	VMN2R31_3	VMN2R31	3
546	579	577	684	499	649	VMN2R55_4	VMN2R55	4
387	505	492	703	602	716	VMN2R55_3	VMN2R55	3
502	745	668	468	312	294	VMN2R55_2	VMN2R55	2
91	91	63	152	84	80	CCL21B_4	CCL21B	4
108	61	226	329	257	382	CCL21B_3	CCL21B	3
104	10	1	76	75	145	CCL21B_1	CCL21B	1
842	729	746	411	408	923	NHSL2_2	NHSL2	2
869	536	522	451	650	630	NHSL2_1	NHSL2	1
694	596	1061	932	725	750	GM16532_4	GM16532	4
842	968	1270	825	923	1004	GM16532_1	GM16532	1
91	59	109	215	19	2	VMN1R79_4	VMN1R79	4
350	41	71	338	244	220	VMN1R79_2	VMN1R79	2
32	0	0	67	28	0	VMN1R79_1	VMN1R79	1
1425	1036	2345	1127	874	863	GM10375_3	GM10375	3
295	140	96	251	76	61	GM10375_2	GM10375	2
163	88	122	163	237	236	GM10639_4	GM10639	4
329	317	229	699	354	315	GM3776_4	GM3776	4
710	273	211	602	533	631	GM3776_1	GM3776	1
1795	1239	1606	696	922	695	GM3763_3	GM3763	3
970	865	932	975	1112	1012	GM3763_1	GM3763	1
334	77	153	518	633	485	GM3750_3	GM3750	3
464	509	709	528	491	356	BC005561_3	BC005561	3
302	370	398	407	475	241	BC005561_2	BC005561	2
194	4	0	160	22	3	GM3701_3	GM3701	3
99	31	0	49	34	6	GM3701_2	GM3701	2
293	137	122	371	289	316	GM3701_1	GM3701	1
631	445	485	899	1135	763	NRG2_4	NRG2	4
617	518	258	326	356	144	NRG2_1	NRG2	1
926	1085	1186	1664	2049	1700	GM3696_2	GM3696	2
933	398	518	1147	1174	1505	GM3696_1	GM3696	1
79	2	0	175	52	0	GM14632_4	GM14632	4
429	211	129	176	154	95	GM14632_2	GM14632	2
52	1	0	102	24	23	GM14632_1	GM14632	1
662	352	448	177	264	80	GM3646_4	GM3646	4
252	379	190	157	81	280	GM3646_2	GM3646	2
1476	1420	1985	768	833	556	GM10377_3	GM10377	3
201	53	106	434	203	297	GM3604_3	GM3604	3
417	182	594	788	763	911	GM3604_1	GM3604	1
1008	961	1244	879	625	724	GM15315_1	GM15315	1
217	2	0	47	13	0	GM14850_2	GM14850	2
19	15	79	150	158	16	GM15308_4	GM15308	4
314	315	212	647	369	515	GM15308_2	GM15308	2
28	0	0	27	0	0	GM3558_4	GM3558	4
66	0	1	79	0	1	GM3558_3	GM3558	3
80	6	0	129	33	22	GM10408_2	GM10408	2
249	84	145	462	251	342	GM15299_4	GM15299	4
194	229	228	1	26	16	GM15299_3	GM15299	3
136	70	1	71	25	31	GM15292_4	GM15292	4
184	1	66	332	49	42	GM15292_1	GM15292	1
179	59	25	316	348	230	GM10413_4	GM10413	4
899	541	879	763	447	645	GM15293_4	GM15293	4
1427	1365	1459	660	477	452	CONTROL_911	CONTROL	911
771	938	1423	589	379	360	GM15293_3	GM15293	3
0	14	36	0	0	0	GM15293_2	GM15293	2
850	940	769	689	539	578	GM15293_1	GM15293	1
44	0	1	31	26	1	GM3488_4	GM3488	4
96	0	1	32	76	68	GM3488_3	GM3488	3
299	3	0	22	24	1	GM3488_1	GM3488	1
788	557	1084	1565	1187	1582	GM10104_3	GM10104	3
90	1	3	196	230	290	GM10104_1	GM10104	1
56	0	0	25	0	1	GM3500_4	GM3500	4
175	368	223	256	295	262	GM3500_3	GM3500	3
141	42	23	35	0	0	GM3500_1	GM3500	1
62	0	0	14	0	0	GM13157_4	GM13157	4
243	387	343	845	906	624	GM13157_2	GM13157	2
208	231	259	297	85	266	GM9994_4	GM9994	4
220	578	495	343	387	443	GM3417_4	GM3417	4
200	69	72	239	342	423	GM3417_2	GM3417	2
168	133	198	594	164	249	GM3417_1	GM3417	1
1076	1252	1619	719	929	882	AMD2_4	AMD2	4
197	81	135	337	190	97	AMD2_1	AMD2	1
466	387	617	824	408	839	ZKSCAN16_2	ZKSCAN16	2
120	37	134	425	329	91	GM3415_4	GM3415	4
141	29	0	190	82	274	GM3415_3	GM3415	3
145	1	0	267	272	188	GM3415_2	GM3415	2
68	1	41	0	0	23	GM3404_4	GM3404	4
30	0	0	196	70	66	GM3404_2	GM3404	2
1371	1570	1779	857	803	1065	GM20877_2	GM20877	2
1106	1131	1516	937	1385	957	GM20877_1	GM20877	1
694	454	192	815	215	252	LY6C2_4	LY6C2	4
431	366	306	380	499	517	LY6C2_3	LY6C2	3
256	225	178	114	46	180	LY6C2_1	LY6C2	1
298	341	310	353	429	567	GM3376_4	GM3376	4
251	500	1645	439	407	430	GM11937_4	GM11937	4
309	212	208	276	319	345	GM11937_3	GM11937	3
140	2	60	735	407	446	GM11937_1	GM11937	1
172	111	155	533	523	398	CYP3A59_1	CYP3A59	1
688	657	684	795	488	855	GM11938_4	GM11938	4
829	1011	1264	631	465	677	GM11938_1	GM11938	1
553	186	172	965	748	736	GM13242_3	GM13242	3
176	29	51	112	2	0	GM13242_2	GM13242	2
197	3	2	184	144	205	GM13242_1	GM13242	1
283	330	289	272	230	631	CYP3A41B_4	CYP3A41B	4
197	1	4	157	205	23	CYP3A41B_3	CYP3A41B	3
404	341	183	537	303	158	CYP3A41B_2	CYP3A41B	2
111	54	1	158	155	140	CYP3A41B_1	CYP3A41B	1
275	47	18	730	753	1221	GM3286_3	GM3286	3
84	0	1	225	80	81	GM3286_2	GM3286	2
676	972	896	408	369	431	TCP10C_3	TCP10C	3
219	337	328	426	185	268	TCP10C_2	TCP10C	2
880	859	1211	648	659	1277	TCP10C_1	TCP10C	1
37	0	5	99	300	222	GM3259_4	GM3259	4
88	0	1	99	115	74	GM3259_3	GM3259	3
321	297	243	264	284	265	GM3238_4	GM3238	4
68	144	174	162	272	265	GM3238_3	GM3238	3
29	12	0	86	21	33	GM3238_2	GM3238	2
496	346	749	356	279	348	GM20867_4	GM20867	4
1698	1564	1252	1135	582	696	GM20867_1	GM20867	1
139	0	0	56	51	0	GM16513_3	GM16513	3
192	36	13	359	208	263	GM16513_1	GM16513	1
0	2	1	0	0	0	HIST1H4M_4	HIST1H4M	4
378	309	634	203	215	94	HIST1H4M_3	HIST1H4M	3
139	149	1	317	215	163	HIST1H4M_1	HIST1H4M	1
1032	335	328	750	438	379	GM20865_2	GM20865	2
1488	1118	1496	583	466	1968	NUGGC_4	NUGGC	4
415	268	192	350	355	382	GM20865_1	GM20865	1
618	756	734	875	1138	951	OLFR596_2	OLFR596	2
168	103	11	0	5	1	GM3139_3	GM3139	3
121	3	0	121	0	1	GM3139_2	GM3139	2
75	220	622	80	56	1	GM3139_1	GM3139	1
317	275	656	442	423	414	IQCF6_4	IQCF6	4
709	521	371	538	491	609	IQCF6_2	IQCF6	2
1621	1732	2600	1677	1195	1261	G630090E17RIK_4	G630090E17RIK	4
518	284	216	634	816	818	G630090E17RIK_3	G630090E17RIK	3
920	857	546	822	731	1036	G630090E17RIK_1	G630090E17RIK	1
986	1063	965	768	790	1059	TCEAL7_4	TCEAL7	4
887	532	1296	842	363	997	TCEAL7_3	TCEAL7	3
107	107	138	357	256	406	GM16390_4	GM16390	4
386	249	347	530	327	369	GM16390_3	GM16390	3
349	160	674	273	393	582	GM16390_1	GM16390	1
94	4	0	139	66	36	GM13057_4	GM13057	4
181	38	34	155	39	31	GM13057_3	GM13057	3
96	128	59	39	25	27	GM13040_3	GM13040	3
845	600	778	988	832	1463	CONTROL_722	CONTROL	722
269	154	448	383	174	203	GM13040_2	GM13040	2
43	24	15	45	0	0	GM13040_1	GM13040	1
449	376	253	190	123	160	CYP4A32_4	CYP4A32	4
393	498	1116	417	449	341	CYP4A32_2	CYP4A32	2
1793	1587	2089	1493	1204	1771	GM20852_4	GM20852	4
1231	1188	821	1008	1068	1369	GM20852_3	GM20852	3
515	669	817	591	633	518	GM20852_2	GM20852	2
904	455	624	334	643	618	MROH2A_4	MROH2A	4
277	337	278	187	70	61	MROH2A_2	MROH2A	2
217	276	317	112	154	502	MROH2A_1	MROH2A	1
123	2	1	215	50	117	GM2933_4	GM2933	4
80	0	0	76	0	0	GM2927_3	GM2927	3
899	595	757	450	276	517	GM2927_2	GM2927	2
624	544	1081	809	545	328	GM2913_4	GM2913	4
354	724	677	332	329	266	GM2913_3	GM2913	3
174	0	18	33	0	0	GM2897_4	GM2897	4
149	60	0	90	2	48	GM2897_1	GM2897	1
1	2	1	2	7	0	GM15023_4	GM15023	4
297	322	253	487	206	374	GM15023_3	GM15023	3
269	269	992	684	484	197	GM15023_2	GM15023	2
755	753	1035	1193	964	1603	GM15023_1	GM15023	1
1062	589	1047	970	717	1171	FANCF_4	FANCF	4
223	56	88	200	121	362	FANCF_2	FANCF	2
937	1039	1298	1071	885	1124	GM2863_2	GM2863	2
251	19	2	86	0	17	GM2863_1	GM2863	1
67	0	1	27	1	0	GM15319_1	GM15319	1
707	586	1247	633	1040	684	KCNJ13_3	KCNJ13	3
568	282	223	662	438	316	DYNLT1C_1	DYNLT1C	1
723	437	275	884	464	630	GM2825_1	GM2825	1
115	45	20	276	258	239	DYNLT1F_4	DYNLT1F	4
48	2	6	421	482	521	GM2799_4	GM2799	4
1195	1030	1106	1511	1551	1766	GM2799_3	GM2799	3
588	858	929	662	644	592	GM2799_2	GM2799	2
438	399	488	363	406	637	GM2799_1	GM2799	1
251	254	243	307	408	678	MNDAL_3	MNDAL	3
204	58	86	245	41	4	GM2696_3	GM2696	3
109	24	3	17	0	10	GM2696_1	GM2696	1
579	464	454	299	336	257	GM11595_4	GM11595	4
500	589	618	725	813	853	GM11595_1	GM11595	1
677	407	540	233	311	347	OLFR157_4	OLFR157	4
996	966	829	629	459	938	GM11563_4	GM11563	4
723	220	268	339	380	359	GM11563_3	GM11563	3
551	496	771	598	654	757	GM11563_2	GM11563	2
22	0	0	30	4	60	GM10334_4	GM10334	4
1105	1259	1576	805	1021	1384	GM20831_4	GM20831	4
1078	991	1406	663	569	868	GM20831_1	GM20831	1
511	468	801	455	610	517	GM2663_1	GM2663	1
215	1	0	78	0	11	GM10229_4	GM10229	4
363	260	224	437	338	366	GM10229_3	GM10229	3
52	6	23	126	121	203	GM10229_1	GM10229	1
765	626	317	646	224	266	GM20826_1	GM20826	1
644	443	481	323	345	172	CCL27B_4	CCL27B	4
320	270	156	269	128	330	CCL27B_2	CCL27B	2
614	497	505	604	463	406	GM20823_3	GM20823	3
568	643	994	1059	591	1021	GM20823_1	GM20823	1
684	525	593	394	593	525	GM20822_4	GM20822	4
1017	810	899	722	524	567	GM20822_3	GM20822	3
773	1244	1082	386	399	307	GM20822_1	GM20822	1
378	111	95	493	331	562	GM12942_3	GM12942	3
439	457	335	747	851	1324	GM12942_1	GM12942	1
247	320	154	367	258	297	GFY_4	GFY	4
592	683	629	395	298	238	GFY_3	GFY	3
348	336	616	229	246	301	GFY_2	GFY	2
390	153	315	654	494	667	RHOX2C_4	RHOX2C	4
418	276	457	180	148	191	RHOX2C_3	RHOX2C	3
541	251	92	194	292	382	RHOX2C_2	RHOX2C	2
263	54	139	568	272	363	RHOX2C_1	RHOX2C	1
183	0	1	101	46	12	GM15085_4	GM15085	4
279	84	87	60	116	24	RHOX2B_4	RHOX2B	4
474	317	579	149	226	498	RHOX2B_2	RHOX2B	2
756	667	1197	450	560	590	RHOX2B_1	RHOX2B	1
364	605	491	247	185	505	GM15093_2	GM15093	2
0	0	0	0	0	0	GM15093_1	GM15093	1
329	112	104	305	280	424	GM13306_4	GM13306	4
151	30	5	201	403	660	GM13306_1	GM13306	1
747	761	1076	1295	670	848	GM20816_3	GM20816	3
814	734	712	943	1105	1158	GM20816_2	GM20816	2
238	291	178	308	361	313	CLDN24_4	CLDN24	4
479	370	460	251	280	484	CLDN24_3	CLDN24	3
273	442	494	220	276	93	TGTP2_2	TGTP2	2
486	373	732	419	279	263	ILDR2_3	ILDR2	3
917	757	726	715	818	1433	ILDR2_2	ILDR2	2
395	237	343	522	154	425	HRCT1_4	HRCT1	4
422	276	274	181	352	552	HRCT1_1	HRCT1	1
689	663	1047	1075	880	920	GM20815_4	GM20815	4
1006	842	715	824	806	778	GM20815_3	GM20815	3
1234	1262	1486	900	596	768	MTHFSL_3	MTHFSL	3
828	516	605	500	468	331	MTHFSL_2	MTHFSL	2
601	386	614	615	504	242	MSMP_4	MSMP	4
196	111	163	189	139	167	TCF24_2	TCF24	2
277	221	305	467	811	611	TCF24_1	TCF24	1
1093	904	1127	331	417	513	TGIF2LX2_1	TGIF2LX2	1
220	249	120	581	408	545	GM10147_3	GM10147	3
75	0	1	14	0	32	GM10147_2	GM10147	2
855	767	816	1034	816	922	GM14920_4	GM14920	4
541	904	655	868	525	1058	GM14920_3	GM14920	3
364	331	314	624	503	258	GM10436_4	GM10436	4
525	305	324	519	491	1001	GM10436_1	GM10436	1
1	1	1	3	4	1	TMEM254B_3	TMEM254B	3
132	76	49	104	34	0	TMEM254B_2	TMEM254B	2
562	256	526	733	960	878	PLAC9B_4	PLAC9B	4
439	458	486	442	546	443	PLAC9B_2	PLAC9B	2
95	0	0	26	41	306	MUP16_4	MUP16	4
323	82	28	77	25	1	MUP16_3	MUP16	3
72	0	0	0	13	0	MUP16_1	MUP16	1
272	68	99	589	467	471	CCDC152_3	CCDC152	3
319	46	3	262	133	286	MUP14_1	MUP14	1
424	57	113	113	20	0	GM2030_4	GM2030	4
625	499	1115	514	378	326	GM2030_3	GM2030	3
175	3	1	298	200	317	0610010B08RIK_2	0610010B08RIK	2
112	0	0	7	0	0	GM10471_2	GM10471	2
1325	1379	1123	789	519	687	GM2016_4	GM2016	4
456	1	26	112	15	2	GM2016_3	GM2016	3
991	545	751	461	313	301	GM2016_2	GM2016	2
620	426	429	683	512	956	GM2012_2	GM2012	2
7	4	7	2	0	1	MUP10_3	MUP10	3
570	345	438	200	153	311	MUP10_1	MUP10	1
330	0	1	23	0	29	GM1993_3	GM1993	3
464	218	394	651	523	394	GM1979_4	GM1979	4
73	0	1	0	0	2	GM1979_3	GM1979	3
46	0	0	0	0	0	GM1979_2	GM1979	2
30	17	1	429	232	421	MUP9_2	MUP9	2
73	0	97	24	0	0	MUP9_1	MUP9	1
941	740	644	885	834	1211	LOC100038947_3	LOC100038947	3
715	436	318	423	320	341	LOC100038947_2	LOC100038947	2
814	692	579	765	657	785	VMN2R121_2	VMN2R121	2
159	54	35	131	63	60	GM15284_3	GM15284	3
24	39	0	13	20	40	GM15284_2	GM15284	2
61	0	0	40	0	1	GM15284_1	GM15284	1
263	213	210	470	294	316	GM14548_3	GM14548	3
595	628	880	813	1021	984	GM14548_2	GM14548	2
430	303	434	288	156	331	ISG15_4	ISG15	4
326	166	529	40	39	0	ISG15_2	ISG15	2
640	919	919	1490	885	985	ISG15_1	ISG15	1
266	186	356	194	233	259	BTNL1_4	BTNL1	4
790	381	456	339	429	467	BTNL1_1	BTNL1	1
484	705	539	381	185	207	OLFR239_4	OLFR239	4
968	1464	1183	740	693	852	OLFR239_3	OLFR239	3
291	48	162	656	503	1015	OLFR239_2	OLFR239	2
664	877	861	705	526	1009	OLFR55_1	OLFR55	1
112	21	87	137	36	154	BC117090_3	BC117090	3
347	146	75	533	601	667	BC117090_2	BC117090	2
167	0	28	57	9	0	GM10406_2	GM10406	2
279	470	287	536	350	364	CEP85L_2	CEP85L	2
252	185	231	309	251	273	7420461P10RIK_3	7420461P10RIK	3
0	0	0	0	0	0	7420461P10RIK_2	7420461P10RIK	2
1335	1376	995	670	485	570	7420461P10RIK_1	7420461P10RIK	1
740	696	934	1413	1910	2561	GM11744_2	GM11744	2
303	219	316	179	460	394	GM11744_1	GM11744	1
430	810	1107	463	559	799	SPINK13_4	SPINK13	4
219	220	55	433	695	487	SPINK13_3	SPINK13	3
580	753	273	576	507	332	SPINK13_2	SPINK13	2
271	252	519	99	1	11	SPINK13_1	SPINK13	1
666	551	1159	515	445	608	FAM174B_2	FAM174B	2
361	333	226	435	416	576	RNASET2A_4	RNASET2A	4
343	432	200	297	232	249	RNASET2A_3	RNASET2A	3
480	412	549	433	231	540	RNASET2A_1	RNASET2A	1
426	427	409	134	144	201	RSPH3B_4	RSPH3B	4
147	126	33	199	162	311	RSPH3B_3	RSPH3B	3
491	357	398	240	209	409	RSPH3B_2	RSPH3B	2
208	147	151	147	131	162	RSPH3B_1	RSPH3B	1
298	510	500	316	519	217	FAM129C_4	FAM129C	4
574	799	724	403	675	766	FAM129C_3	FAM129C	3
703	776	647	992	588	635	FAM129C_2	FAM129C	2
573	581	469	648	491	630	FAM129C_1	FAM129C	1
317	186	348	557	102	153	DNAJC3_4	DNAJC3	4
539	333	200	273	104	233	VMN1R223_3	VMN1R223	3
1056	812	1253	423	526	449	VMN1R223_1	VMN1R223	1
179	2	6	48	32	78	GM15114_3	GM15114	3
74	1	0	74	0	3	GM15114_2	GM15114	2
141	32	41	34	0	0	GM15114_1	GM15114	1
223	121	87	236	490	434	BC100530_4	BC100530	4
289	255	228	727	469	548	BC100530_1	BC100530	1
1047	667	647	749	804	763	TMSB15B2_1	TMSB15B2	1
85	36	1	117	109	61	MFAP1B_4	MFAP1B	4
193	46	15	85	37	2	MFAP1B_3	MFAP1B	3
1022	797	892	894	519	375	WFDC17_4	WFDC17	4
458	276	291	454	636	870	PYDC3_3	PYDC3	3
206	288	71	309	274	254	PYDC3_2	PYDC3	2
740	879	654	707	480	738	PYDC3_1	PYDC3	1
58	26	38	140	183	243	GM10024_4	GM10024	4
208	131	159	211	151	382	GM10024_3	GM10024	3
247	443	368	390	136	421	GM10024_2	GM10024	2
253	253	358	192	167	89	VMN2R65_3	VMN2R65	3
956	420	656	784	416	381	VMN2R65_2	VMN2R65	2
580	401	381	468	712	1295	TOMT_3	TOMT	3
797	574	827	576	582	641	TOMT_2	TOMT	2
788	511	436	1003	755	1058	SAP25_4	SAP25	4
483	424	454	471	310	486	SAP25_3	SAP25	3
657	493	493	784	524	751	SAP25_2	SAP25	2
318	160	127	446	396	237	SAP25_1	SAP25	1
1193	1123	704	734	541	954	GM9733_4	GM9733	4
1053	1155	1368	1045	1045	1521	TRAPPC3L_4	TRAPPC3L	4
357	543	384	166	96	212	TRAPPC3L_3	TRAPPC3L	3
538	463	312	373	166	107	FCRL6_3	FCRL6	3
172	110	111	310	295	646	FCRL6_2	FCRL6	2
143	246	289	739	684	888	CYP4F37_3	CYP4F37	3
419	276	470	320	297	545	CYP4F37_2	CYP4F37	2
439	434	475	207	349	211	VMN2R76_4	VMN2R76	4
961	1502	1344	797	951	999	VMN2R76_2	VMN2R76	2
455	501	1086	543	455	414	VMN2R76_1	VMN2R76	1
403	178	135	676	496	433	ZFP605_4	ZFP605	4
666	352	536	527	526	362	ZFP605_2	ZFP605	2
1781	1095	1285	887	1168	1412	NEK10_4	NEK10	4
213	146	324	385	311	484	NEK10_2	NEK10	2
89	0	2	124	24	0	VMN1R107_4	VMN1R107	4
156	0	3	164	19	18	VMN1R107_3	VMN1R107	3
306	100	30	685	210	160	VMN1R107_2	VMN1R107	2
1122	1072	970	694	566	673	GM9573_4	GM9573	4
694	308	277	549	442	728	GM9573_2	GM9573	2
625	483	1104	524	378	265	GM9573_1	GM9573	1
566	389	695	900	1044	1451	NKX1-1_4	NKX1-1	4
188	120	91	170	196	97	NKX1-1_2	NKX1-1	2
290	339	233	966	845	1287	NKX1-1_1	NKX1-1	1
679	271	607	510	352	314	GM6537_4	GM6537	4
312	277	166	304	267	174	GM14496_4	GM14496	4
265	113	183	140	200	85	GM14496_3	GM14496	3
225	182	114	562	460	436	GM14496_1	GM14496	1
697	360	573	698	377	857	PARP10_4	PARP10	4
505	266	277	303	484	632	PARP10_2	PARP10	2
199	435	371	172	447	636	TOPAZ1_2	TOPAZ1	2
503	469	563	364	218	408	TOPAZ1_1	TOPAZ1	1
1158	1334	1753	1222	1331	1413	GM9513_4	GM9513	4
505	692	617	459	567	388	GM9513_3	GM9513	3
214	246	180	247	274	181	VMN2R70_4	VMN2R70	4
143	273	47	626	967	1138	VMN2R70_1	VMN2R70	1
410	318	284	561	363	376	VMN1R159_3	VMN1R159	3
1233	780	898	469	483	490	VMN1R159_2	VMN1R159	2
704	286	198	890	608	719	VMN1R124_2	VMN1R124	2
681	433	503	510	388	534	H60C_3	H60C	3
95	163	105	125	110	74	H60C_1	H60C	1
522	600	1175	734	567	837	GM11565_2	GM11565	2
492	576	534	623	641	344	GM11565_1	GM11565	1
320	576	482	572	492	363	GM11567_4	GM11567	4
608	340	416	349	323	228	GM11564_3	GM11564	3
510	344	236	589	355	581	GM11554_4	GM11554	4
436	435	301	186	291	335	GM11554_3	GM11554	3
308	418	407	591	392	551	GM11554_1	GM11554	1
214	86	46	61	1	0	GM11569_4	GM11569	4
705	301	457	678	565	548	GM11569_2	GM11569	2
200	281	373	120	154	238	GM11596_1	GM11596	1
806	850	1595	702	410	352	VMN2R88_4	VMN2R88	4
626	821	1970	604	615	943	VMN2R88_3	VMN2R88	3
566	532	246	621	565	523	VMN2R88_1	VMN2R88	1
55	0	0	0	0	0	GM10922_3	GM10922	3
532	99	110	528	242	437	GM10921_3	GM10921	3
216	249	255	501	323	351	GM10921_2	GM10921	2
637	731	752	621	464	642	GM10921_1	GM10921	1
274	2	21	193	146	42	GM14346_4	GM14346	4
364	192	264	883	559	426	MYH7B_3	MYH7B	3
1073	1071	1966	833	1246	741	RAD21L_2	RAD21L	2
308	542	788	1157	805	1051	ZFP442_4	ZFP442	4
140	206	107	55	68	64	ZFP442_2	ZFP442	2
807	765	452	1105	1265	1619	GM9376_4	GM9376	4
295	399	518	229	89	218	GM9376_3	GM9376	3
1119	791	699	784	586	868	GM9376_2	GM9376	2
1057	1408	1141	961	982	1185	FBXW28_3	FBXW28	3
740	1471	2184	512	326	195	MRGPRA2A_3	MRGPRA2A	3
264	378	782	399	259	189	MRGPRA2A_1	MRGPRA2A	1
674	336	287	568	653	522	2410002F23RIK_4	2410002F23RIK	4
562	364	208	480	309	300	GM9268_2	GM9268	2
419	502	416	453	329	459	SCGB2B17_3	SCGB2B17	3
179	54	58	86	1	1	SCGB2B17_2	SCGB2B17	2
815	808	819	501	327	487	ZFP507_1	ZFP507	1
411	456	532	585	867	1013	4930544D05RIK_4	4930544D05RIK	4
528	315	463	775	590	649	4930544D05RIK_3	4930544D05RIK	3
581	670	828	455	343	594	SCGB2B12_1	SCGB2B12	1
1235	1134	1375	898	859	941	GM9112_4	GM9112	4
794	715	1162	475	593	479	GM9112_2	GM9112	2
418	450	360	1255	673	1167	KIF26A_3	KIF26A	3
334	324	241	388	389	638	KIF26A_1	KIF26A	1
213	281	358	350	213	240	DGAT2L6_1	DGAT2L6	1
622	460	381	561	456	336	BIN2_4	BIN2	4
0	0	0	0	0	0	BIN2_1	BIN2	1
509	571	1221	376	386	179	EFR3B_2	EFR3B	2
732	704	981	821	976	1369	EFR3B_1	EFR3B	1
272	230	278	444	497	524	CONTROL_676	CONTROL	676
139	64	4	371	499	358	GM13288_4	GM13288	4
112	25	48	124	97	58	GM13288_1	GM13288	1
853	453	742	764	516	550	ESP15_1	ESP15	1
737	475	512	819	830	856	METTL7A3_4	METTL7A3	4
402	415	258	427	204	287	METTL7A3_3	METTL7A3	3
567	525	328	565	250	239	METTL7A3_2	METTL7A3	2
737	482	448	856	610	1130	METTL7A3_1	METTL7A3	1
385	292	6	518	424	548	PEX10_4	PEX10	4
206	158	3	234	204	219	PEX10_1	PEX10	1
571	387	528	578	625	728	ZXDB_1	ZXDB	1
226	287	298	502	472	601	CCDC85C_4	CCDC85C	4
981	595	379	416	514	846	CCDC85C_3	CCDC85C	3
534	539	431	414	496	239	CCDC85C_2	CCDC85C	2
504	354	507	622	451	425	GM8994_4	GM8994	4
461	473	558	782	752	649	SYCE1L_2	SYCE1L	2
470	280	499	651	502	321	SYCE1L_1	SYCE1L	1
277	376	541	141	66	46	SIRPB1B_4	SIRPB1B	4
109	1	1	174	163	123	GM14434_4	GM14434	4
174	1	0	42	23	1	GM14434_3	GM14434	3
364	223	57	829	762	692	GM14434_2	GM14434	2
573	702	503	427	320	787	TAS2R103_4	TAS2R103	4
463	630	632	406	288	95	TAS2R103_1	TAS2R103	1
494	278	399	429	414	375	GM8909_3	GM8909	3
295	52	0	22	1	0	GM8898_4	GM8898	4
343	331	264	485	360	423	GM8898_1	GM8898	1
471	421	936	590	1153	1037	GM8882_4	GM8882	4
181	0	15	136	220	106	GM8882_3	GM8882	3
324	321	156	319	172	153	GM13871_2	GM13871	2
61	88	43	167	12	90	GM13871_1	GM13871	1
368	454	345	384	395	649	MYH15_3	MYH15	3
398	342	456	272	197	253	PIEZO2_2	PIEZO2	2
560	547	710	305	264	345	PIEZO2_1	PIEZO2	1
9	0	0	0	0	0	GM8765_4	GM8765	4
339	304	289	230	159	254	GM8765_2	GM8765	2
640	481	968	484	603	570	GM8765_1	GM8765	1
444	322	462	627	501	274	CONTROL_826	CONTROL	826
195	150	137	545	424	617	ZFP600_4	ZFP600	4
114	0	0	65	16	0	ZFP600_3	ZFP600	3
451	274	302	531	623	349	GM8720_1	GM8720	1
361	267	393	601	438	500	VMN1R163_3	VMN1R163	3
811	473	388	1003	558	737	VMN1R163_2	VMN1R163	2
109	68	2	41	41	47	VMN1R163_1	VMN1R163	1
475	484	440	670	784	583	VMN1R157_1	VMN1R157	1
141	39	8	84	22	15	GM8693_4	GM8693	4
125	132	141	168	247	357	GM8693_2	GM8693	2
335	99	3	162	143	10	GM8693_1	GM8693	1
550	173	406	652	812	549	GM8677_2	GM8677	2
604	820	779	518	508	558	GM8677_1	GM8677	1
176	16	0	1	0	28	GM8653_1	GM8653	1
138	0	4	20	62	60	VMN1R143_3	VMN1R143	3
71	0	0	27	0	0	VMN1R143_1	VMN1R143	1
19	0	0	148	53	29	VMN1R139_3	VMN1R139	3
192	1	83	620	491	343	VMN1R139_2	VMN1R139	2
585	422	650	377	382	365	VMN1R135_2	VMN1R135	2
689	775	802	766	700	1044	GM14446_4	GM14446	4
687	248	313	483	229	253	I830012O16RIK_4	I830012O16RIK	4
305	308	516	306	278	366	I830012O16RIK_3	I830012O16RIK	3
612	586	694	650	855	868	I830012O16RIK_2	I830012O16RIK	2
1355	1685	1379	1006	1389	1718	I830012O16RIK_1	I830012O16RIK	1
262	301	394	294	241	309	H60B_4	H60B	4
546	378	474	549	542	848	H60B_3	H60B	3
621	386	779	165	107	56	C1RB_3	C1RB	3
1177	1289	1495	847	735	1226	C1RB_2	C1RB	2
579	364	815	711	474	401	C1RB_1	C1RB	1
108	49	37	16	51	0	VMN1R115_3	VMN1R115	3
242	61	97	304	126	18	VMN1R117_4	VMN1R117	4
229	76	0	39	85	76	VMN1R117_3	VMN1R117	3
1106	1063	1082	1329	760	891	VMN1R117_1	VMN1R117	1
205	41	0	157	231	111	VMN1R121_4	VMN1R121	4
605	468	417	312	557	496	VMN1R121_1	VMN1R121	1
822	562	1262	847	893	1081	VMN1R125_3	VMN1R125	3
628	533	395	332	206	435	ZFP648_2	ZFP648	2
111	29	2	103	32	25	VMN1R125_2	VMN1R125	2
613	616	311	687	409	475	VMN1R125_1	VMN1R125	1
294	250	656	186	98	128	9930111J21RIK1_3	9930111J21RIK1	3
340	336	384	381	287	430	9930111J21RIK1_1	9930111J21RIK1	1
164	0	0	89	32	1	VMN1R128_4	VMN1R128	4
103	66	17	107	93	74	VMN1R128_2	VMN1R128	2
382	280	560	134	259	148	VMN2R20_4	VMN2R20	4
234	497	940	192	75	42	VMN2R20_3	VMN2R20	3
425	546	788	527	482	538	VMN2R20_2	VMN2R20	2
338	490	344	348	429	288	VMN2R20_1	VMN2R20	1
100	73	0	41	13	28	VMN1R103_2	VMN1R103	2
465	386	269	354	95	149	ZBED6_2	ZBED6	2
650	267	256	285	125	100	VMN2R6_4	VMN2R6	4
637	510	714	705	502	484	VMN2R6_1	VMN2R6	1
343	40	3	234	197	217	VMN1R91_4	VMN1R91	4
12	4	3	292	212	274	VMN1R91_2	VMN1R91	2
835	644	849	735	963	972	VMN1R91_1	VMN1R91	1
480	257	408	297	284	252	GM8439_3	GM8439	3
608	603	1262	1048	1153	1755	GM8439_2	GM8439	2
599	250	124	772	673	986	GM8439_1	GM8439	1
892	815	795	900	796	1002	VMN2R5_4	VMN2R5	4
350	252	393	364	448	479	VMN2R5_2	VMN2R5	2
399	505	448	360	247	249	GM9992_4	GM9992	4
104	86	27	139	80	24	GM9992_1	GM9992	1
687	556	414	488	394	712	PNP2_4	PNP2	4
504	247	263	572	588	704	PNP2_1	PNP2	1
356	454	819	380	175	98	BEND4_4	BEND4	4
701	534	918	531	538	473	BEND4_3	BEND4	3
927	740	1016	1506	787	1213	GM12887_4	GM12887	4
903	938	1467	962	601	768	GM12887_3	GM12887	3
317	437	444	544	211	292	GM12887_1	GM12887	1
594	597	676	903	719	511	GM8369_4	GM8369	4
357	388	527	475	377	296	GM8369_3	GM8369	3
251	134	108	67	254	207	GM12886_4	GM12886	4
554	414	447	601	535	489	GM12886_3	GM12886	3
116	2	1	39	30	11	GM8300_3	GM8300	3
269	482	480	291	487	473	CONTROL_422	CONTROL	422
130	5	29	328	189	56	GM8300_1	GM8300	1
371	140	275	503	696	505	GM8298_4	GM8298	4
300	278	474	729	540	992	GM8298_3	GM8298	3
224	295	341	967	460	510	GM8298_1	GM8298	1
1016	793	1349	866	663	841	RBM24_2	RBM24	2
302	221	364	212	162	263	TRIM43B_3	TRIM43B	3
158	207	151	451	468	494	TRIM43B_2	TRIM43B	2
739	635	713	925	835	745	TRIM43C_1	TRIM43C	1
630	753	622	211	535	620	SAMD1_3	SAMD1	3
526	734	794	577	742	2059	SAMD1_1	SAMD1	1
158	32	0	189	101	29	GM13139_3	GM13139	3
233	22	24	170	152	180	GM13139_1	GM13139	1
442	400	375	589	890	1320	ZFP541_4	ZFP541	4
572	520	780	651	486	731	ZFP541_3	ZFP541	3
766	873	949	722	548	567	CONTROL_858	CONTROL	858
304	238	76	322	80	124	ZFP541_2	ZFP541	2
1698	1065	1700	1001	1232	1477	ZFP541_1	ZFP541	1
193	33	42	141	96	161	APOL7E_4	APOL7E	4
747	763	1144	974	702	831	APOL7E_3	APOL7E	3
252	150	204	441	492	417	APOL7E_2	APOL7E	2
417	359	328	341	457	570	PRL2C1_2	PRL2C1	2
351	221	183	392	415	956	PRL2C1_1	PRL2C1	1
775	754	613	859	613	629	ZSCAN25_4	ZSCAN25	4
340	553	324	613	179	663	ZSCAN25_3	ZSCAN25	3
26	74	62	98	48	131	DSPP_3	DSPP	3
469	132	4	276	182	135	DSPP_2	DSPP	2
623	880	1112	789	1039	862	TMSB15B1_2	TMSB15B1	2
746	759	1160	574	584	751	TMSB15B1_1	TMSB15B1	1
140	142	4	206	112	94	GM7978_4	GM7978	4
224	10	15	398	364	330	GM7978_3	GM7978	3
432	294	291	343	226	99	GM7978_2	GM7978	2
1040	245	277	1035	701	996	GM15080_4	GM15080	4
408	238	281	272	399	276	GM15080_3	GM15080	3
728	812	1014	625	687	668	GM15080_2	GM15080	2
528	374	661	448	291	303	VPS13B_2	VPS13B	2
714	433	513	360	171	254	CYP4A31_4	CYP4A31	4
482	165	166	210	268	92	CYP4A31_2	CYP4A31	2
487	541	404	327	186	223	VMN2R54_4	VMN2R54	4
337	396	268	213	148	200	VMN2R54_3	VMN2R54	3
953	1078	1699	1004	1080	1110	FRMPD1_4	FRMPD1	4
627	1008	649	512	560	419	FRMPD1_3	FRMPD1	3
607	539	556	380	479	226	TRABD2B_4	TRABD2B	4
263	97	91	392	371	326	TRABD2B_3	TRABD2B	3
900	1104	1920	487	444	312	TRABD2B_1	TRABD2B	1
696	447	690	876	850	944	GM7903_4	GM7903	4
620	837	1526	657	639	427	GM7903_3	GM7903	3
1061	673	964	363	446	644	GM7903_2	GM7903	2
333	440	643	666	766	773	GM7903_1	GM7903	1
1579	1322	1420	787	581	570	VMN2R114_4	VMN2R114	4
943	731	792	1023	802	1223	VMN2R114_1	VMN2R114	1
645	377	438	1079	664	526	KRTAP4-9_4	KRTAP4-9	4
166	15	20	242	183	59	KRTAP4-9_3	KRTAP4-9	3
804	347	258	468	390	221	KRTAP4-8_2	KRTAP4-8	2
310	108	166	284	104	120	KRTAP4-8_1	KRTAP4-8	1
333	160	192	308	118	168	GM7861_1	GM7861	1
157	47	39	359	155	178	E330014E10RIK_4	E330014E10RIK	4
112	2	1	195	55	341	E330014E10RIK_3	E330014E10RIK	3
234	175	75	142	112	183	E330014E10RIK_2	E330014E10RIK	2
379	145	168	288	378	286	E330014E10RIK_1	E330014E10RIK	1
660	294	317	623	260	364	GM7849_3	GM7849	3
221	243	237	577	361	298	GM7849_1	GM7849	1
444	139	111	325	215	401	ZSCAN4F_3	ZSCAN4F	3
167	235	342	483	334	352	ZSCAN4F_2	ZSCAN4F	2
417	366	574	652	413	286	KRTAP4-1_3	KRTAP4-1	3
85	114	78	354	127	258	ZSCAN4B_4	ZSCAN4B	4
194	41	58	291	137	270	ZSCAN4B_2	ZSCAN4B	2
232	427	490	630	637	623	BOD1L_4	BOD1L	4
733	666	445	910	1271	1301	BOD1L_3	BOD1L	3
449	387	340	351	362	486	BOD1L_1	BOD1L	1
779	920	717	832	1226	1404	GM7714_4	GM7714	4
721	547	1041	1128	665	593	GM7714_3	GM7714	3
846	915	996	810	762	1174	GM7694_3	GM7694	3
234	249	88	482	596	669	MTHFD2L_1	MTHFD2L	1
731	601	502	226	284	298	VMN1R224_1	VMN1R224	1
105	94	30	86	19	12	HIST1H2AO_4	HIST1H2AO	4
24	1	0	33	0	0	HIST1H2AO_3	HIST1H2AO	3
101	0	0	30	0	0	HIST1H2AO_2	HIST1H2AO	2
1075	1441	767	1293	901	1602	VMN2R99_4	VMN2R99	4
477	500	212	576	952	732	VMN2R99_3	VMN2R99	3
784	736	626	512	638	445	VMN2R99_2	VMN2R99	2
607	552	680	122	110	133	VMN2R99_1	VMN2R99	1
693	900	761	1417	930	1374	PLB1_3	PLB1	3
600	522	1288	603	391	692	PLB1_1	PLB1	1
189	70	2	259	323	277	VMN2R28_3	VMN2R28	3
775	610	629	760	863	804	VMN2R28_2	VMN2R28	2
380	370	595	567	578	748	VMN2R28_1	VMN2R28	1
138	57	10	92	58	46	VMN2R91_4	VMN2R91	4
508	379	447	563	868	944	VMN2R91_3	VMN2R91	3
314	63	53	130	100	78	VMN2R91_1	VMN2R91	1
392	595	574	533	523	386	GM7534_4	GM7534	4
486	604	401	846	803	1058	CLEC2L_4	CLEC2L	4
564	367	328	805	1000	1153	CLEC2L_2	CLEC2L	2
102	0	0	98	53	122	SRP54B_4	SRP54B	4
635	634	374	481	392	400	SRP54B_1	SRP54B	1
704	508	1324	942	1109	1144	VMN1R57_1	VMN1R57	1
827	1015	1399	722	698	956	SEC14L5_2	SEC14L5	2
828	698	655	747	405	442	TNIK_3	TNIK	3
607	643	916	228	136	265	TNIK_2	TNIK	2
412	464	729	343	349	475	CYP2J8_3	CYP2J8	3
906	1732	1413	872	569	508	CYP2J8_2	CYP2J8	2
622	517	648	494	197	336	CYP2J8_1	CYP2J8	1
464	403	584	289	205	221	COL6A5_4	COL6A5	4
440	275	435	627	357	371	COL6A5_2	COL6A5	2
344	132	335	184	330	453	COL6A5_1	COL6A5	1
492	704	764	427	392	209	ISOC2A_1	ISOC2A	1
110	43	13	586	417	388	GM14393_2	GM14393	2
879	765	1234	379	457	777	TMEM238_3	TMEM238	3
492	381	305	246	93	2	TMEM238_1	TMEM238	1
325	213	310	762	705	1446	NOVA1_4	NOVA1	4
456	379	425	334	357	757	NOVA1_3	NOVA1	3
534	163	157	844	307	268	NOVA1_1	NOVA1	1
795	574	542	963	1128	1097	GM7361_4	GM7361	4
323	0	83	176	81	33	GM7361_3	GM7361	3
627	321	320	658	713	633	GM7361_2	GM7361	2
45	15	2	43	26	34	GM7361_1	GM7361	1
528	486	500	940	883	1054	SLX_4	SLX	4
813	599	709	1110	884	760	SLX_2	SLX	2
92	0	0	29	53	46	SLX_1	SLX	1
574	665	682	525	472	558	SKOR2_3	SKOR2	3
1267	909	1403	942	1295	1306	SKOR2_1	SKOR2	1
138	9	1	290	336	165	RHOX4D_2	RHOX4D	2
80	1	2	218	190	152	RHOX4D_1	RHOX4D	1
700	525	654	1205	1116	1189	RHOX4A_4	RHOX4A	4
946	824	1057	466	278	498	RHOX4A_3	RHOX4A	3
191	181	154	142	108	518	RHOX4G_4	RHOX4G	4
343	113	175	140	15	71	RHOX4G_3	RHOX4G	3
227	55	16	471	241	118	RHOX4G_2	RHOX4G	2
180	38	44	107	142	184	ANKRD37_3	ANKRD37	3
670	1004	1602	422	536	909	ANKRD37_2	ANKRD37	2
845	835	1355	639	611	843	GCNT7_4	GCNT7	4
214	208	391	574	304	322	ANGPTL7_4	ANGPTL7	4
691	585	868	119	234	267	ZFP784_4	ZFP784	4
147	64	67	267	150	107	ZFP784_1	ZFP784	1
374	383	194	545	692	1094	SDR39U1_4	SDR39U1	4
507	592	262	581	809	923	SDR39U1_3	SDR39U1	3
318	312	627	212	177	191	SDR39U1_2	SDR39U1	2
632	1009	1074	705	967	766	HHLA1_4	HHLA1	4
131	72	88	369	242	503	HHLA1_1	HHLA1	1
880	657	436	418	492	260	TCTN1_1	TCTN1	1
737	1393	1134	507	455	656	DEFB47_1	DEFB47	1
659	437	661	710	487	731	GM15386_2	GM15386	2
358	352	213	34	135	130	GM15386_1	GM15386	1
748	881	697	603	512	432	KNCN_3	KNCN	3
1081	967	716	1056	1250	1142	DEFB18_4	DEFB18	4
285	184	354	178	137	199	DEFB18_3	DEFB18	3
877	992	926	367	331	303	DEFB18_2	DEFB18	2
1017	980	1137	1132	1023	1270	DEFB25_4	DEFB25	4
859	940	922	336	311	523	DEFB25_3	DEFB25	3
524	271	549	884	681	578	DEFB25_2	DEFB25	2
487	581	765	633	505	502	DEFB25_1	DEFB25	1
1628	1681	2006	763	746	1263	DEFB43_3	DEFB43	3
526	572	783	322	254	458	DEFB43_1	DEFB43	1
517	560	868	811	602	941	DEFB26_3	DEFB26	3
50	90	74	62	134	139	DEFB33_4	DEFB33	4
555	953	412	545	601	516	DEFB33_3	DEFB33	3
468	296	402	714	282	669	DEFB33_1	DEFB33	1
427	351	357	576	297	266	GM7325_3	GM7325	3
647	265	278	357	205	429	GM7325_2	GM7325	2
1198	1235	2209	1161	920	1355	TMEM243_4	TMEM243	4
345	351	429	409	331	400	TMEM243_2	TMEM243	2
455	461	508	571	383	465	SPINT5_4	SPINT5	4
218	159	89	536	412	595	SPINT5_3	SPINT5	3
312	297	402	332	204	207	CONTROL_647	CONTROL	647
684	337	380	301	382	255	SPINT5_2	SPINT5	2
758	732	840	841	705	928	PINLYP_4	PINLYP	4
503	349	484	1079	711	1015	NRBF2_4	NRBF2	4
452	117	180	456	342	496	NRBF2_3	NRBF2	3
265	421	219	681	799	852	NRBF2_1	NRBF2	1
43	0	1	105	54	12	GM20767_3	GM20767	3
430	550	629	303	194	112	GM20767_2	GM20767	2
882	1049	1439	848	555	621	GM20767_1	GM20767	1
645	713	524	400	203	135	SKINT8_4	SKINT8	4
931	860	688	1139	637	997	SKINT8_2	SKINT8	2
0	0	0	0	0	0	AADACL2_2	AADACL2	2
399	161	100	503	528	396	GM7257_4	GM7257	4
0	0	0	0	0	0	GM7257_3	GM7257	3
869	347	322	731	660	699	GM7257_1	GM7257	1
240	157	71	611	606	608	SBPL_2	SBPL	2
577	304	331	499	517	358	SBPL_1	SBPL	1
494	777	797	305	196	425	SULT2A7_2	SULT2A7	2
722	860	777	721	537	676	SULT2A7_1	SULT2A7	1
374	207	495	541	600	530	VMN2R115_4	VMN2R115	4
2414	2195	4911	917	674	781	VMN2R115_3	VMN2R115	3
533	722	742	572	588	429	DEFB26_1	DEFB26	1
285	23	26	445	241	147	VMN2R53_4	VMN2R53	4
121	254	323	328	206	471	VMN2R53_3	VMN2R53	3
377	329	392	533	318	317	VMN2R53_2	VMN2R53	2
1043	582	818	727	937	1036	VMN2R53_1	VMN2R53	1
79	18	51	107	31	0	VMN2R60_2	VMN2R60	2
590	578	1125	767	707	1014	VMN2R78_4	VMN2R78	4
651	482	824	1090	668	1037	VMN2R78_1	VMN2R78	1
101	28	1	271	92	97	VMN2R61_4	VMN2R61	4
466	179	175	420	495	327	VMN2R61_1	VMN2R61	1
371	677	690	107	198	268	NLRP1B_4	NLRP1B	4
874	614	611	603	476	333	NLRP1B_1	NLRP1B	1
1023	1005	1268	732	617	722	GM362_3	GM362	3
636	855	1191	1042	608	425	GM362_2	GM362	2
527	318	205	530	449	175	VMN2R4_3	VMN2R4	3
909	475	881	757	701	721	VMN2R4_1	VMN2R4	1
212	38	59	246	146	69	VMN2R124_3	VMN2R124	3
715	857	814	1075	626	1635	VMN2R124_2	VMN2R124	2
270	268	351	200	463	263	VMN2R124_1	VMN2R124	1
1137	955	1160	1082	685	536	VMN2R3_4	VMN2R3	4
314	235	230	600	855	875	TRIM71_3	TRIM71	3
383	326	335	411	640	748	TRIM71_2	TRIM71	2
1605	1562	1187	1477	1046	1028	CONTROL_152	CONTROL	152
410	366	274	1139	1244	1987	TRIM71_1	TRIM71	1
543	697	877	829	739	451	CNTNAP5A_1	CNTNAP5A	1
537	732	995	356	459	554	VMN1R61_3	VMN1R61	3
178	74	115	64	66	78	VMN1R61_2	VMN1R61	2
273	188	186	220	313	345	VMN1R60_4	VMN1R60	4
445	300	704	275	275	319	VMN1R60_3	VMN1R60	3
485	544	407	793	556	717	VMN1R60_2	VMN1R60	2
744	495	379	565	549	1313	RHOX4F_2	RHOX4F	2
572	445	785	448	463	319	GM7157_3	GM7157	3
594	401	281	1350	487	886	USP51_4	USP51	4
815	897	824	367	358	519	USP51_3	USP51	3
1021	1503	1855	1459	504	732	CK137956_2	CK137956	2
1106	1163	1937	1273	1546	1380	GM14851_4	GM14851	4
5	4	5	6	5	9	GM14851_3	GM14851	3
915	781	553	971	762	821	GM14851_2	GM14851	2
351	380	522	265	320	666	GM14851_1	GM14851	1
690	441	508	783	869	893	SUSD1_2	SUSD1	2
196	61	0	229	116	19	GBP11_3	GBP11	3
643	429	811	387	165	295	GBP11_2	GBP11	2
283	261	185	418	314	358	OLFR287_1	OLFR287	1
406	254	396	598	388	221	GM7102_4	GM7102	4
296	310	296	279	177	512	GM7102_3	GM7102	3
165	226	145	763	576	741	GM7102_1	GM7102	1
256	253	244	312	360	117	RERGL_3	RERGL	3
367	367	194	415	570	930	RERGL_2	RERGL	2
446	350	556	304	370	702	RERGL_1	RERGL	1
853	520	432	616	393	266	VMN1R204_1	VMN1R204	1
549	526	186	363	155	203	PARP10_1	PARP10	1
720	586	1049	1003	875	1568	DMRTC1B_4	DMRTC1B	4
345	506	597	548	632	641	DMRTC1B_3	DMRTC1B	3
1091	1297	1148	1071	1073	1546	DMRTC1B_2	DMRTC1B	2
428	651	608	1051	817	653	Mar-10_4	Mar-10	4
705	709	629	505	241	680	Mar-10_2	Mar-10	2
340	546	495	780	681	732	Mar-10_1	Mar-10	1
770	779	686	1198	884	818	VMN1R191_4	VMN1R191	4
1123	861	647	725	652	423	VMN1R191_3	VMN1R191	3
394	424	606	603	399	433	VMN1R191_2	VMN1R191	2
224	294	253	214	454	507	BTNL4_3	BTNL4	3
473	639	382	881	742	699	BTNL4_2	BTNL4	2
370	687	549	626	590	740	BTNL4_1	BTNL4	1
2002	1912	2053	1276	1252	1779	CDR1_4	CDR1	4
535	687	952	588	471	504	CDR1_3	CDR1	3
639	1217	1306	967	1341	1951	CDR1_1	CDR1	1
340	126	39	275	208	358	GM7073_3	GM7073	3
942	1011	1024	374	393	301	GM7073_1	GM7073	1
750	634	788	974	1002	912	CYP4F40_4	CYP4F40	4
390	288	163	538	182	367	CYP4F40_3	CYP4F40	3
702	717	728	676	591	684	CYP4F40_2	CYP4F40	2
186	1	2	313	27	76	SSXB8_3	SSXB8	3
1118	711	1001	638	488	540	SSXB8_1	SSXB8	1
257	104	17	288	202	235	LCE3D_4	LCE3D	4
293	84	74	214	80	190	LCE3D_3	LCE3D	3
449	310	285	299	151	154	LCE3D_2	LCE3D	2
770	933	702	860	968	905	ANG6_4	ANG6	4
550	528	958	430	239	336	ANG6_3	ANG6	3
290	198	226	468	360	446	TAS2R122_4	TAS2R122	4
666	586	1002	770	565	262	TAS2R122_2	TAS2R122	2
532	606	463	775	978	668	TAS2R122_1	TAS2R122	1
22	22	0	88	44	55	2010315B03RIK_3	2010315B03RIK	3
958	585	1250	1005	746	756	2010315B03RIK_2	2010315B03RIK	2
535	82	413	522	310	879	2010315B03RIK_1	2010315B03RIK	1
131	13	42	170	47	173	ZFP808_4	ZFP808	4
158	21	0	74	13	0	ZFP808_3	ZFP808	3
540	373	368	242	582	652	ZFP808_2	ZFP808	2
589	527	427	593	488	573	DCPP2_2	DCPP2	2
520	290	328	416	440	421	GM7030_3	GM7030	3
230	279	411	195	173	323	GM7030_2	GM7030	2
433	505	899	327	283	336	PYDC3_4	PYDC3	4
883	944	915	534	476	789	CD101_3	CD101	3
889	810	1238	1202	959	1178	CD101_2	CD101	2
369	268	220	461	321	203	CD101_1	CD101	1
251	0	0	91	43	10	GM14345_4	GM14345	4
143	23	0	60	23	25	GM14345_2	GM14345	2
123	4	34	49	0	0	GM14345_1	GM14345	1
192	203	511	181	145	92	KRTAP1-4_2	KRTAP1-4	2
480	462	314	198	260	310	KRTAP1-4_1	KRTAP1-4	1
772	458	456	599	593	650	WFDC11_1	WFDC11	1
437	336	573	478	418	403	WFDC10_4	WFDC10	4
694	375	342	668	703	1102	WFDC9_3	WFDC9	3
204	213	71	882	732	1021	WFDC9_1	WFDC9	1
1110	890	981	1360	969	1275	SPINT3_4	SPINT3	4
235	214	288	271	114	203	GM14781_3	GM14781	3
1410	1399	1520	954	988	791	GM14781_1	GM14781	1
770	410	465	468	334	191	MROH8_2	MROH8	2
350	545	416	107	80	145	MROH8_1	MROH8	1
560	330	264	682	518	521	DACT3_3	DACT3	3
473	354	261	470	437	466	DACT3_2	DACT3	2
1139	1671	3348	953	634	962	HEATR9_4	HEATR9	4
514	540	344	461	354	391	HEATR9_2	HEATR9	2
408	288	364	644	294	187	SULT2A6_4	SULT2A6	4
622	765	1301	582	307	189	SULT2A6_2	SULT2A6	2
911	920	1294	423	411	546	SULT2A6_1	SULT2A6	1
720	634	509	883	475	938	SULT2A3_4	SULT2A3	4
416	337	580	693	830	560	SULT2A3_3	SULT2A3	3
815	717	1348	1133	1180	1151	SULT2A3_2	SULT2A3	2
833	374	795	590	594	381	CONTROL_864	CONTROL	864
736	719	618	591	488	393	TCTN1_3	TCTN1	3
496	788	871	328	336	418	SULT2A3_1	SULT2A3	1
750	851	868	338	544	314	CTXN3_3	CTXN3	3
731	603	891	1130	841	892	VMN2R56_2	VMN2R56	2
867	1063	786	572	140	202	FAM124A_4	FAM124A	4
892	922	777	517	311	309	FAM124A_3	FAM124A	3
138	2	0	231	158	191	FAM124A_1	FAM124A	1
614	604	300	1227	1283	1406	ZFP953_4	ZFP953	4
763	778	812	386	456	298	ZFP953_2	ZFP953	2
703	278	125	597	568	538	VMN1R77_1	VMN1R77	1
725	483	715	579	458	290	GM14744_3	GM14744	3
976	1001	1146	613	392	788	GM14744_1	GM14744	1
794	429	600	529	388	323	SERPINA3I_2	SERPINA3I	2
527	372	394	715	764	952	SERPINA3I_1	SERPINA3I	1
685	380	701	700	738	571	OTOGL_3	OTOGL	3
181	251	282	45	92	0	GM11437_4	GM11437	4
49	1	2	216	137	316	VMN2R18_4	VMN2R18	4
465	400	826	1049	783	1018	GM11437_2	GM11437	2
257	209	428	263	195	198	HS3ST4_4	HS3ST4	4
612	752	1149	393	226	75	HS3ST4_1	HS3ST4	1
269	31	216	355	180	177	GM10324_4	GM10324	4
513	543	712	282	285	260	GM10324_3	GM10324	3
586	675	394	769	519	556	GM10324_2	GM10324	2
1424	1502	1299	718	592	587	PHF11C_4	PHF11C	4
132	199	229	333	487	648	PHF11C_3	PHF11C	3
489	381	255	559	555	1137	GM6904_3	GM6904	3
170	58	4	215	199	134	GM6902_4	GM6902	4
411	96	69	236	129	39	GM6902_1	GM6902	1
679	553	373	239	334	650	GM6890_4	GM6890	4
558	487	643	894	700	764	GM6890_3	GM6890	3
863	682	772	607	796	1042	GM6890_2	GM6890	2
704	742	665	538	749	542	GM6890_1	GM6890	1
1281	1290	1267	1039	924	945	GM6880_3	GM6880	3
1494	1281	1546	1131	1439	1501	GM6880_1	GM6880	1
460	688	527	261	147	185	VMN2R59_1	VMN2R59	1
887	649	1054	772	637	394	VMN2R58_4	VMN2R58	4
214	235	249	352	149	428	VMN2R58_3	VMN2R58	3
712	312	358	1521	1212	1299	VMN2R58_2	VMN2R58	2
668	658	986	538	344	308	VMN2R58_1	VMN2R58	1
1175	692	715	1278	849	1454	S100A2_2	S100A2	2
1132	972	1463	872	659	703	GM14420_4	GM14420	4
1091	761	892	638	480	673	GM14420_1	GM14420	1
727	1014	729	531	621	738	VMN2R112_3	VMN2R112	3
85	0	1	139	188	129	VMN2R112_2	VMN2R112	2
586	805	593	876	563	749	VMN2R112_1	VMN2R112	1
25	0	53	1	28	8	GM6812_4	GM6812	4
328	510	747	609	1153	1017	GM6812_3	GM6812	3
801	779	526	549	534	654	GM6812_2	GM6812	2
547	248	415	399	316	416	TMEM238_2	TMEM238	2
639	460	643	307	335	880	DNAH7A_1	DNAH7A	1
722	508	369	151	26	131	GM6792_2	GM6792	2
565	198	149	467	389	303	VMN2R109_3	VMN2R109	3
311	120	27	261	85	130	VMN2R109_2	VMN2R109	2
357	332	226	400	350	479	VMN2R108_4	VMN2R108	4
1247	961	1051	1166	896	1322	VMN2R108_3	VMN2R108	3
557	399	325	311	339	504	VMN2R108_1	VMN2R108	1
471	347	537	236	321	425	VMN2R105_3	VMN2R105	3
392	234	198	553	489	175	VMN2R105_2	VMN2R105	2
484	353	704	414	360	705	VMN2R103_4	VMN2R103	4
266	63	3	363	185	142	GM10334_1	GM10334	1
569	413	355	424	471	523	VMN2R103_3	VMN2R103	3
1340	1875	2064	1092	837	1131	CONTROL_88	CONTROL	88
424	536	570	1231	882	1322	PTCHD4_2	PTCHD4	2
506	297	543	978	708	529	LRRC74A_3	LRRC74A	3
453	460	479	739	1273	1003	LRRC74A_2	LRRC74A	2
430	242	58	811	1006	887	VMN2R12_3	VMN2R12	3
774	881	1382	558	647	636	VMN2R12_2	VMN2R12	2
514	300	496	958	871	911	VMN2R12_1	VMN2R12	1
333	189	154	488	245	410	VMN2R100_3	VMN2R100	3
712	1074	1359	769	699	911	GM6760_4	GM6760	4
829	590	614	1018	514	1095	GM6760_2	GM6760	2
341	286	112	414	272	302	VMN2R97_3	VMN2R97	3
792	881	755	618	476	512	VMN2R97_1	VMN2R97	1
1138	863	1130	446	208	349	VMN1R90_2	VMN1R90	2
612	565	876	638	716	557	GM14347_1	GM14347	1
94	101	98	244	132	356	FAM196A_4	FAM196A	4
170	73	216	29	78	144	FAM196A_2	FAM196A	2
824	789	1424	567	910	924	FAM196A_1	FAM196A	1
1288	627	1152	911	535	545	VMN2R93_3	VMN2R93	3
558	558	742	462	495	389	VMN2R93_2	VMN2R93	2
141	263	238	525	497	557	VMN2R92_4	VMN2R92	4
532	338	555	385	306	178	VMN2R92_1	VMN2R92	1
437	197	356	356	315	308	GM13124_4	GM13124	4
368	225	446	721	851	791	GM13124_3	GM13124	3
517	412	462	434	251	469	GM13124_2	GM13124	2
822	546	676	348	201	320	GM13124_1	GM13124	1
303	520	513	640	195	331	XLR5B_4	XLR5B	4
345	164	76	180	289	318	XLR5B_3	XLR5B	3
347	444	368	311	390	772	ZFP800_4	ZFP800	4
445	337	262	437	706	792	ZFP800_1	ZFP800	1
1046	611	789	690	482	568	GM13125_4	GM13125	4
326	217	113	637	983	1193	GM13125_3	GM13125	3
781	525	572	806	598	537	GM13125_2	GM13125	2
531	407	378	428	196	165	GM13128_4	GM13128	4
390	422	549	350	211	393	GM13128_3	GM13128	3
177	112	85	413	387	581	GM13128_2	GM13128	2
1030	1169	1325	826	620	418	GM13128_1	GM13128	1
152	180	299	300	204	270	PRAMEF17_3	PRAMEF17	3
1099	843	1311	1192	1212	1848	PRAMEF17_2	PRAMEF17	2
593	503	676	556	633	758	VMN2R90_4	VMN2R90	4
781	696	659	1099	657	1088	GM11992_3	GM11992	3
843	1255	845	948	736	1004	ETOHI1_4	ETOHI1	4
502	274	90	99	139	65	ETOHI1_1	ETOHI1	1
501	534	583	683	619	627	KLK13_4	KLK13	4
1187	1489	1771	835	937	672	KLK13_2	KLK13	2
376	98	444	413	667	445	KLK13_1	KLK13	1
1197	755	1048	730	503	665	GM6710_3	GM6710	3
496	259	283	517	294	593	GM6710_2	GM6710	2
660	504	685	487	183	229	GM6710_1	GM6710	1
556	639	276	590	514	278	VMN1R31_4	VMN1R31	4
227	133	115	292	292	304	VMN1R31_3	VMN1R31	3
175	1	1	9	38	1	VMN1R31_2	VMN1R31	2
268	145	51	484	462	343	GM14322_3	GM14322	3
0	0	0	5	60	0	CONTROL_591	CONTROL	591
86	23	32	404	240	294	GM14322_1	GM14322	1
631	413	168	527	505	622	GM6696_4	GM6696	4
397	2	53	333	473	300	GM6696_3	GM6696	3
88	36	70	68	91	67	GM6696_2	GM6696	2
129	35	20	182	95	106	APOL11A_3	APOL11A	3
28	88	180	0	0	42	APOL11A_2	APOL11A	2
535	363	549	810	791	822	RGS22_4	RGS22	4
449	279	30	642	496	403	RGS22_2	RGS22	2
256	415	351	351	346	361	RGS22_1	RGS22	1
373	280	192	443	394	457	GBP10_2	GBP10	2
49	1	1	274	147	377	GBP10_1	GBP10	1
314	130	96	152	227	120	4930467E23RIK_1	4930467E23RIK	1
524	284	407	236	332	333	VMN1R12_2	VMN1R12	2
834	868	808	1375	1362	1346	VMN1R12_1	VMN1R12	1
228	280	96	490	309	456	ZFP951_4	ZFP951	4
1184	994	860	622	396	586	WDR93_4	WDR93	4
634	421	1365	619	807	985	WDR93_3	WDR93	3
766	591	884	959	628	690	GM13051_3	GM13051	3
344	299	254	726	799	1040	GM13051_2	GM13051	2
105	1	0	39	0	36	SCGB1B7_1	SCGB1B7	1
851	356	575	580	667	817	VMN1R194_3	VMN1R194	3
563	539	322	882	742	798	VMN1R1_4	VMN1R1	4
812	1063	1572	1164	958	740	VMN1R1_3	VMN1R1	3
618	659	376	573	396	868	VMN1R1_1	VMN1R1	1
215	140	38	202	312	355	GM15140_4	GM15140	4
257	15	71	128	41	120	GM15140_3	GM15140	3
944	881	697	1530	533	714	GM15140_2	GM15140	2
405	218	577	342	791	757	GM10057_4	GM10057	4
412	101	140	427	513	582	GM10057_3	GM10057	3
210	142	679	187	162	86	GM10057_2	GM10057	2
1558	1801	2597	734	764	871	FAM43B_4	FAM43B	4
732	407	959	424	602	778	FAM43B_3	FAM43B	3
338	498	500	620	449	426	FAM43B_2	FAM43B	2
1240	1045	1736	940	800	979	FAM43B_1	FAM43B	1
514	279	284	718	581	359	VMN2R49_4	VMN2R49	4
440	482	293	659	323	400	GML_4	GML	4
81	189	337	485	238	312	GML_3	GML	3
673	480	724	542	510	337	GML_1	GML	1
401	242	181	287	219	192	VMN2R48_4	VMN2R48	4
187	6	85	231	151	99	VMN2R48_1	VMN2R48	1
428	310	310	543	588	606	GM6592_4	GM6592	4
226	157	283	699	518	239	GM6592_2	GM6592	2
993	1028	935	1231	1606	1745	GM6592_1	GM6592	1
479	420	267	510	263	544	GM6588_2	GM6588	2
480	308	548	355	398	202	GM6588_1	GM6588	1
860	1126	1820	563	658	789	GM6583_4	GM6583	4
305	445	458	504	394	328	GM6583_3	GM6583	3
470	663	890	353	190	168	GM6583_2	GM6583	2
282	282	131	449	410	387	GM6583_1	GM6583	1
181	11	0	314	35	65	BC147527_4	BC147527	4
609	311	567	334	397	483	BC147527_3	BC147527	3
125	77	80	218	240	328	BC147527_1	BC147527	1
109	4	2	278	77	213	VMN2R35_4	VMN2R35	4
595	438	273	247	129	222	VMN2R35_3	VMN2R35	3
9	0	0	19	15	0	VMN2R35_2	VMN2R35	2
90	52	46	111	63	202	VMN2R35_1	VMN2R35	1
361	146	166	585	100	373	GPX4_4	GPX4	4
139	35	31	59	18	0	GPX4_3	GPX4	3
188	14	8	188	47	10	GPX4_2	GPX4	2
267	22	0	58	10	0	GPX4_1	GPX4	1
550	946	916	548	620	553	VMN2R87_4	VMN2R87	4
122	258	242	157	161	87	VMN2R87_2	VMN2R87	2
1063	695	1472	450	437	423	VMN2R86_3	VMN2R86	3
797	606	660	1172	994	980	VMN2R86_2	VMN2R86	2
316	127	170	140	227	173	SLC38A6_3	SLC38A6	3
946	869	795	971	792	782	SLC38A6_2	SLC38A6	2
143	61	46	495	243	316	VMN2R84_3	VMN2R84	3
362	342	226	238	490	991	VMN2R84_2	VMN2R84	2
455	670	461	568	786	634	VMN2R84_1	VMN2R84	1
666	388	506	514	600	360	VMN2R83_4	VMN2R83	4
290	318	714	192	125	97	VMN2R83_2	VMN2R83	2
793	659	889	1181	918	1053	VMN2R83_1	VMN2R83	1
955	1048	1402	1403	1589	1628	H2AFB3_3	H2AFB3	3
898	944	1074	606	386	609	H2AFB3_1	H2AFB3	1
590	532	694	520	527	687	RGS21_2	RGS21	2
1171	922	1042	1301	1455	1748	RGS21_1	RGS21	1
967	865	923	811	795	801	LEKR1_4	LEKR1	4
366	213	303	792	830	1194	LEKR1_1	LEKR1	1
596	740	1046	471	696	672	GM12253_1	GM12253	1
261	197	267	586	550	687	CKS1BRT_3	CKS1BRT	3
141	2	45	138	85	263	CKS1BRT_2	CKS1BRT	2
703	744	1128	377	363	405	VMN2R82_4	VMN2R82	4
314	632	273	264	143	176	VMN2R82_2	VMN2R82	2
507	382	314	265	281	161	VMN2R82_1	VMN2R82	1
338	395	503	299	685	733	VMN2R80_4	VMN2R80	4
545	687	386	314	246	374	VMN2R80_2	VMN2R80	2
258	216	103	209	99	96	BTNL6_3	BTNL6	3
1062	603	1168	1127	605	820	VMN2R33_3	VMN2R33	3
51	0	21	58	0	0	VMN2R33_2	VMN2R33	2
584	659	683	969	813	758	SCGB2B15_4	SCGB2B15	4
504	393	554	976	843	828	SCGB2B15_3	SCGB2B15	3
604	740	1255	321	755	447	SCGB2B15_2	SCGB2B15	2
135	0	0	45	5	8	SPEER4E_4	SPEER4E	4
222	198	164	411	229	199	SPEER4E_1	SPEER4E	1
865	730	830	739	477	662	CLRN2_4	CLRN2	4
450	390	195	884	581	857	CLRN2_3	CLRN2	3
17	89	59	178	42	9	CLRN2_2	CLRN2	2
157	62	81	262	87	200	GM21951_4	GM21951	4
1589	1368	1925	791	772	1066	H2AFB2_4	H2AFB2	4
603	351	534	793	802	1239	H2AFB2_1	H2AFB2	1
41	0	0	194	34	94	GM6460_3	GM6460	3
372	479	282	92	72	90	GM14137_4	GM14137	4
850	932	1543	738	505	946	GM14137_2	GM14137	2
1241	1053	1495	1572	1069	1264	VMN2R85_4	VMN2R85	4
1246	791	769	1080	784	674	VMN2R85_3	VMN2R85	3
557	269	60	304	171	24	LIPT1_4	LIPT1	4
937	666	793	871	752	891	PRLH_2	PRLH	2
147	282	218	145	184	172	RAD54B_3	RAD54B	3
325	396	664	420	339	265	RAD54B_2	RAD54B	2
225	200	47	493	1036	942	RAD54B_1	RAD54B	1
572	579	432	279	403	510	GM6432_1	GM6432	1
901	461	601	614	633	732	DOK6_4	DOK6	4
528	694	262	319	347	292	DOK6_1	DOK6	1
34	12	0	167	20	60	GM11757_3	GM11757	3
411	559	786	231	245	296	TMEM200B_4	TMEM200B	4
478	537	284	372	230	423	TMEM200B_1	TMEM200B	1
29	0	0	110	174	75	GM6408_4	GM6408	4
223	109	149	319	279	280	GM6408_3	GM6408	3
205	33	181	360	144	74	GM6408_1	GM6408	1
488	271	371	512	304	493	GM6406_2	GM6406	2
322	74	34	477	335	97	PRR23A_4	PRR23A	4
424	269	266	143	187	237	PRR23A_3	PRR23A	3
429	214	275	362	525	193	PRR23A_2	PRR23A	2
465	386	392	674	461	331	PRR19_3	PRR19	3
76	61	68	36	28	0	PRR19_2	PRR19	2
343	543	416	634	282	719	PYDC4_3	PYDC4	3
239	284	585	390	343	311	PYDC4_1	PYDC4	1
650	465	696	555	442	517	FSCB_4	FSCB	4
888	659	1015	460	241	127	GM6377_3	GM6377	3
432	470	746	525	416	603	GM6377_2	GM6377	2
1118	1435	1011	1121	1338	1246	CYP3A59_3	CYP3A59	3
646	569	660	1346	996	1348	GM6377_1	GM6377	1
138	0	0	23	0	0	KRTAP20-2_4	KRTAP20-2	4
290	93	179	53	7	15	KRTAP20-2_1	KRTAP20-2	1
310	139	137	360	185	168	ZFP827_4	ZFP827	4
418	556	652	1161	955	1061	CCDC17_4	CCDC17	4
391	440	657	210	222	167	CCDC17_3	CCDC17	3
341	376	602	681	777	769	TMEM200C_4	TMEM200C	4
628	500	663	986	911	888	TMEM200C_3	TMEM200C	3
975	697	582	543	738	707	TMEM200C_2	TMEM200C	2
403	256	439	547	270	177	TMEM200C_1	TMEM200C	1
298	260	211	293	166	277	1700123I01RIK_4	1700123I01RIK	4
465	328	253	792	783	902	1700123I01RIK_3	1700123I01RIK	3
[truncated: 77,634 more rows]

## Sheet: count_cpm
WT_D0_S61	WT_D4_S61	WT_D9_S61	R347_D0_S47	R347_D4_S47	R347_D9_S47	gene_rep	symbol	rep
11.2667	11.4898	13.2956	13.1224	16.7232	19.2641	CONTROL_998	CONTROL	998
13.8328	23.1168	16.3964	19.9857	17.5579	8.95778	CONTROL_995	CONTROL	995
11.9021	17.6049	10.9231	4.51913	9.37721	15.339	CONTROL_992	CONTROL	992
11.4377	13.7659	4.18132	5.75162	4.39644	3.29897	CONTROL_991	CONTROL	991
13.5151	18.126	14.5172	30.3048	29.2446	31.2318	CONTROL_990	CONTROL	990
21.5802	19.881	28.2591	25.4231	27.1299	27.2827	CONTROL_989	CONTROL	989
10.4846	14.4514	18.9099	5.19579	7.26247	3.29897	CONTROL_988	CONTROL	988
21.7513	33.1532	38.407	29.5314	33.1124	39.6839	CONTROL_987	CONTROL	987
15.7391	5.84089	8.62103	19.6473	22.1213	17.6266	CONTROL_986	CONTROL	986
27.3235	34.2775	28.682	40.2372	36.8688	31.8098	CONTROL_980	CONTROL	980
13.7839	19.3325	19.4502	15.9499	22.5943	18.7824	CONTROL_978	CONTROL	978
17.5232	23.8572	39.793	8.60327	14.4971	22.5871	CONTROL_976	CONTROL	976
15.8613	10.914	13.0607	13.7024	18.8379	20.757	CONTROL_975	CONTROL	975
19.4784	16.4532	10.3123	29.6039	28.3542	26.3436	CONTROL_967	CONTROL	967
17.2299	10.2833	11.9332	14.5966	14.7197	15.5076	CONTROL_966	CONTROL	966
11.7066	11.9834	12.5674	15.7807	19.4779	19.6734	CONTROL_965	CONTROL	965
49.588	44.5608	45.7361	30.9089	34.4758	37.1074	CONTROL_964	CONTROL	964
16.9611	15.6306	16.3729	13.0982	16.751	31.3763	CONTROL_963	CONTROL	963
17.0344	8.66536	17.289	18.4632	17.0014	15.9169	CONTROL_962	CONTROL	962
4.71685	3.67455	2.56047	18.8257	13.0502	8.11498	CONTROL_961	CONTROL	961
25.3928	25.2557	29.2692	17.7624	17.1127	12.1364	CONTROL_960	CONTROL	960
29.4742	38.6376	45.2428	21.2665	28.9664	30.2446	CONTROL_955	CONTROL	955
21.4335	19.4971	28.9404	35.3072	39.6514	41.6103	CONTROL_954	CONTROL	954
15.6902	14.5337	8.40961	18.874	35.2828	37.2519	CONTROL_953	CONTROL	953
23.5598	29.5061	22.269	16.6024	26.963	26.2473	CONTROL_948	CONTROL	948
24.684	31.8918	12.5205	19.599	16.6118	9.70427	CONTROL_947	CONTROL	947
25.0995	29.8077	23.7254	21.3873	27.4082	27.7643	CONTROL_945	CONTROL	945
20.4315	17.221	22.5274	14.0166	18.3649	13.0032	CONTROL_944	CONTROL	944
28.3744	36.4164	42.7528	9.06243	13.3841	22.5149	CONTROL_940	CONTROL	940
14.7615	15.2192	16.5139	26.414	20.3405	30.8225	CONTROL_939	CONTROL	939
13.1241	12.5044	9.13782	13.9441	12.2711	17.2413	CONTROL_937	CONTROL	937
25.6372	30.4384	28.9404	25.4715	33.1959	34.0251	CONTROL_936	CONTROL	936
21.1158	26.709	21.118	27.6706	33.0846	51.0016	CONTROL_934	CONTROL	934
14.1994	19.6067	19.0508	30.6189	25.2099	29.185	CONTROL_933	CONTROL	933
14.3216	10.009	14.9635	20.4207	30.6359	45.6558	CONTROL_931	CONTROL	931
19.6739	32.2757	48.7664	29.8456	35.3384	41.2251	CONTROL_929	CONTROL	929
17.2544	21.0601	8.50358	20.904	23.6517	19.1196	CONTROL_923	CONTROL	923
12.342	24.8169	16.5139	9.27993	6.59465	5.41801	CONTROL_917	CONTROL	917
5.37672	12.6416	5.82565	11.6966	9.48851	11.1009	CONTROL_915	CONTROL	915
20.5048	20.1552	24.9	20.2998	23.5404	31.3763	CONTROL_914	CONTROL	914
18.2564	23.5281	21.9167	11.1166	7.37377	12.4253	CONTROL_913	CONTROL	913
17.5232	34.3598	24.6886	21.049	25.0708	31.8098	CONTROL_910	CONTROL	910
0	0	0	0	0	0	CONTROL_908	CONTROL	908
10.2891	6.58128	5.75518	8.33743	8.73722	7.27218	CONTROL_907	CONTROL	907
25.8082	20.3746	22.7388	23.3932	20.9526	21.046	CONTROL_903	CONTROL	903
18.3786	16.5355	14.5406	12.5907	24.8204	14.5925	CONTROL_902	CONTROL	902
14.4438	20.2923	29.9504	13.0016	16.9179	13.822	CONTROL_901	CONTROL	901
14.7371	16.179	3.05377	6.98411	8.12506	7.8501	CONTROL_899	CONTROL	899
9.01822	7.81528	6.01358	15.394	10.6294	7.10362	CONTROL_898	CONTROL	898
18.5741	11.9012	10.8057	13.4607	11.9372	12.4735	CONTROL_897	CONTROL	897
41.3274	51.8002	52.3369	22.7165	25.5438	37.8298	CONTROL_896	CONTROL	896
18.4763	15.8225	11.4869	24.9156	19.7283	24.3931	CONTROL_895	CONTROL	895
20.0894	31.1788	30.937	18.9224	17.3353	21.0219	CONTROL_894	CONTROL	894
16.4723	13.7384	9.70159	18.6565	27.7142	18.3249	CONTROL_893	CONTROL	893
12.9774	18.4002	14.6346	6.06579	4.50774	6.0441	CONTROL_889	CONTROL	889
7.74736	10.009	2.39604	7.63661	8.8207	12.7624	CONTROL_888	CONTROL	888
16.7167	12.8335	9.70159	4.73663	3.31124	3.39529	CONTROL_885	CONTROL	885
17.181	18.3179	44.3736	33.9781	22.3996	22.6112	CONTROL_881	CONTROL	881
9.45813	11.5447	8.17471	13.2191	16.0553	14.2072	CONTROL_880	CONTROL	880
0.562111	1.83728	0.211415	0	0	0.0240801	CONTROL_879	CONTROL	879
13.5884	18.4002	10.8526	18.7532	21.37	13.533	CONTROL_875	CONTROL	875
1.68633	0	0	0.0241665	0	0	CONTROL_872	CONTROL	872
0	0	0	0.507496	0.278255	0	CONTROL_869	CONTROL	869
2.05293	0.68555	0	0	0	0	CONTROL_868	CONTROL	868
16.3012	31.4256	30.4907	29.7973	12.9111	32.3877	CONTROL_867	CONTROL	867
10.118	9.04927	9.53716	16.5782	9.82242	4.88825	CONTROL_865	CONTROL	865
10.3135	8.36372	9.27876	7.44328	4.28513	8.01866	CONTROL_863	CONTROL	863
30.3296	34.9357	30.7256	21.2423	26.3508	22.9483	CONTROL_861	CONTROL	861
19.2095	18.9212	13.7185	13.9924	8.23636	5.39393	CONTROL_857	CONTROL	857
17.3277	15.0547	12.3795	12.3249	15.1649	10.3785	CONTROL_850	CONTROL	850
12.2687	25.9412	32.3935	12.3249	13.9684	13.533	CONTROL_848	CONTROL	848
8.28503	8.52825	9.34924	16.3365	21.0918	21.5035	CONTROL_842	CONTROL	842
12.733	17.7969	23.2556	5.79995	12.1598	17.5784	CONTROL_839	CONTROL	839
15.177	11.2704	13.742	13.2674	17.4744	20.1309	CONTROL_836	CONTROL	836
10.5335	9.92677	9.46669	6.91161	8.09723	8.28354	CONTROL_834	CONTROL	834
10.6312	20.6488	13.9299	19.2848	17.0849	24.9469	CONTROL_832	CONTROL	832
12.8308	9.26864	9.32575	5.67912	3.75645	3.22673	CONTROL_830	CONTROL	830
12.4153	14.6434	17.1716	6.91161	7.87463	6.62202	CONTROL_829	CONTROL	829
17.3521	25.6396	39.84	24.8915	28.2429	34.6994	CONTROL_828	CONTROL	828
23.291	34.5243	30.3733	32.0206	31.9437	37.4445	CONTROL_827	CONTROL	827
20.5537	14.4788	10.1714	14.7657	13.718	12.4976	CONTROL_820	CONTROL	820
17.4254	18.6196	8.40961	25.3506	23.3735	22.0573	CONTROL_818	CONTROL	818
28.8387	25.8041	28.5645	20.2757	33.2793	25.0673	CONTROL_816	CONTROL	816
14.5904	11.4624	16.5608	8.74827	7.5129	6.18858	CONTROL_815	CONTROL	815
27.1769	34.9082	21.7053	22.9582	22.5109	19.6253	CONTROL_813	CONTROL	813
17.3766	21.8553	21.5173	16.3365	26.9351	26.6325	CONTROL_812	CONTROL	812
14.175	19.881	10.4063	18.6082	10.7963	11.5584	CONTROL_809	CONTROL	809
23.6087	45.2189	34.719	25.3023	25.8499	12.5457	CONTROL_808	CONTROL	808
43.1115	53.5278	50.1758	35.3797	49.1956	46.908	CONTROL_807	CONTROL	807
14.0528	10.722	7.82235	15.7565	11.7424	17.5303	CONTROL_806	CONTROL	806
18.1586	21.965	18.1112	23.7798	20.0622	21.9851	CONTROL_805	CONTROL	805
7.20969	15.3838	14.3997	15.0799	14.4136	11.6548	CONTROL_801	CONTROL	801
20.5048	22.8151	12.3795	24.4323	19.6727	12.1604	CONTROL_800	CONTROL	800
13.0996	34.2227	28.2826	7.85411	9.54416	10.1859	CONTROL_798	CONTROL	798
8.60274	21.7731	26.3329	8.1441	15.8049	6.67018	CONTROL_797	CONTROL	797
8.01619	12.7787	6.90622	9.47326	11.9372	12.7143	CONTROL_794	CONTROL	794
7.94287	15.7951	22.6919	6.81495	3.39472	8.35578	CONTROL_793	CONTROL	793
22.6066	35.8406	40.1923	13.2191	14.4693	15.026	CONTROL_791	CONTROL	791
15.8857	23.2265	20.3898	13.3399	8.20853	8.9337	CONTROL_789	CONTROL	789
7.99175	11.3527	9.72509	10.4399	6.17727	3.53977	CONTROL_786	CONTROL	786
16.1057	33.8936	29.2457	16.0465	19.6727	12.04	CONTROL_785	CONTROL	785
9.65365	15.9596	13.4836	14.1857	17.0571	8.86146	CONTROL_784	CONTROL	784
14.5904	21.0053	18.581	9.32826	7.67985	14.2313	CONTROL_778	CONTROL	778
21.2869	19.3325	9.49018	11.9141	14.1354	10.7879	CONTROL_777	CONTROL	777
13.3685	12.0383	13.9769	4.6883	5.98249	4.76785	CONTROL_775	CONTROL	775
14.786	13.9852	9.6781	15.5149	28.7994	35.1569	CONTROL_773	CONTROL	773
11.8777	9.98161	9.46669	15.6357	11.1859	12.1123	CONTROL_771	CONTROL	771
20.9936	26.7365	28.5175	31.6581	46.0513	28.8238	CONTROL_770	CONTROL	770
17.792	24.5153	19.4502	27.429	45.0217	26.7289	CONTROL_768	CONTROL	768
24.1219	17.8243	20.8596	19.5023	19.0605	19.9142	CONTROL_762	CONTROL	762
23.3643	28.7931	19.5911	25.9306	25.8499	37.6612	CONTROL_760	CONTROL	760
8.52943	5.42956	8.92641	5.87245	5.31468	11.7992	CONTROL_756	CONTROL	756
11.5844	10.5301	14.987	14.8866	9.01548	14.5203	CONTROL_755	CONTROL	755
16.2523	19.4148	14.7286	26.9215	33.7524	34.0733	CONTROL_753	CONTROL	753
13.8817	14.3143	10.7822	12.0591	18.2536	22.1055	CONTROL_752	CONTROL	752
19.5028	21.4166	23.0207	14.3549	11.965	10.2581	CONTROL_751	CONTROL	751
15.397	17.3581	16.6783	16.5299	28.2986	30.3409	CONTROL_750	CONTROL	750
30.9406	27.9156	28.0007	23.1273	29.5507	22.8038	CONTROL_749	CONTROL	749
6.54982	6.8555	12.2386	19.9132	18.4762	11.0527	CONTROL_747	CONTROL	747
15.2503	19.6342	13.7655	29.9664	23.2065	24.8988	CONTROL_746	CONTROL	746
19.4051	20.731	12.0506	15.539	11.1302	10.3544	CONTROL_744	CONTROL	744
15.177	20.8133	30.5612	5.77579	12.5493	15.026	CONTROL_743	CONTROL	743
12.9041	12.6416	14.0943	18.1249	19.3666	16.254	CONTROL_742	CONTROL	742
8.48055	14.0949	15.6917	8.9416	13.5232	9.77651	CONTROL_738	CONTROL	738
16.9855	17.5775	20.4133	7.80577	5.2312	11.7511	CONTROL_737	CONTROL	737
17.9876	12.8061	15.6917	15.0315	14.8588	14.5444	CONTROL_735	CONTROL	735
22.2889	23.2813	28.1182	14.2582	15.2762	13.3885	CONTROL_732	CONTROL	732
35.9018	42.6961	24.9939	24.0215	24.9595	21.7443	CONTROL_731	CONTROL	731
17.9631	15.0547	20.8596	13.9199	18.0866	11.6307	CONTROL_730	CONTROL	730
24.684	19.5245	19.0508	14.1616	15.1371	19.6012	CONTROL_728	CONTROL	728
20.236	28.0527	22.457	12.7841	11.4363	12.2568	CONTROL_727	CONTROL	727
9.45813	11.764	21.7288	13.5574	19.2553	20.6125	CONTROL_726	CONTROL	726
21.5557	16.8371	9.49018	12.3249	12.9111	19.9624	CONTROL_723	CONTROL	723
20.5048	28.656	25.2288	10.7541	6.06597	6.71834	CONTROL_721	CONTROL	721
20.5782	23.5555	23.7724	17.0132	14.7197	12.8347	CONTROL_716	CONTROL	716
9.16486	10.6672	4.81556	7.85411	10.3233	9.96915	CONTROL_715	CONTROL	715
16.8389	8.52825	10.7587	13.0982	9.07113	8.47618	CONTROL_714	CONTROL	714
24.2197	24.2959	28.3531	15.3699	28.7438	40.4304	CONTROL_713	CONTROL	713
27.9589	18.8938	21.4234	23.804	30.1629	33.688	CONTROL_712	CONTROL	712
18.1586	19.0857	16.3259	9.13493	8.06941	10.5471	CONTROL_711	CONTROL	711
8.48055	12.7238	15.0105	10.8507	15.8327	13.244	CONTROL_709	CONTROL	709
14.1017	14.0675	13.601	10.5366	9.51634	9.4153	CONTROL_706	CONTROL	706
4.91236	2.60509	2.60745	5.43746	14.5806	11.7992	CONTROL_702	CONTROL	702
19.845	25.9961	29.6216	18.729	14.1354	27.1142	CONTROL_700	CONTROL	700
15.9591	18.7567	23.2321	19.5748	22.7335	17.4099	CONTROL_696	CONTROL	696
8.30947	12.8335	10.3828	23.949	17.9753	13.846	CONTROL_695	CONTROL	695
7.894	8.88473	6.74179	3.57664	2.28169	3.66017	CONTROL_694	CONTROL	694
17.7676	16.6177	13.7655	7.41911	7.76333	7.10362	CONTROL_692	CONTROL	692
21.9712	25.0911	25.0409	25.0123	31.8881	38.8171	CONTROL_690	CONTROL	690
26.6147	38.665	57.5518	18.1732	16.111	16.6875	CONTROL_689	CONTROL	689
17.01	12.6141	24.1248	6.52495	6.34422	12.1364	CONTROL_688	CONTROL	688
12.0487	20.1552	22.1986	10.3916	12.0763	8.16314	CONTROL_687	CONTROL	687
15.397	12.5319	26.051	18.729	16.3614	14.7852	CONTROL_686	CONTROL	686
15.0548	22.9522	14.3997	6.21078	2.83821	8.62066	CONTROL_684	CONTROL	684
17.3766	18.2082	37.0446	5.14746	6.539	6.50162	CONTROL_683	CONTROL	683
10.9978	9.02184	12.7084	24.0456	28.9664	24.4653	CONTROL_682	CONTROL	682
7.06305	10.3655	4.27528	5.02663	3.08864	4.38257	CONTROL_681	CONTROL	681
7.30744	5.4844	3.82896	4.37413	4.56339	5.34577	CONTROL_679	CONTROL	679
20.2116	19.5245	16.4434	17.6899	14.1354	22.4667	CONTROL_678	CONTROL	678
24.3663	30.082	22.316	13.9682	15.3875	24.4653	CONTROL_675	CONTROL	675
13.9795	14.6982	9.06735	26.559	23.6517	32.8211	CONTROL_847	CONTROL	847
22.7777	29.5061	32.7223	24.6256	33.502	37.902	CONTROL_669	CONTROL	669
9.0671	5.07307	7.18811	1.30499	2.25387	3.03409	CONTROL_668	CONTROL	668
12.122	9.76224	11.205	14.3066	13.551	8.01866	CONTROL_665	CONTROL	665
19.0629	17.1388	24.5946	10.1499	16.3614	17.4821	CONTROL_664	CONTROL	664
14.957	22.87	35.4707	12.0591	8.98765	4.64745	CONTROL_660	CONTROL	660
25.4661	21.8279	10.8761	22.6682	23.2622	22.563	CONTROL_659	CONTROL	659
16.7656	7.70559	15.9266	17.714	24.7647	20.4681	CONTROL_655	CONTROL	655
15.3481	35.7035	30.984	16.0465	11.5476	15.05	CONTROL_652	CONTROL	652
23.3643	19.5793	27.9068	23.659	25.4604	17.434	CONTROL_648	CONTROL	648
13.4662	9.26864	13.9064	11.4791	15.5545	5.36985	CONTROL_646	CONTROL	646
11.4133	27.6414	18.4636	27.1148	28.4377	25.8379	CONTROL_645	CONTROL	645
4.61909	0.712972	1.69132	15.6357	16.0553	11.7029	CONTROL_642	CONTROL	642
16.6434	23.7749	17.0306	23.5623	30.775	31.28	CONTROL_641	CONTROL	641
16.0813	13.3545	16.6313	11.3099	12.1598	22.7075	CONTROL_637	CONTROL	637
15.788	18.126	29.5981	14.0891	17.1127	20.7329	CONTROL_635	CONTROL	635
12.122	8.41856	7.09414	15.5874	18.0031	17.747	CONTROL_629	CONTROL	629
12.0976	15.0547	17.2421	8.19244	8.95982	5.53841	CONTROL_627	CONTROL	627
17.7432	20.1552	18.2522	10.7057	17.8083	21.3831	CONTROL_625	CONTROL	625
12.1709	13.6287	12.9198	13.9199	8.51462	18.4935	CONTROL_623	CONTROL	623
20.7004	36.6084	61.0989	17.0132	19.4501	31.7616	CONTROL_622	CONTROL	622
14.7615	14.3417	11.3459	15.7807	25.043	16.6634	CONTROL_621	CONTROL	621
23.3643	14.5611	11.3929	18.4874	24.5978	22.2981	CONTROL_620	CONTROL	620
18.2564	7.56848	22.0576	16.4574	11.5754	21.5035	CONTROL_619	CONTROL	619
21.1647	17.5775	23.7959	26.6315	18.2814	13.9183	CONTROL_618	CONTROL	618
7.30744	2.76962	1.50339	9.71492	8.76505	7.03138	CONTROL_614	CONTROL	614
20.5537	26.5171	30.0209	14.5966	11.4641	10.7156	CONTROL_612	CONTROL	612
5.10788	5.4844	2.60745	8.2166	12.1319	7.9705	CONTROL_609	CONTROL	609
14.9082	23.3087	21.2355	17.2307	14.8867	23.0687	CONTROL_604	CONTROL	604
18.3297	12.4496	9.56065	23.514	29.1612	21.5998	CONTROL_603	CONTROL	603
0.586551	0	0	0	0	0	CONTROL_602	CONTROL	602
24.9773	23.1716	29.1518	6.40412	5.25903	5.89962	CONTROL_599	CONTROL	599
22.4111	31.8095	40.3568	18.2457	27.1856	18.5176	CONTROL_598	CONTROL	598
22.7044	38.5554	50.1993	18.1249	11.325	10.2822	CONTROL_597	CONTROL	597
12.5864	15.0821	13.8829	4.92996	7.5129	9.0541	CONTROL_596	CONTROL	596
17.1322	28.3818	18.2052	24.3356	28.5212	27.4754	CONTROL_595	CONTROL	595
18.9407	19.168	26.3094	17.2307	15.9997	21.4794	CONTROL_594	CONTROL	594
23.4131	23.9943	16.3494	19.8165	19.2274	13.0514	CONTROL_587	CONTROL	587
12.5375	15.6031	18.3226	10.3916	10.0172	23.7429	CONTROL_585	CONTROL	585
5.69443	5.67636	5.52028	4.51913	3.97905	3.51569	CONTROL_584	CONTROL	584
15.177	8.74762	11.5808	8.24077	7.93028	5.12905	CONTROL_582	CONTROL	582
12.3664	17.221	9.04386	8.2166	13.4119	18.1082	CONTROL_580	CONTROL	580
8.18727	16.0419	6.62433	10.3191	13.2728	8.2113	CONTROL_579	CONTROL	579
23.7553	28.0527	34.0143	30.5706	38.594	26.464	CONTROL_576	CONTROL	576
24.684	19.9358	14.1648	35.0656	31.109	45.2224	CONTROL_574	CONTROL	574
22.851	26.4348	18.4636	18.729	20.2013	31.6894	CONTROL_573	CONTROL	573
25.7838	34.7437	35.1653	26.559	34.7541	46.7153	CONTROL_572	CONTROL	572
13.5884	26.1332	6.50688	9.81159	11.798	6.79058	CONTROL_567	CONTROL	567
22.6311	21.5537	20.1784	24.1665	24.0969	24.9951	CONTROL_566	CONTROL	566
12.1954	11.4898	23.1382	21.4357	19.0327	16.1096	CONTROL_563	CONTROL	563
16.9367	17.1936	14.0473	9.93242	9.65546	12.2086	CONTROL_562	CONTROL	562
6.84309	10.7494	6.29547	18.4874	11.3528	10.6675	CONTROL_560	CONTROL	560
9.55589	5.978	9.98348	12.8566	7.40159	6.86282	CONTROL_559	CONTROL	559
16.9367	17.3033	19.0508	25.8098	25.8221	23.0446	CONTROL_558	CONTROL	558
18.3541	18.0163	12.8258	13.1466	6.51118	9.65611	CONTROL_557	CONTROL	557
20.4804	16.5629	19.1918	11.9382	7.8468	4.23809	CONTROL_555	CONTROL	555
22.1667	39.7071	34.6955	14.8382	27.4916	23.2373	CONTROL_554	CONTROL	554
19.6494	18.0163	16.7722	19.3815	15.7493	14.3758	CONTROL_551	CONTROL	551
8.13839	10.3929	8.90292	13.3882	8.90417	7.46482	CONTROL_550	CONTROL	550
16.7656	16.7823	21.3059	20.034	28.3264	28.3663	CONTROL_549	CONTROL	549
22.1179	22.6232	16.6783	12.2766	6.01032	4.52705	CONTROL_548	CONTROL	548
37.7348	42.367	46.7227	16.699	25.8778	22.4426	CONTROL_545	CONTROL	545
17.0344	10.0639	11.7688	12.6391	16.9179	15.652	CONTROL_541	CONTROL	541
13.4418	12.2302	19.6381	17.2549	17.1962	9.63203	CONTROL_538	CONTROL	538
15.9102	21.3069	12.8493	7.78161	5.39816	2.60065	CONTROL_535	CONTROL	535
12.7575	18.0711	7.54046	8.38577	12.0485	17.5544	CONTROL_533	CONTROL	533
17.2788	21.2246	24.3362	16.409	20.4518	23.5985	CONTROL_531	CONTROL	531
12.9041	14.0127	15.3393	18.8015	27.7977	26.8252	CONTROL_530	CONTROL	530
12.7086	19.1406	47.1925	7.32244	10.2676	7.63338	CONTROL_529	CONTROL	529
15.397	11.6544	13.8594	19.454	16.111	16.5671	CONTROL_528	CONTROL	528
16.6678	5.31987	6.81226	18.9949	8.57027	16.4708	CONTROL_526	CONTROL	526
12.0243	12.2576	11.3224	13.3399	16.8345	17.8915	CONTROL_524	CONTROL	524
23.3643	18.976	15.8796	22.8615	16.8901	19.2159	CONTROL_521	CONTROL	521
28.2278	12.669	13.9064	23.7073	21.0083	14.6888	CONTROL_518	CONTROL	518
15.2503	24.2411	25.3463	22.5957	20.0344	19.24	CONTROL_517	CONTROL	517
10.338	6.60871	8.24518	5.67912	7.15116	9.0541	CONTROL_516	CONTROL	516
18.5985	20.0181	20.7891	17.714	20.6466	17.8192	CONTROL_509	CONTROL	509
23.3154	26.7365	23.0677	18.2215	16.5284	21.3109	CONTROL_508	CONTROL	508
22.069	27.6414	30.6787	10.7782	10.3233	9.10226	CONTROL_506	CONTROL	506
11.4622	14.0127	12.9198	6.62162	7.76333	11.3658	CONTROL_504	CONTROL	504
20.0405	27.5317	44.7965	11.5999	9.32156	10.0173	CONTROL_503	CONTROL	503
21.2136	23.8297	13.0607	25.8098	19.3388	16.9042	CONTROL_501	CONTROL	501
10.2402	4.25041	1.85575	13.8232	13.7736	16.4226	CONTROL_495	CONTROL	495
16.9367	24.9815	27.2725	19.2607	28.4099	31.1837	CONTROL_494	CONTROL	494
22.3134	33.1806	55.6256	21.3632	19.7561	18.9028	CONTROL_492	CONTROL	492
26.908	18.0985	15.5742	26.5106	25.8221	14.1832	CONTROL_491	CONTROL	491
9.48257	14.0401	15.7387	13.7266	8.95982	13.5812	CONTROL_490	CONTROL	490
21.6291	20.3471	14.7521	26.4623	27.909	29.4981	CONTROL_489	CONTROL	489
25.1484	23.0619	17.0776	19.1399	18.6431	22.8038	CONTROL_484	CONTROL	484
13.9061	16.8097	15.5507	19.7682	13.2728	10.2099	CONTROL_482	CONTROL	482
14.3216	14.3143	14.3762	21.7015	25.9612	21.4313	CONTROL_479	CONTROL	479
18.5497	19.168	36.2694	13.3399	12.0206	8.42802	CONTROL_474	CONTROL	474
8.48055	6.14253	10.6647	14.7657	22.65	28.6553	CONTROL_471	CONTROL	471
21.6046	12.2576	19.92	6.30745	6.39987	5.70697	CONTROL_470	CONTROL	470
15.1526	24.1314	24.7121	12.9291	18.7822	9.00594	CONTROL_465	CONTROL	465
21.1403	22.0199	15.4333	16.0465	15.2762	18.9269	CONTROL_463	CONTROL	463
34.9242	44.835	53.2531	20.179	26.8238	32.2673	CONTROL_462	CONTROL	462
22.5822	14.6434	18.0407	48.5263	37.4532	31.0874	CONTROL_461	CONTROL	461
11.4377	8.11692	2.91283	4.3258	8.59809	11.3658	CONTROL_460	CONTROL	460
13.0508	11.7915	11.7218	6.69411	9.79459	10.4267	CONTROL_459	CONTROL	459
5.59667	8.41856	22.269	6.57328	7.76333	8.6929	CONTROL_458	CONTROL	458
16.3012	9.59771	15.2454	37.7722	41.8218	48.5213	CONTROL_455	CONTROL	455
19.2584	17.9888	28.4705	11.3099	7.65202	8.23538	CONTROL_454	CONTROL	454
19.9916	24.2136	27.7423	18.1974	18.7544	16.4467	CONTROL_453	CONTROL	453
4.42357	4.99081	2.06717	3.45581	4.56339	2.93777	CONTROL_452	CONTROL	452
16.2279	27.943	11.0171	14.5241	16.2779	9.2949	CONTROL_450	CONTROL	450
21.6535	19.0309	28.1417	20.9523	20.5909	29.7148	CONTROL_447	CONTROL	447
33.9466	31.7273	56.0484	23.4415	30.2464	30.389	CONTROL_446	CONTROL	446
24.2197	24.5701	20.6717	24.7223	20.9526	15.9651	CONTROL_444	CONTROL	444
20.7737	26.7365	36.7392	9.78742	13.2171	16.23	CONTROL_443	CONTROL	443
11.4866	9.15895	8.87943	4.13247	5.17555	2.04681	CONTROL_442	CONTROL	442
20.8714	25.2831	12.7084	12.9774	9.73894	11.0046	CONTROL_438	CONTROL	438
17.8654	26.2977	34.6955	17.2065	11.7146	16.6634	CONTROL_436	CONTROL	436
18.7696	16.4806	36.7157	12.4941	5.95467	11.7752	CONTROL_435	CONTROL	435
21.1891	15.8225	11.3224	12.6874	24.1526	23.6466	CONTROL_433	CONTROL	433
6.50094	1.56306	2.13764	3.55247	4.34078	2.74513	CONTROL_429	CONTROL	429
24.684	23.5007	21.9167	24.2873	32.5002	27.4754	CONTROL_426	CONTROL	426
19.1607	18.2905	34.5546	12.2766	10.2398	12.3049	CONTROL_425	CONTROL	425
15.3236	25.0363	22.41	10.4641	10.045	16.6634	CONTROL_424	CONTROL	424
15.568	15.658	11.1815	12.8324	11.6589	10.7638	CONTROL_421	CONTROL	421
10.9245	9.81708	13.9769	19.5507	25.6273	25.9824	CONTROL_417	CONTROL	417
12.953	13.9578	8.92641	11.1166	8.31984	9.34306	CONTROL_414	CONTROL	414
10.3135	24.0765	10.4063	13.3882	16.111	17.5544	CONTROL_411	CONTROL	411
17.1566	21.4989	33.1921	15.9499	13.9962	16.9764	CONTROL_409	CONTROL	409
12.9774	17.1662	13.9534	9.76326	4.25731	5.9237	CONTROL_408	CONTROL	408
4.91236	11.1059	6.31896	8.04744	9.37721	9.70427	CONTROL_404	CONTROL	404
21.0425	14.6982	11.0406	22.9582	20.5909	27.2346	CONTROL_400	CONTROL	400
14.1261	17.6324	14.3057	14.4999	14.5528	17.3617	CONTROL_398	CONTROL	398
13.8328	7.73301	11.3929	20.0098	20.3405	12.7624	CONTROL_397	CONTROL	397
14.5904	27.8608	28.4001	7.05661	16.0832	9.72835	CONTROL_395	CONTROL	395
0.63543	0	0	0	0	0	CONTROL_393	CONTROL	393
24.7818	31.6176	38.0782	14.4516	12.5215	15.2186	CONTROL_392	CONTROL	392
16.1546	9.78966	3.92292	12.5182	6.67813	8.88554	CONTROL_391	CONTROL	391
9.14042	12.6141	7.82235	24.674	36.841	29.4981	CONTROL_390	CONTROL	390
12.8308	6.74582	16.2555	12.9532	8.8207	8.35578	CONTROL_387	CONTROL	387
8.52943	7.29426	8.01028	7.63661	6.6503	6.30898	CONTROL_386	CONTROL	386
12.342	21.6634	21.3764	13.3882	9.82242	7.58522	CONTROL_385	CONTROL	385
18.6719	13.6287	29.2222	37.5547	24.876	33.8566	CONTROL_384	CONTROL	384
12.122	18.2356	20.2254	15.9499	26.6012	26.5603	CONTROL_376	CONTROL	376
9.80029	5.01823	6.76528	6.57328	6.76161	7.22402	CONTROL_374	CONTROL	374
15.4214	23.6926	27.4839	11.4066	10.2955	4.52705	CONTROL_373	CONTROL	373
18.0609	22.4038	27.1081	22.2815	16.5284	12.4012	CONTROL_372	CONTROL	372
25.2217	32.5499	37.9372	9.18326	8.51462	5.41801	CONTROL_370	CONTROL	370
8.45611	13.6013	11.1815	4.9058	1.55823	1.204	CONTROL_368	CONTROL	368
12.5131	10.5301	8.12773	12.5182	3.89558	0.602002	CONTROL_366	CONTROL	366
2.24844	4.14072	3.05377	0.797494	0.389558	0	CONTROL_362	CONTROL	362
21.6291	21.636	37.7023	28.9273	25.7665	43.8739	CONTROL_360	CONTROL	360
30.2074	57.9976	39.4876	30.3531	41.0983	30.4372	CONTROL_357	CONTROL	357
27.519	31.645	30.1853	13.8716	26.6012	35.2291	CONTROL_356	CONTROL	356
15.2503	26.0783	27.1316	7.87827	8.79287	11.5103	CONTROL_355	CONTROL	355
13.3685	23.1442	17.8293	14.9591	24.0134	20.3717	CONTROL_354	CONTROL	354
1.46638	0.630706	0.117453	0.89416	2.55995	1.92641	CONTROL_352	CONTROL	352
10.4357	13.4094	7.82235	14.6932	14.7754	8.88554	CONTROL_345	CONTROL	345
30.3051	26.2703	30.5377	21.774	21.7317	23.2613	CONTROL_344	CONTROL	344
9.18929	9.65255	23.3026	10.5608	14.0519	15.6039	CONTROL_341	CONTROL	341
8.92046	13.0529	25.3698	12.6149	13.2171	15.9169	CONTROL_339	CONTROL	339
18.5252	21.115	28.5645	4.30163	10.4902	11.9919	CONTROL_335	CONTROL	335
25.075	17.4952	7.11763	14.6691	13.1337	11.2213	CONTROL_334	CONTROL	334
13.0263	11.6818	10.8761	10.8991	20.2013	16.3985	CONTROL_331	CONTROL	331
17.8165	25.2831	18.2991	31.5131	29.3281	34.5308	CONTROL_329	CONTROL	329
20.3826	26.1606	22.6684	11.7207	23.3178	16.4708	CONTROL_327	CONTROL	327
6.89197	13.3545	9.1848	7.56411	11.4641	8.66882	CONTROL_325	CONTROL	325
12.9286	14.2594	15.4333	19.1157	14.5806	18.4453	CONTROL_324	CONTROL	324
37.8325	25.4751	31.7357	37.7722	46.9695	43.1515	CONTROL_322	CONTROL	322
16.3257	20.7859	21.6583	27.7431	33.168	30.1482	CONTROL_320	CONTROL	320
14.6149	13.8755	22.5509	10.2466	13.0502	20.0587	CONTROL_319	CONTROL	319
14.8348	17.2484	15.4333	9.90826	14.4415	10.7638	CONTROL_318	CONTROL	318
43.2092	42.5041	42.8468	40.358	63.5814	60.6336	CONTROL_315	CONTROL	315
28.0322	45.877	14.799	36.6847	39.6236	36.3127	CONTROL_312	CONTROL	312
27.0058	23.7749	14.846	19.5265	22.3161	17.7229	CONTROL_308	CONTROL	308
11.3155	7.81528	10.0305	5.60662	8.09723	6.5257	CONTROL_307	CONTROL	307
15.9835	17.8243	20.9066	7.53994	7.76333	6.59794	CONTROL_306	CONTROL	306
19.1607	20.5117	16.7018	11.6482	11.7702	7.63338	CONTROL_304	CONTROL	304
28.35	23.4184	21.5878	26.414	31.6655	25.1155	CONTROL_301	CONTROL	301
12.733	10.8865	12.45	13.2916	10.8241	7.70562	CONTROL_300	CONTROL	300
14.3461	20.5391	9.09084	18.5357	16.3336	15.652	CONTROL_298	CONTROL	298
10.3135	14.8353	11.205	11.0441	18.5875	13.244	CONTROL_297	CONTROL	297
15.5192	30.0271	23.7489	20.6865	17.5857	14.3999	CONTROL_293	CONTROL	293
5.13232	6.38933	5.07396	12.0349	14.7197	16.856	CONTROL_291	CONTROL	291
8.7005	6.91035	8.10424	11.6241	11.7424	8.98186	CONTROL_288	CONTROL	288
17.1077	15.1644	23.655	17.6657	18.5596	13.5812	CONTROL_286	CONTROL	286
5.27896	7.51363	1.59736	3.69747	2.92168	4.23809	CONTROL_281	CONTROL	281
20.1627	15.0273	12.7554	16.7474	26.1004	24.5135	CONTROL_280	CONTROL	280
10.118	14.5885	12.497	10.0533	10.6572	9.03002	CONTROL_279	CONTROL	279
13.955	16.2338	13.5775	20.1548	17.3075	24.8506	CONTROL_278	CONTROL	278
1.19754	0.466174	0.681226	0	0	0	CONTROL_276	CONTROL	276
19.1362	24.4604	27.3195	12.5907	9.90589	9.72835	CONTROL_275	CONTROL	275
12.1709	12.9432	14.1178	7.82994	5.81554	9.92099	CONTROL_274	CONTROL	274
8.13839	14.1772	22.2455	7.68494	9.76677	9.75243	CONTROL_271	CONTROL	271
10.8512	12.4496	8.17471	7.34661	11.5754	6.30898	CONTROL_270	CONTROL	270
17.4254	17.3033	1.71481	16.6265	16.9179	9.39122	CONTROL_268	CONTROL	268
11.2422	0.68555	3.14773	3.02081	4.92512	5.97186	CONTROL_267	CONTROL	267
15.8124	20.5665	23.0207	11.4549	13.718	7.4889	CONTROL_265	CONTROL	265
15.7391	9.02184	8.05726	7.75744	14.1354	14.1591	CONTROL_263	CONTROL	263
2.37064	5.42956	3.33566	3.64914	3.50602	2.48025	CONTROL_262	CONTROL	262
13.6129	10.0639	16.1145	18.3907	23.763	25.3322	CONTROL_258	CONTROL	258
13.4662	11.956	12.7789	18.729	8.87635	8.52434	CONTROL_255	CONTROL	255
13.9795	18.7292	15.3628	7.17744	9.21025	8.2113	CONTROL_251	CONTROL	251
18.0364	20.2649	25.6282	17.3274	18.1144	18.9028	CONTROL_247	CONTROL	247
25.515	35.5389	42.7528	38.8839	43.1574	45.704	CONTROL_246	CONTROL	246
10.9001	9.57028	6.60084	13.5091	10.8241	7.68154	CONTROL_244	CONTROL	244
9.72697	26.3251	15.3628	10.9957	21.6204	23.6225	CONTROL_242	CONTROL	242
14.3216	6.33449	5.4733	2.07832	11.4363	13.244	CONTROL_238	CONTROL	238
8.08951	6.06027	4.9565	7.75744	9.87807	7.7297	CONTROL_236	CONTROL	236
11.0956	10.7494	9.13782	18.3665	8.76505	10.5471	CONTROL_235	CONTROL	235
41.3029	57.2023	47.7798	21.9673	36.2845	31.569	CONTROL_234	CONTROL	234
6.25654	11.5721	12.0506	7.08078	6.76161	7.75378	CONTROL_232	CONTROL	232
44.8467	40.4749	47.216	22.6923	24.6256	35.9997	CONTROL_230	CONTROL	230
10.7779	15.1918	20.3193	5.70329	6.98421	4.55113	CONTROL_229	CONTROL	229
20.4071	25.4751	29.0813	24.9398	31.3594	32.4118	CONTROL_222	CONTROL	222
36.4883	24.104	29.927	33.3014	30.3577	32.6285	CONTROL_219	CONTROL	219
19.6983	16.1241	9.4432	23.1757	20.3405	19.3122	CONTROL_214	CONTROL	214
29.132	32.5225	28.7524	12.7841	14.358	18.9992	CONTROL_213	CONTROL	213
22.6555	19.168	25.4168	18.9465	16.5005	9.39122	CONTROL_211	CONTROL	211
19.3562	33.0161	33.1452	11.5274	8.76505	6.47754	CONTROL_210	CONTROL	210
25.8327	32.5225	51.7966	13.7266	17.6692	26.2473	CONTROL_206	CONTROL	206
16.9367	14.945	11.7218	9.11076	7.7355	7.51298	CONTROL_204	CONTROL	204
23.0466	25.7219	23.8429	16.3124	20.257	15.8206	CONTROL_203	CONTROL	203
55.5757	57.504	71.9046	48.4538	49.1399	56.2992	CONTROL_202	CONTROL	202
25.1728	19.2228	15.7152	22.2332	34.3089	28.7034	CONTROL_201	CONTROL	201
15.5436	29.5609	25.7691	15.2249	13.1058	13.0514	CONTROL_200	CONTROL	200
27.0058	28.4641	20.8361	25.9548	27.6029	36.2887	CONTROL_197	CONTROL	197
12.9286	13.8481	16.5608	15.2007	14.4415	20.9015	CONTROL_193	CONTROL	193
38.3702	44.0672	32.9337	23.9973	39.1784	40.3341	CONTROL_190	CONTROL	190
21.9957	32.9064	28.7994	23.949	30.1072	26.1509	CONTROL_188	CONTROL	188
39.8366	42.1202	74.9113	32.2622	46.9417	37.4686	CONTROL_187	CONTROL	187
33.4334	48.2079	57.0585	37.6514	48.0825	62.4396	CONTROL_185	CONTROL	185
15.9591	32.2483	24.6181	22.8857	21.4257	23.3336	CONTROL_182	CONTROL	182
20.1382	15.466	15.7152	10.2708	12.1041	8.88554	CONTROL_181	CONTROL	181
26.3459	37.2117	41.4373	13.9924	11.9372	19.3845	CONTROL_180	CONTROL	180
18.0609	24.4879	22.3395	13.0741	13.1615	13.1959	CONTROL_179	CONTROL	179
33.9955	41.5444	45.8535	24.3115	15.944	15.5316	CONTROL_175	CONTROL	175
12.2687	16.7549	7.91631	14.8624	18.337	18.8306	CONTROL_174	CONTROL	174
16.7167	11.3801	11.9567	8.5066	12.9945	12.618	CONTROL_169	CONTROL	169
30.354	34.634	27.0141	22.3298	25.0708	28.0051	CONTROL_167	CONTROL	167
19.4784	13.6013	21.5878	13.6782	15.0258	14.5444	CONTROL_165	CONTROL	165
6.62314	3.83908	3.17122	1.69165	1.47475	1.30032	CONTROL_164	CONTROL	164
21.4824	9.70739	19.9905	16.4332	15.3875	27.1623	CONTROL_163	CONTROL	163
37.0505	42.6687	36.9271	19.7682	26.3508	22.2741	CONTROL_162	CONTROL	162
11.5844	11.5995	6.01358	8.11994	9.82242	8.28354	CONTROL_160	CONTROL	160
17.181	21.8005	9.37273	21.6048	15.4432	11.8956	CONTROL_155	CONTROL	155
11.2667	15.1918	13.5306	7.9266	10.1563	13.0514	CONTROL_154	CONTROL	154
15.6658	13.7933	16.6548	15.7324	10.2398	9.89691	CONTROL_150	CONTROL	150
0	0	0	0	0	0	CONTROL_149	CONTROL	149
25.8816	24.5427	20.5072	26.0515	58.7675	53.1447	CONTROL_147	CONTROL	147
15.8857	16.179	18.9099	17.9074	17.0571	22.8038	CONTROL_146	CONTROL	146
7.74736	11.0785	14.5876	17.9799	19.7005	20.5885	CONTROL_140	CONTROL	140
11.2667	22.9797	22.2925	23.3448	12.7163	18.5176	CONTROL_137	CONTROL	137
19.8938	43.0251	44.7495	17.9557	22.9839	18.5657	CONTROL_136	CONTROL	136
21.5313	25.7219	13.7889	20.614	18.0866	15.8688	CONTROL_134	CONTROL	134
35.5352	29.0948	21.9637	21.7982	22.6222	17.0728	CONTROL_133	CONTROL	133
16.79	18.9486	8.62103	5.75162	10.9911	13.4367	CONTROL_130	CONTROL	130
26.4192	27.3398	41.085	24.0698	32.3333	29.4499	CONTROL_128	CONTROL	128
35.193	46.0416	30.8666	34.8722	45.8008	73.083	CONTROL_124	CONTROL	124
10.0202	8.99442	12.9198	8.2891	6.98421	6.45346	CONTROL_122	CONTROL	122
21.7757	20.9504	16.9837	14.8382	22.0657	18.5657	CONTROL_120	CONTROL	120
45.6043	54.2133	63.7064	31.4889	37.8427	35.0847	CONTROL_119	CONTROL	119
22.3622	40.3104	34.1083	15.4424	14.8588	13.244	CONTROL_117	CONTROL	117
19.3317	15.6031	23.2791	8.31327	8.48679	10.5471	CONTROL_116	CONTROL	116
20.0405	33.2903	31.9236	19.599	16.9179	24.4413	CONTROL_114	CONTROL	114
15.4214	25.3379	26.2859	10.8507	7.06769	13.1477	CONTROL_113	CONTROL	113
14.9326	32.687	30.4437	19.9132	15.4988	14.0146	CONTROL_112	CONTROL	112
22.6311	21.9925	24.9235	21.7015	26.1838	38.6967	CONTROL_111	CONTROL	111
37.1238	29.7803	36.8802	39.5847	36.1454	40.8879	CONTROL_108	CONTROL	108
15.9591	15.3563	21.4469	12.9049	22.0378	25.9101	CONTROL_107	CONTROL	107
33.6778	29.3141	29.0343	33.4947	38.0653	48.3528	CONTROL_105	CONTROL	105
15.0304	11.8189	12.9668	13.4849	16.9179	16.1096	CONTROL_104	CONTROL	104
18.0364	20.5939	14.5406	13.7024	23.6517	11.0768	CONTROL_103	CONTROL	103
31.2583	40.7217	80.5256	35.5247	31.2203	23.7189	CONTROL_102	CONTROL	102
10.9978	9.2138	12.403	17.5207	17.5579	18.6139	CONTROL_100	CONTROL	100
25.1484	30.7401	21.1415	13.3157	5.95467	23.8152	CONTROL_98	CONTROL	98
34.5332	49.1951	63.5184	12.0591	16.2779	16.3504	CONTROL_94	CONTROL	94
25.8082	34.9082	33.615	16.3849	30.7194	36.2887	CONTROL_93	CONTROL	93
8.43167	8.58309	3.80547	9.27993	8.65374	8.78922	CONTROL_92	CONTROL	92
26.1993	25.0363	37.7963	15.4182	15.8606	26.1269	CONTROL_91	CONTROL	91
31.7471	27.8608	21.4469	23.4898	25.8499	25.1877	CONTROL_90	CONTROL	90
14.9082	14.8902	8.43311	4.37413	2.67125	7.22402	CONTROL_85	CONTROL	85
25.3928	24.7621	38.7829	20.469	26.6847	18.036	CONTROL_81	CONTROL	81
37.8325	61.2059	61.2164	24.5773	18.1701	15.4353	CONTROL_79	CONTROL	79
21.3602	24.3782	28.7289	19.7923	15.2206	18.662	CONTROL_73	CONTROL	73
5.54779	8.50083	3.82896	12.7841	23.0395	18.06	CONTROL_72	CONTROL	72
18.4275	28.9577	18.675	26.704	49.1121	39.8043	CONTROL_71	CONTROL	71
45.8976	38.6925	46.018	32.8664	47.6095	58.2256	CONTROL_69	CONTROL	69
19.3073	19.9632	25.4872	23.0548	32.6394	28.1978	CONTROL_66	CONTROL	66
6.1099	6.27964	2.60745	4.63996	3.95123	4.23809	CONTROL_62	CONTROL	62
16.179	16.4806	24.806	5.96912	9.57199	6.8869	CONTROL_61	CONTROL	61
12.5864	12.5319	11.6043	7.00828	10.685	7.17586	CONTROL_60	CONTROL	60
45.5799	47.2756	41.6957	41.1313	44.4096	126.709	CONTROL_55	CONTROL	55
20.0405	24.8718	17.1951	17.859	19.9509	20.9497	CONTROL_54	CONTROL	54
22.3622	29.2319	39.3232	38.183	32.1663	41.2973	CONTROL_52	CONTROL	52
21.9957	24.7621	29.6686	48.9371	49.7521	38.9856	CONTROL_51	CONTROL	51
31.1849	38.8844	70.7535	36.733	31.8602	21.8406	CONTROL_49	CONTROL	49
18.3786	27.6414	36.8097	21.8223	10.6294	13.8942	CONTROL_43	CONTROL	43
6.25654	7.18457	4.13434	10.6333	10.3789	8.50026	CONTROL_40	CONTROL	40
29.4009	40.9137	27.4135	25.7856	23.9021	18.4935	CONTROL_39	CONTROL	39
10.0447	14.3966	14.1413	7.17744	10.4902	10.2822	CONTROL_38	CONTROL	38
14.5416	13.3819	17.1246	19.6473	16.2779	18.6861	CONTROL_37	CONTROL	37
17.5476	24.2411	33.1217	37.9414	19.0327	10.836	CONTROL_35	CONTROL	35
20.847	21.8279	25.4872	17.4965	16.5562	23.3336	CONTROL_33	CONTROL	33
14.3949	11.6818	20.6717	4.34997	8.54244	11.6066	CONTROL_32	CONTROL	32
20.627	14.6159	14.9635	10.4883	3.45037	1.25216	CONTROL_28	CONTROL	28
41.9628	33.5371	45.5012	35.7181	31.1646	29.6426	CONTROL_26	CONTROL	26
0	0	1.36245	4.1083	2.6156	3.97321	CONTROL_24	CONTROL	24
11.3889	14.7805	10.6882	13.6299	10.6294	10.523	CONTROL_23	CONTROL	23
18.1342	24.3782	17.1011	13.0016	17.3631	17.0487	CONTROL_21	CONTROL	21
44.6267	23.8023	23.1852	16.0707	12.9111	15.628	CONTROL_16	CONTROL	16
33.1646	34.1953	25.4168	24.4081	26.6012	30.5576	CONTROL_15	CONTROL	15
33.8244	41.7912	25.9101	37.4822	38.3714	38.191	CONTROL_14	CONTROL	14
22.9732	22.7329	24.1953	23.5865	9.62764	7.87418	CONTROL_12	CONTROL	12
14.3461	16.179	14.5641	11.3099	8.68157	6.54978	CONTROL_10	CONTROL	10
18.7452	21.5263	15.2923	20.7348	26.7403	19.4326	CONTROL_8	CONTROL	8
6.32986	9.70739	19.1448	12.9774	14.5528	16.8079	CONTROL_6	CONTROL	6
13.6862	10.722	11.8392	18.439	11.7424	14.3036	CONTROL_2	CONTROL	2
9.77585	20.9778	16.7957	10.4158	8.12506	8.6929	CONTROL_1	CONTROL	1
26.0526	32.4677	27.1551	10.8991	13.9128	13.8942	ESP6ESP5_4	ESP6ESP5	4
19.1607	29.2319	20.1079	21.9915	30.8307	17.2654	ESP6ESP5_1	ESP6ESP5	1
14.8104	13.3545	14.893	3.33497	1.78083	0.602002	XNTRPC_3	XNTRPC	3
12.4153	10.1187	10.5003	12.0349	11.0746	4.52705	XNTRPC_1	XNTRPC	1
15.2748	17.413	14.0943	15.4665	9.62764	3.99729	XNDC1_4	XNDC1	4
15.3481	17.6598	10.8996	10.5366	14.1632	7.9705	LBHD1_4	LBHD1	4
17.0833	16.5903	17.289	7.51577	10.1007	22.3222	LBHD1_3	LBHD1	3
3.78814	0.932349	0.0704716	1.52249	5.62076	3.13041	LBHD1_2	LBHD1	2
32.7246	36.06	38.501	47.028	43.6026	39.5876	GM21975_3	GM21975	3
8.40723	12.5319	10.1714	20.8798	26.5456	26.1028	GM21693_3	GM21693	3
30.5251	34.0307	33.9203	37.023	51.032	38.6244	GM21693_2	GM21693	2
15.397	21.8279	24.947	16.7715	16.7232	15.652	GM21693_1	GM21693	1
22.1667	27.2301	22.1751	23.369	23.7352	32.6044	GM21671_4	GM21671	4
1.80853	0	0.0469811	0.386664	0.333907	4.09361	GM21671_2	GM21671	2
6.52538	0	0.328868	1.30499	2.44865	1.92641	GM21671_1	GM21671	1
9.33593	7.5959	6.92971	2.19915	3.33907	4.47889	GM21951_1	GM21951	1
16.8389	12.6964	9.23178	11.8899	14.8588	14.424	GM21637_4	GM21637	4
4.8146	2.63251	1.57387	2.63415	2.86603	1.15584	GM21637_2	GM21637	2
1.2953	0	0	1.13582	0.890417	1.01136	GM21637_1	GM21637	1
1.44194	0	0	1.13582	0.695639	0.14448	GM21541_4	GM21541	4
2.95719	0	0.0469811	1.13582	0.139128	0	GM21498_4	GM21498	4
9.53145	14.1498	14.6581	8.62743	3.83992	3.51569	GM21498_3	GM21498	3
3.81258	0	0	3.02081	2.36517	2.43209	GM21498_2	GM21498	2
1.00202	0.466174	0.610754	1.88499	0.445209	1.39664	LOC100862015_4	LOC100862015	4
3.83702	0	0.540283	5.72746	0.890417	1.92641	LOC100862015_3	LOC100862015	3
5.3034	4.77143	8.9499	11.5757	8.40331	4.04545	LOC100862015_2	LOC100862015	2
4.05698	0.68555	0.0469811	2.27165	1.0852	2.14313	LOC100862015_1	LOC100862015	1
21.4824	25.3928	21.8227	20.9282	25.9891	27.3068	GM21379_3	GM21379	3
14.0039	9.62513	2.86585	13.3399	17.6136	14.424	GM21950_2	GM21950	2
27.8367	23.8023	45.0079	24.1181	18.8101	17.3858	GM21950_1	GM21950	1
3.05495	1.20657	0.0469811	7.66077	5.0086	5.32169	GM21319_4	GM21319	4
6.32986	4.77143	1.36245	6.66995	8.15288	6.57386	GM21319_2	GM21319	2
2.81056	0.027422	0.610754	6.06579	7.01204	9.72835	GM21319_1	GM21319	1
0.488792	0.904927	0.44632	1.11166	0.473034	0.264881	GM21119_4	GM21119	4
14.8348	9.07669	3.50009	22.7648	14.6641	18.2527	GM21119_2	GM21119	2
2.39508	1.78243	0.0939622	0.0966659	0	0	GM21119_1	GM21119	1
2.66392	2.989	0.986603	0.0241665	0	0.0240801	LOC100861615_4	LOC100861615	4
2.7128	0	0	4.22913	1.64171	2.14313	LOC100861615_3	LOC100861615	3
4.54577	0.329064	0.704716	9.90826	5.70424	4.04545	LOC100861615_2	LOC100861615	2
1.27086	0	0	0	0	0	LOC100861615_1	LOC100861615	1
13.955	9.18638	2.95981	15.3457	14.1632	28.1255	GM20604_4	GM20604	4
8.23615	0.027422	0.892641	10.8749	9.1546	15.7002	GM20604_3	GM20604	3
19.014	28.135	28.9638	9.37659	6.87291	3.92505	FER1L5_4	FER1L5	4
12.7086	4.77143	8.03377	4.1083	6.62248	5.22537	FER1L5_1	FER1L5	1
9.82472	11.1608	12.7084	17.4482	17.9475	20.0105	GM11127_4	GM11127	4
12.8797	18.0711	30.8666	7.17744	6.98421	7.7297	GM11127_2	GM11127	2
15.3236	21.3069	24.5711	16.8682	20.5352	15.6761	TMPPE_4	TMPPE	4
14.2483	15.6031	12.6849	14.5241	25.043	20.9256	TMPPE_2	TMPPE	2
12.6842	8.30887	7.7049	7.58827	8.48679	7.82602	TMPPE_1	TMPPE	1
7.13637	5.04565	7.7049	5.12329	8.65374	9.80059	GM11128_3	GM11128	3
13.6373	13.9304	7.82235	12.9774	16.6953	22.6112	GM11128_2	GM11128	2
17.4743	25.2008	21.7757	13.9199	22.8169	26.6325	PLSCR5_4	PLSCR5	4
22.46	20.8133	19.2622	23.949	19.5614	25.7416	PLSCR5_3	PLSCR5	3
18.232	22.5135	19.7086	19.7682	14.3858	16.3504	ATG14_4	ATG14	4
21.0425	17.6049	21.4469	17.1582	16.9179	22.5871	ATG14_3	ATG14	3
5.1812	2.16634	1.12755	16.3607	28.2429	24.1764	3425401B19RIK_4	3425401B19RIK	4
12.5864	12.3673	13.8359	21.629	24.4308	16.9283	3425401B19RIK_1	3425401B19RIK	1
6.94085	6.60871	1.40943	8.40993	6.62248	2.16721	DCDC2B_1	DCDC2B	1
7.894	12.6141	6.64782	4.73663	8.48679	11.8233	SMLR1_4	SMLR1	4
17.401	21.4166	15.0105	19.2365	19.3388	20.9256	SMLR1_2	SMLR1	2
16.4479	25.3105	36.5043	1.66749	2.92168	3.25081	PRR22_4	PRR22	4
3.12827	1.20657	0.0234905	0.314164	2.00344	0.0240801	SPIN2D_4	SPIN2D	4
1.46638	0	0	2.34415	0	0.722402	SPIN2D_3	SPIN2D	3
14.6638	16.5903	14.7756	17.8832	27.0743	24.4894	ABHD12B_3	ABHD12B	3
19.625	16.179	20.7656	16.7715	17.6692	15.7243	ABHD12B_1	ABHD12B	1
6.13434	14.7256	25.5342	8.9416	14.9145	12.1845	CCDC170_2	CCDC170	2
13.0508	10.2558	15.6447	11.5999	18.0031	15.026	CCDC170_1	CCDC170	1
18.2564	18.7018	22.1986	12.8566	14.7197	10.4267	MPTX2_1	MPTX2	1
13.8817	9.10411	18.5575	12.1316	9.73894	9.51162	MICALCL_4	MICALCL	4
10.0202	9.54286	14.6816	11.9141	13.8849	12.1604	MICALCL_2	MICALCL	2
9.33593	6.69097	6.76528	17.0132	16.9458	14.9296	KRTAP16-1_3	KRTAP16-1	3
20.7248	22.4312	16.6783	22.2573	18.2257	16.1096	KRTAP16-1_2	KRTAP16-1	2
30.7206	37.6779	43.1286	17.1099	25.9891	25.7416	KRTAP16-1_1	KRTAP16-1	1
12.9286	13.2174	8.08075	19.3573	15.3875	22.7557	CMTM1_4	CMTM1	4
16.179	18.4276	18.4401	13.5091	18.0866	6.69426	CMTM1_3	CMTM1	3
24.8306	22.9248	14.6581	32.7697	44.1591	43.32	CMTM1_1	CMTM1	1
12.8308	10.4752	11.7688	18.7532	20.3405	16.254	PRSS51_1	PRSS51	1
20.3093	20.8682	11.3929	15.6115	16.5005	12.1364	FAM181A_4	FAM181A	4
11.8043	8.00723	9.4432	26.0756	15.8884	8.62066	FAM181A_3	FAM181A	3
18.232	9.62513	11.0171	9.66659	13.2728	15.7002	FAM181A_1	FAM181A	1
19.2829	13.711	3.9699	8.16827	4.0347	6.91098	GM15056_3	GM15056	3
19.0629	19.0035	24.7121	17.1824	17.4188	9.58386	GM15056_1	GM15056	1
8.11395	5.64894	3.40613	9.90826	7.76333	11.5103	GM6040_4	GM6040	4
18.5497	15.658	7.14113	13.8957	14.4136	20.1309	ACPT_4	ACPT	4
10.7534	10.3929	3.85245	9.11076	12.2154	8.78922	AY761185_3	AY761185	3
17.0833	12.9706	15.5742	16.7715	9.34938	8.86146	GM8923_4	GM8923	4
10.9001	12.9432	15.9736	12.7841	20.9805	17.6988	SMPD5_4	SMPD5	4
4.05698	0.630706	1.45641	3.38331	3.31124	6.69426	SMPD5_3	SMPD5	3
13.955	11.6818	12.7084	16.6024	12.2154	7.34442	SMPD5_1	SMPD5	1
9.72697	8.19918	2.70141	7.78161	2.25387	2.16721	PET100_3	PET100	3
13.1485	9.2138	3.38264	14.6449	2.58778	0.529761	PET100_1	PET100	1
14.8348	9.2138	6.08405	18.3424	16.3614	32.3154	CCDC149_4	CCDC149	4
6.32986	13.4642	10.1244	19.7198	18.9492	20.3236	CCDC149_2	CCDC149	2
21.4824	31.6724	23.4905	11.9866	11.798	12.931	GM5901_3	GM5901	3
22.24	27.9705	35.3533	17.1099	18.2814	18.4694	GM5901_1	GM5901	1
16.4723	23.6378	28.7524	5.58246	3.33907	1.85416	GM5741_3	GM5741	3
12.4153	14.0401	16.4904	10.1741	11.9093	4.35849	GM5741_2	GM5741	2
3.91034	0	0	1.71582	1.0852	0	RPL5_4	RPL5	4
14.8593	11.4076	14.6581	10.2708	14.0519	13.0755	DOS_4	DOS	4
18.4275	17.221	16.091	13.1707	12.0763	12.5698	DOS_3	DOS	3
15.5925	16.7274	12.6144	9.98076	9.01548	6.38122	DOS_2	DOS	2
0	0	0	0	0	0	ZFP534_3	ZFP534	3
0.928705	2.33087	0.0469811	4.73663	1.61388	1.90232	ZFP534_1	ZFP534	1
6.91641	13.19	9.13782	7.87827	7.23464	6.62202	FSBP_4	FSBP	4
16.0813	20.6488	13.2017	6.93578	11.325	7.46482	FSBP_2	FSBP	2
16.9367	26.1058	10.3358	10.5608	11.5754	9.92099	BBIP1_4	BBIP1	4
8.8227	4.08588	6.69481	13.4849	15.5823	12.7865	BBIP1_1	BBIP1	1
0	0	0	0	0	0	GM10354_3	GM10354	3
8.5783	11.1882	4.58066	13.1466	15.6936	7.9705	OLFR936_3	OLFR936	3
14.6393	25.4202	12.7554	11.1649	24.236	17.6748	OLFR936_2	OLFR936	2
4.03254	0.246798	0.0704716	11.3824	4.42426	8.01866	GM19668_4	GM19668	4
13.173	22.7054	24.806	24.7223	29.0499	26.175	GM19668_1	GM19668	1
9.67809	3.92135	4.51018	3.6733	5.50946	4.74377	GM4980_4	GM4980	4
16.9367	14.5337	12.6144	9.1591	7.59637	20.4921	GM4980_3	GM4980	3
7.7718	11.8737	15.5742	8.69993	13.9128	11.0768	ZFP648_4	ZFP648	4
24.2441	48.9209	33.3331	30.0631	31.4985	31.593	CONTROL_919	CONTROL	919
30.6962	35.676	41.3903	31.2714	28.1316	34.9402	ZFP648_3	ZFP648	3
17.2788	12.8609	9.84254	17.5449	12.2154	7.9705	ZFP648_1	ZFP648	1
6.98973	0	0	5.50996	0.25043	0.0481601	GM14440_4	GM14440	4
1.5397	0	0	0.797494	0	0	GM14440_1	GM14440	1
9.36037	13.4368	12.1211	14.8382	28.4099	27.7884	PIFO_4	PIFO	4
13.6862	22.8425	21.3764	13.6782	23.4291	27.379	BTBD8_3	BTBD8	3
18.2808	26.5171	29.4102	13.7507	11.4363	7.05546	KLHL3_4	KLHL3	4
24.1463	33.7839	29.1048	21.194	27.1856	19.4085	ARMCX4_4	ARMCX4	4
5.57223	4.71659	8.12773	9.0866	15.5267	14.8092	PDZD7_2	PDZD7	2
8.89602	4.8537	0.84566	4.95413	6.03814	4.38257	PDZD7_1	PDZD7	1
18.0609	10.5026	5.28537	20.1065	17.9196	9.39122	1700015G11RIK_4	1700015G11RIK	4
8.9449	1.20657	2.65443	7.80577	7.54072	4.74377	SPEER4C_2	SPEER4C	2
11.1445	8.66536	17.6179	19.6957	22.6778	16.6393	GM10100_2	GM10100	2
14.2483	11.8189	6.62433	19.5748	12.6328	12.4735	GM3336_4	GM3336	4
29.4986	45.4931	61.4748	15.6357	18.8101	11.2213	GM3336_2	GM3336	2
16.3745	11.5721	7.61094	15.684	30.302	30.1482	GM684_3	GM684	3
15.8857	11.9834	13.648	13.5091	14.6919	19.0955	E330021D16RIK_3	E330021D16RIK	3
9.0671	15.7402	15.3158	9.69076	5.73206	5.97186	E330021D16RIK_1	E330021D16RIK	1
4.96124	0.493596	1.66783	1.98165	2.5043	1.15584	GM11237_4	GM11237	4
16.3745	13.5739	10.2654	13.3641	14.1632	13.8701	GM11237_3	GM11237	3
3.22603	0.164532	0.610754	0.773327	0.445209	0	GM11237_2	GM11237	2
4.44801	0.054844	0.0234905	5.24413	4.8973	7.4889	GM11237_1	GM11237	1
5.10788	5.18276	8.92641	9.76326	5.56511	8.06682	GM10142_4	GM10142	4
6.08546	2.79705	6.41292	5.31663	3.14429	2.60065	LOC100502896_4	LOC100502896	4
26.7125	36.7729	28.3061	25.1573	24.5978	29.2573	OLFR331_4	OLFR331	4
3.49486	1.23399	0.704716	3.98747	0.639987	2.31169	OLFR331_3	OLFR331	3
5.57223	4.8537	11.2755	12.9532	16.8623	17.3376	OLFR331_2	OLFR331	2
9.11598	13.0255	8.9499	7.80577	5.17555	8.30762	OLFR331_1	OLFR331	1
11.9021	13.1626	18.722	8.48243	7.87463	7.68154	2300003K06RIK_4	2300003K06RIK	4
11.34	7.29426	5.09745	10.6816	10.4068	5.70697	2300003K06RIK_3	2300003K06RIK	3
20.8714	20.9504	27.0846	11.7449	10.5737	4.67153	2300003K06RIK_2	2300003K06RIK	2
16.3745	10.2284	11.8157	13.8474	9.29373	8.42802	2300003K06RIK_1	2300003K06RIK	1
4.66797	2.38572	3.94641	5.89662	3.64515	1.37256	CCDC13_4	CCDC13	4
9.94692	15.8225	21.4704	14.5724	14.9145	18.3972	CCDC13_3	CCDC13	3
13.7351	11.8737	8.90292	9.0866	7.54072	12.6902	CCDC13_1	CCDC13	1
3.61706	11.5447	18.3226	7.90244	8.62592	2.57657	EPG5_3	EPG5	3
26.8103	24.7621	17.1481	15.5632	11.5754	12.7143	EPG5_1	EPG5	1
18.232	12.7512	15.1984	32.1172	31.7211	34.8439	GM19402_4	GM19402	4
11.3155	7.12972	10.8526	8.55493	7.09551	3.75649	GM11562_3	GM11562	3
5.08344	0.767817	1.85575	8.74827	15.7214	7.63338	KIFC1_4	KIFC1	4
20.0894	22.8974	46.1824	19.6232	27.8255	23.8874	GM19345_3	GM19345	3
15.3481	11.5172	10.1949	10.7541	10.5181	3.97321	GM19345_2	GM19345	2
8.96934	8.77505	7.30556	13.9682	7.76333	12.4494	TSGA8_4	TSGA8	4
5.81663	6.80066	4.83905	8.7241	9.59981	9.75243	TSGA8_2	TSGA8	2
7.4052	9.81708	4.58066	8.98993	14.4415	11.3417	1700021K19RIK_4	1700021K19RIK	4
16.0813	13.9304	12.7554	13.6057	11.0467	2.55249	1700021K19RIK_2	1700021K19RIK	2
4.76572	1.04204	3.2417	7.15328	5.53728	1.83008	GM20594_4	GM20594	4
9.36037	6.58128	5.89613	9.1591	7.06769	12.1604	GM20594_3	GM20594	3
10.4602	3.53744	8.80895	15.8532	16.3058	16.2781	GM20594_2	GM20594	2
21.7024	20.4568	17.1716	7.80577	17.0849	14.5203	GM20594_1	GM20594	1
5.23008	7.02004	2.77188	4.42247	2.53212	2.21537	ZFP729B_4	ZFP729B	4
25.1972	30.9595	33.3566	23.0548	21.7874	38.7207	ZFP729B_2	ZFP729B	2
10.6557	6.99261	6.43641	4.5433	7.98593	9.36714	ZFP729B_1	ZFP729B	1
3.32379	1.28883	0.140943	2.31998	0.918243	0.722402	GM11559_2	GM11559	2
6.74533	3.15353	7.18811	7.34661	2.94951	4.71969	GM11559_1	GM11559	1
27.4946	30.6852	28.1417	26.2448	22.1213	25.8138	DTHD1_4	DTHD1	4
4.74129	12.8883	7.42301	16.6265	12.2989	8.50026	DTHD1_2	DTHD1	2
6.20766	12.4222	11.205	5.89662	3.39472	7.41666	GM17252_1	GM17252	1
18.623	23.8846	17.0776	16.8682	11.1302	20.8293	GM17727_2	GM17727	2
12.7575	19.9084	20.7187	10.5124	14.0519	9.43938	GM17365_4	GM17365	4
11.4866	12.3125	13.8829	10.3916	7.87463	10.2099	GM17365_3	GM17365	3
14.2239	14.5062	9.06735	10.8749	11.6589	15.1464	GM17677_4	GM17677	4
5.15676	5.1005	8.33914	10.1016	8.34766	8.35578	GM17677_3	GM17677	3
9.14042	6.4716	7.11763	7.49161	7.70768	7.77786	GM17677_2	GM17677	2
9.67809	15.137	13.2487	15.2249	14.831	21.6961	GM17689_4	GM17689	4
13.9306	3.09869	8.48009	7.39494	12.5215	3.82873	GM17689_3	GM17689	3
13.7351	15.3838	21.7992	19.9132	18.7544	19.6012	GM17689_1	GM17689	1
18.5252	14.4788	23.4671	15.6599	10.9076	11.5825	VMN1R221_3	VMN1R221	3
28.3011	24.5427	28.9873	20.6865	27.6586	32.9415	VMN1R196_4	VMN1R196	4
5.49891	14.9176	20.7187	7.49161	5.64858	6.4053	VMN1R196_3	VMN1R196	3
16.0079	22.157	12.5205	19.6715	16.3336	20.4681	VMN1R196_1	VMN1R196	1
24.1463	19.1131	18.9334	45.0705	48.166	44.9093	VMN1R184_4	VMN1R184	4
23.9019	13.1626	13.8359	15.4424	20.6466	19.3363	VMN1R184_1	VMN1R184	1
1.80853	0.27422	0.0234905	1.57082	0.139128	0	VMN1R238_1	VMN1R238	1
8.28503	1.80985	0.587264	4.08413	6.37205	5.46617	VMN1R95_3	VMN1R95	3
4.42357	0.054844	0.0704716	8.77243	7.12334	1.13176	VMN1R95_2	VMN1R95	2
10.8756	11.2156	3.40613	5.58246	6.3164	1.90232	VMN1R88_3	VMN1R88	3
11.1933	15.987	11.6043	10.6816	11.0189	11.8956	VMN1R88_2	VMN1R88	2
7.45408	2.30345	2.77188	4.63996	6.03814	7.53706	VMN1R86_3	VMN1R86	3
28.13	26.2155	23.2556	27.0181	33.6133	25.26	VMN1R86_2	VMN1R86	2
8.21171	5.23761	7.61094	14.7899	10.6015	9.84875	VMN1R3_4	VMN1R3	4
4.08142	4.52463	7.58745	8.7241	9.07113	5.03273	VMN1R2_2	VMN1R2	2
4.42357	0	0.0704716	6.25912	3.75645	0.529761	VMN1R2_1	VMN1R2	1
2.56616	0	0	3.18998	2.17039	3.29897	DYNLT1A_4	DYNLT1A	4
2.88387	1.06946	1.12755	2.27165	0.806941	0	DYNLT1A_3	DYNLT1A	3
2.95719	0	0.681226	3.50414	2.25387	6.6461	DYNLT1A_1	DYNLT1A	1
3.91034	2.05665	10.9701	5.29246	3.00516	0.842802	SPRR2A2_3	SPRR2A2	3
4.03254	1.45337	3.735	6.16245	4.67469	3.37121	SPRR2A2_2	SPRR2A2	2
3.05495	1.42594	0.258396	3.8908	4.20166	4.64745	GM14431_4	GM14431	4
10.8023	14.0401	8.15122	14.8382	10.0728	6.09226	GM14431_3	GM14431	3
10.5579	12.0108	10.3828	13.0016	16.0832	10.3303	GM17455_4	GM17455	4
21.3602	16.4532	8.76197	9.25576	12.6884	12.7865	FAM150B_2	FAM150B	2
11.7799	16.9468	19.7555	8.5791	10.9354	8.86146	GM17660_3	GM17660	3
11.9021	6.71839	7.11763	19.1157	19.9509	16.254	GM17660_1	GM17660	1
25.1728	17.7969	11.7688	11.7932	12.7441	14.8815	BTBD18_3	BTBD18	3
13.0508	12.7238	17.5474	11.3341	13.8571	16.1818	BTBD18_2	BTBD18	2
6.18322	0.987193	0	5.58246	3.53384	1.15584	GM10778_4	GM10778	4
9.04266	2.4954	3.07726	1.35332	3.06081	0.529761	GM10778_3	GM10778	3
7.35632	7.5959	9.27876	19.4782	13.1615	8.88554	GM10778_2	GM10778	2
20.1382	14.2046	11.111	14.5241	13.3563	8.04274	GM10778_1	GM10778	1
18.7696	22.5683	28.0242	14.3791	15.3319	15.4594	GM17359_4	GM17359	4
10.4357	10.6397	12.0741	12.3249	13.551	11.2935	GM17359_1	GM17359	1
10.5579	9.98161	7.37603	7.44328	6.56683	5.8033	AK010878_3	AK010878	3
11.5844	9.10411	11.7923	7.73327	13.3006	4.18993	AK010878_2	AK010878	2
9.14042	5.64894	3.00679	11.3824	14.9701	14.9537	AK010878_1	AK010878	1
8.26059	10.6946	7.25858	8.11994	7.17899	12.04	TTLL2_4	TTLL2	4
12.6108	23.4732	19.4737	6.86328	10.2398	14.5203	GM14124_4	GM14124	4
5.98771	4.74401	2.09066	6.13829	8.01376	6.2849	GM14124_3	GM14124	3
25.4172	17.6324	23.6315	13.8957	11.1859	14.135	GM14124_1	GM14124	1
2.68836	0.027422	0.0234905	1.37749	0.862592	0.361201	KRTAP10-4_4	KRTAP10-4	4
7.62516	7.21199	3.71151	4.4708	13.8571	13.0514	KRTAP10-4_3	KRTAP10-4	3
0	0	0.0704716	0.0966659	0.0278255	0.0722402	MUP19_1	MUP19	1
0.0488792	0.383908	0	5.09913	3.61732	1.0836	4933428G20RIK_3	4933428G20RIK	3
13.3685	11.3527	22.1046	14.9591	10.8798	8.50026	4933428G20RIK_1	4933428G20RIK	1
4.10586	2.4954	4.06386	1.08749	1.11302	0.722402	RHOX3E_4	RHOX3E	4
2.15069	1.42594	1.31547	7.97494	12.5215	10.3785	RHOX3E_2	RHOX3E	2
13.0019	10.8043	18.675	10.1741	5.92684	4.91233	RHOX3C_2	RHOX3C	2
10.9978	8.58309	3.94641	12.6391	5.31468	3.22673	SCO2_4	SCO2	4
11.8532	15.658	5.84915	5.55829	6.12162	1.83008	SCO2_3	SCO2	3
23.3154	24.2685	10.5707	34.7031	20.8413	8.50026	SCO2_2	SCO2	2
15.397	12.8061	13.601	19.1882	24.3195	26.4158	ESP23_1	ESP23	1
10.9001	11.9286	8.85594	22.5715	25.7665	21.3831	ESP8_2	ESP8	2
9.31149	10.8317	8.9499	9.88409	10.3511	13.5812	ESP8_1	ESP8	1
13.0263	5.86831	4.69811	10.2949	8.59809	7.3685	ESP4_1	ESP4	1
12.3909	19.5519	20.7187	13.4607	23.8187	24.8025	ESP24_4	ESP24	4
10.7534	7.70559	9.60763	12.9291	16.8066	14.9778	ESP24_1	ESP24	1
19.8205	24.4879	23.655	9.20743	7.76333	8.8133	ESP38_3	ESP38	3
10.9245	13.0803	6.97669	6.01745	4.50774	2.57657	ESP38_2	ESP38	2
6.76977	6.58128	8.99688	15.4665	17.0571	15.3631	ESP38_1	ESP38	1
6.25654	7.51363	7.82235	7.49161	8.01376	10.523	ESP18_4	ESP18	4
7.45408	11.3527	14.3997	22.4748	25.9612	25.4526	ESP18_3	ESP18	3
10.5824	5.62151	3.10075	13.7749	10.1841	14.3036	ESP18_2	ESP18	2
5.45003	2.96158	2.02019	14.4516	14.2467	15.8206	ESP34_2	ESP34	2
16.7656	13.6287	3.4766	7.49161	5.59293	2.31169	ESP34_1	ESP34	1
20.1382	18.6744	11.3459	15.4665	15.5823	21.1423	ESP31_4	ESP31	4
20.4315	24.6524	24.2892	35.1864	32.0828	17.4099	ESP31_2	ESP31	2
10.0202	20.5665	16.8662	6.81495	8.76505	9.22266	ESP31_1	ESP31	1
14.6393	16.892	32.229	26.0756	21.6761	23.8393	ESP36_4	ESP36	4
2.93275	4.16815	0	4.92996	2.83821	2.45617	ESP36_3	ESP36	3
2.07737	0.466174	3.07726	7.87827	13.3006	13.533	5430421N21RIK_4	5430421N21RIK	4
19.0629	18.4002	28.2356	13.2191	13.3284	17.9396	5430421N21RIK_2	5430421N21RIK	2
5.13232	4.08588	3.735	9.66659	11.4919	9.72835	5430421N21RIK_1	5430421N21RIK	1
20.627	16.3984	3.9699	16.989	19.1161	24.0801	VMN2R2_1	VMN2R2	1
16.2035	6.41675	3.2417	3.8183	1.75301	4.21401	ADAT3_4	ADAT3	4
7.57628	0.987193	0.0939622	12.8566	0.584336	0.0240801	ADAT3_2	ADAT3	2
7.5274	8.69278	1.38594	7.82994	4.22948	1.15584	1700047I17RIK2_4	1700047I17RIK2	4
2.32176	3.07127	1.85575	5.34079	4.17383	2.16721	1700047I17RIK2_2	1700047I17RIK2	2
6.1099	3.4826	1.57387	15.0074	20.6744	15.05	1700047I17RIK2_1	1700047I17RIK2	1
7.57628	6.16995	2.44302	9.61826	9.34938	10.8119	YY2_3	YY2	3
7.16081	8.39114	6.90622	17.4724	16.8901	10.0655	YY2_1	YY2	1
0.0244396	0	0	0	0.0556511	0	LOC100048884_1	LOC100048884	1
11.8043	13.7659	15.6682	14.9349	11.2972	25.5489	DDX43_4	DDX43	4
13.5395	13.2448	15.4803	13.8232	7.34594	18.1323	DDX43_3	DDX43	3
11.731	11.243	0.681226	15.539	7.6242	0.915042	PET117_2	PET117	2
5.81663	1.97439	6.74179	8.89326	6.2051	9.96915	ECT2L_4	ECT2L	4
6.52538	5.07307	1.17453	26.5106	12.9945	15.339	TGFBR3L_4	TGFBR3L	4
6.01214	3.45517	1.69132	14.6932	11.7424	11.1491	GM4724_3	GM4724	3
6.91641	5.84089	3.4766	6.83911	5.37033	12.7624	R3HDML_3	R3HDML	3
15.177	11.0237	14.7521	20.8073	22.0378	29.3295	R3HDML_1	R3HDML	1
17.9142	13.7659	16.5139	19.0674	15.0536	16.3263	SCGB1B30_3	SCGB1B30	3
13.173	10.5849	12.7554	12.7599	12.0206	17.8674	KLRB1_4	KLRB1	4
7.33188	13.903	8.05726	15.1765	25.6273	16.5912	KLRB1_3	KLRB1	3
4.30137	0.904927	0.916131	6.04162	10.1841	9.4153	SCGB1B24_2	SCGB1B24	2
20.3093	25.1186	28.4705	17.1099	17.2518	19.24	SCGB1B24_1	SCGB1B24	1
12.0732	13.8481	8.78546	11.0924	7.87463	8.90962	SCGB2B7_3	SCGB2B7	3
20.236	21.4714	18.7924	25.6648	23.0952	21.0701	SCGB2B7_2	SCGB2B7	2
16.0568	12.6141	14.1178	4.51913	2.17039	3.17857	SCGB2B7_1	SCGB2B7	1
1.09978	0.027422	0.0234905	4.34997	2.67125	5.29761	RPS27RT_4	RPS27RT	4
12.2687	15.6854	10.9936	21.7015	21.3422	20.9737	ZFP850_4	ZFP850	4
9.04266	10.914	6.67131	13.7507	9.90589	6.79058	ZFP831_1	ZFP831	1
8.11395	4.08588	4.55717	9.20743	5.1199	5.77922	AMY2A2_4	AMY2A2	4
7.82068	3.67455	2.95981	5.77579	5.84336	7.03138	AMY2A2_2	AMY2A2	2
3.56818	1.97439	1.26849	6.59745	4.22948	4.45481	AMY2A3_3	AMY2A3	3
2.81056	0.822661	0.0469811	9.20743	3.33907	2.62473	AMY2A3_1	AMY2A3	1
3.15271	0.027422	0	6.13829	3.75645	2.88961	AMY2A4_3	AMY2A4	3
3.05495	2.4954	1.43292	2.58581	2.28169	0.626082	AMY2A4_2	AMY2A4	2
1.51526	0.027422	0	2.97248	5.39816	6.38122	GM10662_4	GM10662	4
2.3462	0	0.0234905	1.98165	8.59809	7.89826	GM10662_3	GM10662	3
3.12827	3.12611	2.41953	0.797494	0	0.0240801	GM4567_4	GM4567	4
5.01012	0.54844	0.892641	4.92996	3.7008	1.806	GM4559_3	GM4559	3
6.57426	6.36191	9.56065	6.23495	9.23808	11.2454	GM4559_2	GM4559	2
3.15271	0.054844	0.399339	3.50414	1.39128	0.939122	GM4559_1	GM4559	1
22.5333	26.2155	27.9303	34.2681	33.975	30.8947	VMN1R137_4	VMN1R137	4
11.12	12.6416	9.79556	26.9698	16.6118	14.1832	VMN1R137_3	VMN1R137	3
6.32986	7.21199	3.89943	7.61244	7.79115	4.26217	VMN1R137_2	VMN1R137	2
7.55184	5.18276	3.00679	7.17744	5.50946	6.62202	VMN1R137_1	VMN1R137	1
5.69443	0.164532	1.40943	8.0716	7.15116	11.3658	VMN1R132_4	VMN1R132	4
0	1.26141	0	0.459163	0	0	VMN1R132_2	VMN1R132	2
6.5987	0.13711	0.704716	6.47662	2.94951	2.07089	SRCAP_2	SRCAP	2
9.01822	0.438752	0.164434	7.49161	4.67469	2.35985	SRCAP_1	SRCAP	1
7.57628	2.82447	3.40613	1.71582	1.72518	4.06953	VMN1R112_3	VMN1R112	3
11.4622	14.9176	20.5777	7.49161	10.6572	7.65746	VMN1R100_1	VMN1R100	1
13.3685	18.1534	4.60415	6.71828	9.37721	10.523	GM4498_3	GM4498	3
9.89804	2.85189	1.22151	14.6932	6.98421	4.86417	GM4498_2	GM4498	2
7.94287	2.38572	0.540283	5.17163	3.86775	5.44209	GM4477_4	GM4477	4
16.5701	28.0801	29.0108	12.1316	8.29201	6.71834	GM4477_2	GM4477	2
13.3196	16.8645	10.9466	8.26494	6.39987	13.3404	GM4477_1	GM4477	1
2.76168	0.932349	0.234905	3.52831	1.58606	0	GM4461_3	GM4461	3
6.89197	0.740395	0.916131	5.89662	3.7008	2.07089	GM4461_1	GM4461	1
10.9245	8.36372	8.90292	3.06914	4.0347	0.890962	ZFP955B_4	ZFP955B	4
3.66594	1.17915	0.0469811	4.92996	7.23464	3.46753	GM14305_4	GM14305	4
20.3338	13.6836	20.8831	6.40412	10.8241	13.2681	GM14305_3	GM14305	3
5.86551	0.466174	0.0469811	1.32916	0.0556511	0.0481601	GM14308_4	GM14308	4
7.01417	2.1115	11.4634	2.41665	0.862592	0.505681	GM14308_1	GM14308	1
7.86956	13.6562	12.2856	17.424	21.3144	13.1718	ANKRD66_2	ANKRD66	2
14.566	12.7787	21.4704	10.8991	11.0189	13.5812	SCGB2B3_4	SCGB2B3	4
18.7452	22.7877	13.7889	12.7116	12.1598	13.4848	SCGB2B3_2	SCGB2B3	2
11.3644	15.8225	8.62103	6.57328	8.73722	6.69426	SCGB2B3_1	SCGB2B3	1
27.6168	28.0253	19.873	21.9432	18.5596	27.5476	TIGIT_4	TIGIT	4
0	0.027422	0.0234905	5.43746	4.56339	4.06953	TIGIT_3	TIGIT	3
16.1301	7.56848	6.69481	13.5816	17.6136	13.5089	ESP16_2	ESP16	2
15.397	20.5391	15.4098	14.2824	20.0622	28.7275	NPS_3	NPS	3
6.69645	10.0365	13.2956	6.52495	5.53728	5.73105	NPS_1	NPS	1
5.27896	4.00361	5.75518	4.37413	4.09035	6.35714	GM4312_4	GM4312	4
8.79826	7.48621	12.5909	3.28664	3.89558	2.26353	GM4312_3	GM4312	3
14.8593	15.6306	19.7555	15.8532	12.0206	13.4367	GM4312_2	GM4312	2
4.39913	4.55206	1.71481	10.1741	11.325	5.97186	GM4312_1	GM4312	1
3.66594	4.96339	2.84236	3.50414	2.19822	2.16721	GM4307_3	GM4307	3
9.45813	14.5611	14.6816	8.74827	12.0485	7.99458	GM4307_1	GM4307	1
3.17715	0	0	1.03916	2.78255	0.216721	GM4305_4	GM4305	4
2.73724	3.92135	0.234905	7.82994	9.26591	9.92099	GM4305_3	GM4305	3
1.00202	0	0	2.63415	1.1965	1.204	GM4303_4	GM4303	4
3.78814	0.0822661	1.92622	4.1808	2.92168	1.95049	GM4303_3	GM4303	3
12.5375	7.8427	10.6882	12.6149	16.3058	15.7965	GM4303_1	GM4303	1
3.81258	1.70017	0.540283	5.14746	3.50602	0.794642	GM4302_4	GM4302	4
7.99175	16.1516	16.3729	25.8098	21.9265	15.7243	GM4302_1	GM4302	1
25.686	32.2483	26.6618	22.499	18.9214	17.1691	CONTROL_410	CONTROL	410
11.6577	11.4076	7.54046	15.3699	15.7214	21.6721	GM4301_3	GM4301	3
2.37064	0.054844	0.0469811	11.0199	3.42254	4.43073	GM4301_2	GM4301	2
4.52133	0.219376	1.17453	2.48915	3.31124	1.75784	GM4301_1	GM4301	1
36.4395	27.8333	19.4502	31.0781	27.8255	30.4854	GM4297_4	GM4297	4
3.78814	2.02923	0.0469811	2.65831	3.7008	2.52841	GM4297_1	GM4297	1
18.9407	10.914	8.76197	22.789	17.224	20.2754	OLFR819_4	OLFR819	4
8.30947	11.8463	4.83905	18.9949	14.7475	14.4962	OLFR819_3	OLFR819	3
15.4458	9.02184	4.4632	15.2974	18.1423	17.9396	OLFR819_1	OLFR819	1
5.52335	4.82628	7.18811	12.7841	6.12162	4.28625	GM10696_4	GM10696	4
3.91034	0.13711	0	2.56165	1.55823	2.50433	GM10696_3	GM10696	3
16.1546	20.0181	6.76528	6.95995	7.59637	17.9878	9130023H24RIK_3	9130023H24RIK	3
3.98366	4.14072	2.67792	10.4399	5.62076	4.64745	9130023H24RIK_1	9130023H24RIK	1
10.1424	4.52463	1.36245	13.5574	7.8468	4.16585	GM11711_3	GM11711	3
18.3541	19.168	6.06056	10.4399	7.29029	9.03002	GM11711_1	GM11711	1
4.32581	5.12792	2.44302	7.12911	6.28857	2.55249	GM11710_4	GM11710	4
8.33391	6.06027	11.252	25.0848	18.8935	17.9156	GM11710_1	GM11710	1
26.6636	31.3982	38.7829	20.4932	17.0571	24.3209	CYP2C69_2	CYP2C69	2
5.13232	1.91954	0	3.6733	0.0278255	0.337121	VMN1R169_4	VMN1R169	4
8.55386	8.63794	7.02367	13.4849	9.48851	20.0587	VMN1R169_3	VMN1R169	3
14.1505	16.4532	15.2219	10.8749	12.4102	14.8574	VMN1R169_1	VMN1R169	1
15.6902	11.3801	3.26519	10.4158	12.1598	12.4253	VMN1R168_4	VMN1R168	4
15.397	9.35091	2.02019	26.124	28.4934	22.8279	GM4214_4	GM4214	4
1.44194	0.68555	0.939622	0.41083	1.61388	0.0963203	GM4214_2	GM4214	2
24.0486	46.5077	43.481	15.0315	12.8832	15.3149	CONTROL_843	CONTROL	843
2.3462	0.438752	0	3.55247	0.862592	1.806	GM4214_1	GM4214	1
0.366594	0	0	2.87581	0.695639	0.481601	VMN1R158_4	VMN1R158	4
6.86753	5.53925	7.86933	14.1374	9.23808	6.98322	VMN1R158_2	VMN1R158	2
20.2604	18.455	16.5843	18.3182	13.1615	7.65746	GM4201_2	GM4201	2
2.4684	0	0.657735	1.44999	1.11302	2.26353	GM4201_1	GM4201	1
22.1667	26.2429	24.1718	12.5424	16.1388	15.5316	GM10665_1	GM10665	1
20.0894	19.7987	14.5641	11.4307	7.7355	8.6929	TMEM207_4	TMEM207	4
2.24844	1.04204	1.62085	3.52831	2.81038	1.0836	VMN1R149_1	VMN1R149	1
23.291	22.0199	31.6183	24.5773	21.1196	20.7329	GM4187_4	GM4187	4
4.05698	1.64532	0.305377	0	0.946068	0.337121	GM4187_2	GM4187	2
10.0202	6.63613	5.52028	10.4883	16.6118	9.34306	GM4187_1	GM4187	1
1.66189	0.987193	0.0469811	1.28082	1.58606	3.80465	REX2_4	REX2	4
3.10383	0.027422	0.0234905	2.19915	1.00172	0.626082	REX2_3	REX2	3
3.78814	2.93416	3.57056	1.40166	2.03126	1.58928	REX2_1	REX2	1
11.3889	16.892	10.9231	9.47326	11.3806	9.19858	VMN1R138_1	VMN1R138	1
11.4133	6.88293	4.88603	19.1157	19.9509	14.2554	GM4177_4	GM4177	4
7.35632	15.2192	14.3292	9.76326	13.4954	12.7624	GM4177_2	GM4177	2
2.88387	1.06946	1.29198	4.7608	4.53556	3.03409	GM4175_3	GM4175	3
2.24844	0	0.0234905	4.5433	2.33735	3.46753	GM4175_2	GM4175	2
4.76572	3.97619	4.20481	0.89416	0.0556511	0	VMN1R126_4	VMN1R126	4
3.12827	0.41133	0.0939622	3.64914	5.14773	5.17721	VMN1R126_2	VMN1R126	2
3.83702	0.493596	0.0234905	3.40747	1.47475	0	VMN1R114_4	VMN1R114	4
2.63948	3.26322	0.516792	5.12329	0.890417	0.240801	VMN1R114_3	VMN1R114	3
5.40115	1.67274	1.43292	4.13247	4.47991	4.40665	VMN1R114_1	VMN1R114	1
8.40723	13.3545	6.08405	10.1983	6.67813	2.96185	GM4141_3	GM4141	3
31.2827	41.3524	26.6618	22.3782	22.3161	18.4935	GM10670_4	GM10670	4
4.9368	2.24861	2.84236	7.51577	5.37033	4.06953	GM10670_1	GM10670	1
10.5335	9.4606	10.0774	1.11166	0	0.0481601	VMN1R101_1	VMN1R101	1
0.928705	0	0	1.08749	0.361732	0	GM4133_2	GM4133	2
1.71077	0	0	0	0	0	GM4133_1	GM4133	1
2.88387	0.027422	0	1.83665	2.86603	2.11905	GM14479_3	GM14479	3
4.47245	2.30345	0.86915	6.59745	1.75301	2.93777	GM14479_2	GM14479	2
26.8836	29.1496	20.2723	16.1674	14.0519	11.0046	GM14474_4	GM14474	4
21.1158	27.614	25.1114	16.5057	22.3161	17.4821	CONTROL_822	CONTROL	822
7.67404	4.71659	0.0704716	3.60081	5.31468	6.26082	GM14474_3	GM14474	3
10.2891	2.16634	3.66452	4.92996	5.20338	6.81466	VMN2R51_3	VMN2R51	3
27.5434	33.8113	36.9976	19.6715	31.1924	35.783	VMN2R51_2	VMN2R51	2
2.3462	0.027422	0.187924	6.08995	3.31124	4.09361	VMN2R46_3	VMN2R46	3
4.71685	4.41495	3.78198	5.19579	5.14773	4.74377	VMN2R46_2	VMN2R46	2
13.9061	15.3838	18.2052	12.8807	9.23808	11.1972	VMN2R47_4	VMN2R47	4
3.32379	0.164532	0.610754	1.42582	0	0	VMN2R47_3	VMN2R47	3
3.49486	3.56486	3.85245	0.869993	1.00172	1.17992	VMN2R47_2	VMN2R47	2
8.9449	11.435	10.1479	4.4708	4.31296	6.1645	VMN2R47_1	VMN2R47	1
13.2463	9.76224	13.4836	7.05661	8.37549	11.8233	GM10352_3	GM10352	3
13.0508	11.3253	11.3224	11.0441	9.79459	13.0996	GM10352_2	GM10352	2
22.9732	44.2591	52.6893	7.78161	9.21025	6.98322	CONTROL_507	CONTROL	507
9.21373	4.66174	9.16131	14.3307	11.7702	4.76785	GM4070_1	GM4070	1
24.6351	44.4785	28.7054	18.3665	24.5421	25.5489	GM10267_4	GM10267	4
18.3297	14.3966	11.9097	10.8024	13.3841	9.15042	GM10267_3	GM10267	3
26.5659	22.5683	33.8499	9.35243	10.8798	11.4862	GM10267_1	GM10267	1
11.5111	11.5172	12.2151	15.9499	27.9368	26.175	GM4064_4	GM4064	4
11.1933	10.5301	15.9501	14.7416	22.5943	20.4681	GM4064_3	GM4064	3
2.02849	2.60509	0	2.22332	3.9234	1.66152	VMN2R41_3	VMN2R41	3
4.83904	3.37291	2.77188	4.71246	1.25215	3.37121	VMN2R41_2	VMN2R41	2
1.2953	0	0	2.63415	0.111302	0	VMN2R41_1	VMN2R41	1
20.4315	11.5995	24.5476	14.2341	18.504	14.135	GM16501_4	GM16501	4
8.30947	8.77505	4.2283	15.9257	8.932	9.0541	VMN2R45_3	VMN2R45	3
4.13029	3.8665	4.08735	7.68494	9.18243	4.55113	EIF3J2_3	EIF3J2	3
3.42155	1.39852	1.05707	3.79414	2.42082	0.818722	GM16381_4	GM16381	4
5.96327	0.027422	0.0469811	5.36496	1.14085	0.577922	GM16381_3	GM16381	3
15.788	28.3544	19.5206	17.1824	22.6222	28.1496	PRDM11_4	PRDM11	4
2.76168	5.67636	5.82565	3.09331	2.30952	4.91233	PRDM11_1	PRDM11	1
11.5355	15.1918	14.5172	6.30745	5.78771	7.56114	GM14458_4	GM14458	4
13.2707	14.4788	11.9097	13.2916	10.6572	15.8206	GM14458_2	GM14458	2
0.953145	0	0	1.08749	0.361732	0.0722402	VMN2R40_4	VMN2R40	4
20.7492	12.8335	20.9771	10.1016	12.3267	11.2695	VMN2R40_2	VMN2R40	2
8.67606	3.53744	3.2182	4.3983	9.12678	8.6929	GM10697_3	GM10697	3
10.2646	2.79705	0.704716	6.40412	8.70939	10.0895	GM10697_2	GM10697	2
4.91236	6.41675	6.74179	5.72746	8.43114	5.41801	GM10697_1	GM10697	1
16.5945	12.2302	14.7286	18.2215	15.6101	16.23	GM13769_4	GM13769	4
5.79219	11.8189	4.20481	1.66749	3.42254	0.481601	GM13769_3	GM13769	3
9.33593	8.61051	11.3459	14.5241	13.0224	22.1296	GM13769_2	GM13769	2
11.3644	14.945	11.8862	27.8398	33.1959	19.3845	GM13769_1	GM13769	1
7.03861	5.62151	4.4632	4.05997	2.92168	10.7397	VMN2R36_4	VMN2R36	4
5.54779	0.383908	0.0704716	4.1808	1.5304	3.78057	VMN2R36_2	VMN2R36	2
4.27693	1.59048	0.0704716	1.73999	1.02955	3.32305	VMN2R34_4	VMN2R34	4
12.6597	13.19	17.8293	15.8774	14.191	14.5925	VMN2R34_2	VMN2R34	2
2.15069	0	0.0704716	2.80331	1.5304	2.14313	VMN2R31_4	VMN2R31	4
8.77382	4.14072	6.83575	4.20497	4.95295	3.46753	VMN2R31_3	VMN2R31	3
13.344	15.8773	13.554	16.5299	13.8849	15.628	VMN2R55_4	VMN2R55	4
9.45813	13.8481	11.5573	16.989	16.751	17.2413	VMN2R55_3	VMN2R55	3
12.2687	20.4294	15.6917	11.3099	8.68157	7.07954	VMN2R55_2	VMN2R55	2
2.224	2.4954	1.4799	3.6733	2.33735	1.92641	CCL21B_4	CCL21B	4
2.63948	1.67274	5.30886	7.95077	7.15116	9.19858	CCL21B_3	CCL21B	3
2.54172	0.27422	0.0234905	1.83665	2.08692	3.49161	CCL21B_1	CCL21B	1
20.5782	19.9907	17.5239	9.93242	11.3528	22.2259	NHSL2_2	NHSL2	2
21.238	14.6982	12.2621	10.8991	18.0866	15.1704	NHSL2_1	NHSL2	1
16.9611	16.3435	24.9235	22.5232	20.1735	18.06	GM16532_4	GM16532	4
20.5782	26.5445	29.833	19.9373	25.683	24.1764	GM16532_1	GM16532	1
2.224	1.6179	2.56047	5.19579	0.528685	0.0481601	VMN1R79_4	VMN1R79	4
8.55386	1.1243	1.66783	8.16827	6.78943	5.29761	VMN1R79_2	VMN1R79	2
0.782068	0	0	1.61915	0.779115	0	VMN1R79_1	VMN1R79	1
34.8264	28.4092	55.0853	27.2356	24.3195	20.7811	GM10375_3	GM10375	3
7.20969	3.83908	2.25509	6.06579	2.11474	1.46888	GM10375_2	GM10375	2
3.98366	2.41314	2.86585	3.93914	6.59465	5.68289	GM10639_4	GM10639	4
8.04063	8.69278	5.37933	16.8924	9.85024	7.58522	GM3776_4	GM3776	4
17.3521	7.48621	4.9565	14.5482	14.831	15.1945	GM3776_1	GM3776	1
43.8691	33.9759	37.7258	16.8199	25.6551	16.7356	GM3763_3	GM3763	3
23.7064	23.72	21.8932	23.5623	30.942	24.369	GM3763_1	GM3763	1
8.16283	2.1115	3.59405	12.5182	17.6136	11.6788	GM3750_3	GM3750	3
11.34	13.9578	16.6548	12.7599	13.6623	8.5725	BC005561_3	BC005561	3
7.38076	10.1461	9.34924	9.83576	13.2171	5.8033	BC005561_2	BC005561	2
4.74129	0.109688	0	3.86664	0.612162	0.0722402	GM3701_3	GM3701	3
2.41952	0.850083	0	1.18416	0.946068	0.14448	GM3701_2	GM3701	2
7.16081	3.75682	2.86585	8.96576	8.04158	7.6093	GM3701_1	GM3701	1
15.4214	12.2028	11.3929	21.7257	31.582	18.3731	NRG2_4	NRG2	4
15.0792	14.2046	6.06056	7.87827	9.90589	3.46753	NRG2_1	NRG2	1
22.6311	29.7529	27.8598	40.213	57.0145	40.9361	GM3696_2	GM3696	2
22.8022	10.914	12.1681	27.719	32.6672	36.2405	GM3696_1	GM3696	1
1.93073	0.054844	0	4.22913	1.44693	0	GM14632_4	GM14632	4
10.4846	5.78605	3.03028	4.2533	4.28513	2.28761	GM14632_2	GM14632	2
1.27086	0.027422	0	2.46498	0.667813	0.553841	GM14632_1	GM14632	1
16.179	9.65255	10.5238	4.27747	7.34594	1.92641	GM3646_4	GM3646	4
6.15878	10.3929	4.4632	3.79414	2.25387	6.74242	GM3646_2	GM3646	2
36.0729	38.9393	46.6287	18.5599	23.1787	13.3885	GM10377_3	GM10377	3
4.91236	1.45337	2.49	10.4883	5.64858	7.15178	GM3604_3	GM3604	3
10.1913	4.99081	13.9534	19.0432	21.2309	21.9369	GM3604_1	GM3604	1
24.6351	26.3526	29.2222	21.2423	17.391	17.434	GM15315_1	GM15315	1
5.3034	0.054844	0	1.13582	0.361732	0	GM14850_2	GM14850	2
0.464353	0.41133	1.85575	3.62497	4.39644	0.385281	GM15308_4	GM15308	4
7.67404	8.63794	4.98	15.6357	10.2676	12.4012	GM15308_2	GM15308	2
0.684309	0	0	0.652495	0	0	GM3558_4	GM3558	4
1.61301	0	0.0234905	1.90915	0	0.0240801	GM3558_3	GM3558	3
1.95517	0.164532	0	3.11748	0.918243	0.529761	GM10408_2	GM10408	2
6.08546	2.30345	3.40613	11.1649	6.98421	8.23538	GM15299_4	GM15299	4
4.74129	6.27964	5.35584	0.0241665	0.723464	0.385281	GM15299_3	GM15299	3
3.32379	1.91954	0.0234905	1.71582	0.695639	0.746482	GM15292_4	GM15292	4
4.49689	0.027422	1.55038	8.02327	1.36345	1.01136	GM15292_1	GM15292	1
4.37469	1.6179	0.587264	7.63661	9.68329	5.53841	GM10413_4	GM10413	4
21.9712	14.8353	20.6482	18.439	12.438	15.5316	GM15293_4	GM15293	4
34.8753	37.4311	34.2727	15.9499	13.2728	10.8842	CONTROL_911	CONTROL	911
18.8429	25.7219	33.427	14.2341	10.5459	8.66882	GM15293_3	GM15293	3
0	0.383908	0.84566	0	0	0	GM15293_2	GM15293	2
20.7737	25.7767	18.0642	16.6507	14.998	13.9183	GM15293_1	GM15293	1
1.07534	0	0.0234905	0.749161	0.723464	0.0240801	GM3488_4	GM3488	4
2.3462	0	0.0234905	0.773327	2.11474	1.63744	GM3488_3	GM3488	3
7.30744	0.0822661	0	0.531663	0.667813	0.0240801	GM3488_1	GM3488	1
19.2584	15.2741	25.4637	37.8205	33.0289	38.0947	GM10104_3	GM10104	3
2.19957	0.027422	0.0704716	4.73663	6.39987	6.98322	GM10104_1	GM10104	1
1.36862	0	0	0.604162	0	0.0240801	GM3500_4	GM3500	4
4.27693	10.0913	5.23839	6.18662	8.20853	6.30898	GM3500_3	GM3500	3
3.44599	1.15172	0.540283	0.845827	0	0	GM3500_1	GM3500	1
1.51526	0	0	0.338331	0	0	GM13157_4	GM13157	4
5.93883	10.6123	8.05726	20.4207	25.2099	15.026	GM13157_2	GM13157	2
5.08344	6.33449	6.08405	7.17744	2.36517	6.4053	GM9994_4	GM9994	4
5.37672	15.8499	11.6278	8.2891	10.7685	10.6675	GM3417_4	GM3417	4
4.88792	1.89212	1.69132	5.77579	9.51634	10.1859	GM3417_2	GM3417	2
4.10586	3.64713	4.65113	14.3549	4.56339	5.99594	GM3417_1	GM3417	1
26.297	34.3324	38.0312	17.3757	25.8499	21.2386	AMD2_4	AMD2	4
4.8146	2.22118	3.17122	8.1441	5.28685	2.33577	AMD2_1	AMD2	1
11.3889	10.6123	14.4937	19.9132	11.3528	20.2032	ZKSCAN16_2	ZKSCAN16	2
2.93275	1.01461	3.14773	10.2708	9.1546	2.19129	GM3415_4	GM3415	4
3.44599	0.795239	0	4.59163	2.28169	6.59794	GM3415_3	GM3415	3
3.54374	0.027422	0	6.45245	7.56855	4.52705	GM3415_2	GM3415	2
1.66189	0.027422	0.963112	0	0	0.553841	GM3404_4	GM3404	4
0.733188	0	0	4.73663	1.94779	1.58928	GM3404_2	GM3404	2
33.5067	43.0526	41.7897	20.7107	22.3439	25.6453	GM20877_2	GM20877	2
27.0302	31.0143	35.6117	22.644	38.5384	23.0446	GM20877_1	GM20877	1
16.9611	12.4496	4.51018	19.6957	5.98249	6.06818	LY6C2_4	LY6C2	4
10.5335	10.0365	7.18811	9.18326	13.8849	12.4494	LY6C2_3	LY6C2	3
6.25654	6.16995	4.18132	2.75498	1.27997	4.33441	LY6C2_1	LY6C2	1
7.283	9.35091	7.28207	8.53077	11.9372	13.6534	GM3376_4	GM3376	4
6.13434	13.711	38.6419	10.6091	11.325	10.3544	GM11937_4	GM11937	4
7.55184	5.81347	4.88603	6.66995	8.87635	8.30762	GM11937_3	GM11937	3
3.42155	0.054844	1.40943	17.7624	11.325	10.7397	GM11937_1	GM11937	1
4.20361	3.04384	3.64103	12.8807	14.5528	9.58386	CYP3A59_1	CYP3A59	1
16.8145	18.0163	16.0675	19.2124	13.5789	20.5885	GM11938_4	GM11938	4
20.2604	27.7237	29.692	15.249	12.9389	16.3022	GM11938_1	GM11938	1
13.5151	5.1005	4.04037	23.3207	20.8135	17.7229	GM13242_3	GM13242	3
4.30137	0.795239	1.19802	2.70665	0.0556511	0	GM13242_2	GM13242	2
4.8146	0.0822661	0.0469811	4.44663	4.00688	4.93641	GM13242_1	GM13242	1
6.91641	9.04927	6.78877	6.57328	6.39987	15.1945	CYP3A41B_4	CYP3A41B	4
4.8146	0.027422	0.0939622	3.79414	5.70424	0.553841	CYP3A41B_3	CYP3A41B	3
9.8736	9.35091	4.29877	12.9774	8.43114	3.80465	CYP3A41B_2	CYP3A41B	2
2.7128	1.48079	0.0234905	3.8183	4.31296	3.37121	CYP3A41B_1	CYP3A41B	1
6.72089	1.28883	0.42283	17.6415	20.9526	29.4018	GM3286_3	GM3286	3
2.05293	0	0.0234905	5.43746	2.22604	1.95049	GM3286_2	GM3286	2
16.5212	26.6542	21.0475	9.85992	10.2676	10.3785	TCP10C_3	TCP10C	3
5.35228	9.24122	7.7049	10.2949	5.14773	6.45346	TCP10C_2	TCP10C	2
21.5069	23.5555	28.447	15.6599	18.337	30.7502	TCP10C_1	TCP10C	1
0.904266	0	0.117453	2.39248	8.34766	5.34577	GM3259_4	GM3259	4
2.15069	0	0.0234905	2.39248	3.19994	1.78192	GM3259_3	GM3259	3
7.84512	8.14434	5.7082	6.37995	7.90245	6.38122	GM3238_4	GM3238	4
1.66189	3.94877	4.08735	3.91497	7.56855	6.38122	GM3238_3	GM3238	3
0.708749	0.329064	0	2.07832	0.584336	0.794642	GM3238_2	GM3238	2
12.122	9.48802	17.5944	8.60327	7.76333	8.37986	GM20867_4	GM20867	4
41.4985	42.888	29.4102	27.429	16.1945	16.7597	GM20867_1	GM20867	1
3.39711	0	0	1.35332	1.4191	0	GM16513_3	GM16513	3
4.69241	0.987193	0.305377	8.67577	5.78771	6.33306	GM16513_1	GM16513	1
0	0.054844	0.0234905	0	0	0	HIST1H4M_4	HIST1H4M	4
9.23817	8.4734	14.893	4.9058	5.98249	2.26353	HIST1H4M_3	HIST1H4M	3
3.39711	4.08588	0.0234905	7.66077	5.98249	3.92505	HIST1H4M_1	HIST1H4M	1
25.2217	9.18638	7.7049	18.1249	12.1876	9.12634	GM20865_2	GM20865	2
36.3661	30.6578	35.1419	14.0891	12.9667	47.3896	NUGGC_4	NUGGC	4
10.1424	7.3491	4.51018	8.45827	9.87807	9.19858	GM20865_1	GM20865	1
15.1037	20.731	17.2421	21.1457	31.6655	22.9001	OLFR596_2	OLFR596	2
4.10586	2.82447	0.258396	0	0.139128	0.0240801	GM3139_3	GM3139	3
2.95719	0.0822661	0	2.92414	0	0.0240801	GM3139_2	GM3139	2
1.83297	6.03284	14.6111	1.93332	1.55823	0.0240801	GM3139_1	GM3139	1
7.74736	7.54106	15.4098	10.6816	11.7702	9.96915	IQCF6_4	IQCF6	4
17.3277	14.2869	8.71499	13.0016	13.6623	14.6648	IQCF6_2	IQCF6	2
39.6166	47.4949	61.0754	40.5272	33.2515	30.365	G630090E17RIK_4	G630090E17RIK	4
12.6597	7.78785	5.07396	15.3215	22.7056	19.6975	G630090E17RIK_3	G630090E17RIK	3
22.4844	23.5007	12.8258	19.8648	20.3405	24.9469	G630090E17RIK_1	G630090E17RIK	1
24.0975	29.1496	22.6684	18.5599	21.9822	25.5008	TCEAL7_4	TCEAL7	4
21.6779	14.5885	30.4437	20.3482	10.1007	24.0078	TCEAL7_3	TCEAL7	3
2.61504	2.93416	3.2417	8.62743	7.12334	9.77651	GM16390_4	GM16390	4
9.43369	6.82808	8.15122	12.8082	9.09895	8.88554	GM16390_3	GM16390	3
8.52943	4.38752	15.8326	6.59745	10.9354	14.0146	GM16390_1	GM16390	1
2.29732	0.109688	0	3.35914	1.83649	0.866882	GM13057_4	GM13057	4
4.42357	1.04204	0.798678	3.7458	1.0852	0.746482	GM13057_3	GM13057	3
2.3462	3.51002	1.38594	0.942493	0.695639	0.650162	GM13040_3	GM13040	3
20.6515	16.4532	18.2756	23.8765	23.1509	35.2291	CONTROL_722	CONTROL	722
6.57426	4.22299	10.5238	9.25576	4.84164	4.88825	GM13040_2	GM13040	2
1.0509	0.658128	0.352358	1.08749	0	0	GM13040_1	GM13040	1
10.9734	10.3107	5.94311	4.59163	3.42254	3.85281	CYP4A32_4	CYP4A32	4
9.60477	13.6562	26.2154	10.0774	12.4937	8.2113	CYP4A32_2	CYP4A32	2
43.8202	43.5187	49.0717	36.0806	33.502	42.6458	GM20852_4	GM20852	4
30.0852	32.5774	19.2857	24.3598	29.7177	32.9656	GM20852_3	GM20852	3
12.5864	18.3453	19.1918	14.2824	17.6136	12.4735	GM20852_2	GM20852	2
22.0934	12.477	14.6581	8.0716	17.8918	14.8815	MROH2A_4	MROH2A	4
6.76977	9.24122	6.53037	4.51913	1.94779	1.46888	MROH2A_2	MROH2A	2
5.3034	7.56848	7.4465	2.70665	4.28513	12.0882	MROH2A_1	MROH2A	1
3.00607	0.054844	0.0234905	5.19579	1.39128	2.81737	GM2933_4	GM2933	4
1.95517	0	0	1.83665	0	0	GM2927_3	GM2927	3
21.9712	16.3161	17.7823	10.8749	7.67985	12.4494	GM2927_2	GM2927	2
15.2503	14.9176	25.3933	19.5507	15.1649	7.89826	GM2913_4	GM2913	4
8.65162	19.8535	15.9031	8.02327	9.1546	6.4053	GM2913_3	GM2913	3
4.25249	0	0.42283	0.797494	0	0	GM2897_4	GM2897	4
3.6415	1.64532	0	2.17498	0.0556511	1.15584	GM2897_1	GM2897	1
0.0244396	0.054844	0.0234905	0.048333	0.194779	0	GM15023_4	GM15023	4
7.25857	8.82989	5.94311	11.7691	5.73206	9.00594	GM15023_3	GM15023	3
6.57426	7.37652	23.3026	16.5299	13.4676	4.74377	GM15023_2	GM15023	2
18.4519	20.6488	24.3127	28.8306	26.8238	38.6003	GM15023_1	GM15023	1
25.9549	16.1516	24.5946	23.4415	19.9509	28.1978	FANCF_4	FANCF	4
5.45003	1.53563	2.06717	4.8333	3.36689	8.71698	FANCF_2	FANCF	2
22.8999	28.4915	30.4907	25.8823	24.6256	27.066	GM2863_2	GM2863	2
6.13434	0.521018	0.0469811	2.07832	0	0.409361	GM2863_1	GM2863	1
1.63745	0	0.0234905	0.652495	0.0278255	0	GM15319_1	GM15319	1
17.2788	16.0693	29.2927	15.2974	28.9386	16.4708	KCNJ13_3	KCNJ13	3
13.8817	7.73301	5.23839	15.9982	12.1876	7.6093	DYNLT1C_1	DYNLT1C	1
17.6698	11.9834	6.4599	21.3632	12.9111	15.1704	GM2825_1	GM2825	1
2.81056	1.23399	0.469811	6.66995	7.17899	5.75513	DYNLT1F_4	DYNLT1F	4
1.1731	0.054844	0.140943	10.1741	13.4119	12.5457	GM2799_4	GM2799	4
29.2053	28.2447	25.9805	36.5155	43.1574	42.5254	GM2799_3	GM2799	3
14.3705	23.5281	21.8227	15.9982	17.9196	14.2554	GM2799_2	GM2799	2
10.7046	10.9414	11.4634	8.77243	11.2972	15.339	GM2799_1	GM2799	1
6.13434	6.96519	5.7082	7.41911	11.3528	16.3263	MNDAL_3	MNDAL	3
4.98568	1.59048	2.02019	5.92079	1.14085	0.0963203	GM2696_3	GM2696	3
2.66392	0.658128	0.0704716	0.41083	0	0.240801	GM2696_1	GM2696	1
14.1505	12.7238	10.6647	7.22578	9.34938	6.18858	GM11595_4	GM11595	4
12.2198	16.1516	14.5172	17.5207	22.6222	20.5403	GM11595_1	GM11595	1
16.5456	11.1608	12.6849	5.63079	8.65374	8.35578	OLFR157_4	OLFR157	4
24.3419	26.4897	19.4737	15.2007	12.7719	22.5871	GM11563_4	GM11563	4
17.6698	6.03284	6.29547	8.19244	10.5737	8.64474	GM11563_3	GM11563	3
13.4662	13.6013	18.1112	14.4516	18.1979	18.2286	GM11563_2	GM11563	2
0.537672	0	0	0.724994	0.111302	1.4448	GM10334_4	GM10334	4
27.0058	34.5243	37.0211	19.454	28.4099	33.3268	GM20831_4	GM20831	4
26.3459	27.1752	33.0277	16.0224	15.8327	20.9015	GM20831_1	GM20831	1
12.4886	12.8335	18.8159	10.9957	16.9736	12.4494	GM2663_1	GM2663	1
5.25452	0.027422	0	1.88499	0	0.264881	GM10229_4	GM10229	4
8.87158	7.12972	5.26188	10.5608	9.40503	8.8133	GM10229_3	GM10229	3
1.27086	0.164532	0.540283	3.04498	3.36689	4.88825	GM10229_1	GM10229	1
18.6963	17.1662	7.4465	15.6115	6.23292	6.4053	GM20826_1	GM20826	1
15.7391	12.148	11.299	7.80577	9.59981	4.14177	CCL27B_4	CCL27B	4
7.82068	7.40395	3.66452	6.50078	3.56167	7.94642	CCL27B_2	CCL27B	2
15.0059	13.6287	11.8627	14.5966	12.8832	9.77651	GM20823_3	GM20823	3
13.8817	17.6324	23.3496	25.5923	16.4449	24.5857	GM20823_1	GM20823	1
16.7167	14.3966	13.9299	9.52159	16.5005	12.642	GM20822_4	GM20822	4
24.8551	22.2118	21.118	17.4482	14.5806	13.6534	GM20822_3	GM20822	3
18.8918	34.113	25.4168	9.32826	11.1024	7.39258	GM20822_1	GM20822	1
9.23817	3.04384	2.2316	11.9141	9.21025	13.533	GM12942_3	GM12942	3
10.729	12.5319	7.86933	18.0524	23.6795	31.882	GM12942_1	GM12942	1
6.03658	8.77505	3.61754	8.8691	7.17899	7.15178	GFY_4	GFY	4
14.4683	18.7292	14.7756	9.54576	8.29201	5.73105	GFY_3	GFY	3
8.50499	9.2138	14.4702	5.53412	6.84508	7.2481	GFY_2	GFY	2
9.53145	4.19557	7.39952	15.8049	13.7458	16.0614	RHOX2C_4	RHOX2C	4
10.2158	7.56848	10.7352	4.34997	4.11818	4.59929	RHOX2C_3	RHOX2C	3
13.2218	6.88293	2.16113	4.6883	8.12506	9.19858	RHOX2C_2	RHOX2C	2
6.42762	1.48079	3.26519	13.7266	7.56855	8.74106	RHOX2C_1	RHOX2C	1
4.47245	0	0.0234905	2.44081	1.27997	0.288961	GM15085_4	GM15085	4
6.81865	2.30345	2.04368	1.44999	3.22776	0.577922	RHOX2B_4	RHOX2B	4
11.5844	8.69278	13.601	3.60081	6.28857	11.9919	RHOX2B_2	RHOX2B	2
18.4763	18.2905	28.1182	10.8749	15.5823	14.2072	RHOX2B_1	RHOX2B	1
8.89602	16.5903	11.5339	5.96912	5.14773	12.1604	GM15093_2	GM15093	2
0	0	0	0	0	0	GM15093_1	GM15093	1
8.04063	3.07127	2.44302	7.37078	7.79115	10.2099	GM13306_4	GM13306	4
3.69038	0.822661	0.117453	4.85746	11.2137	15.8928	GM13306_1	GM13306	1
18.2564	20.8682	25.2758	31.2956	18.6431	20.4199	GM20816_3	GM20816	3
19.8938	20.1278	16.7253	22.789	30.7472	27.8847	GM20816_2	GM20816	2
5.81663	7.97981	4.18132	7.44328	10.045	7.53706	CLDN24_4	CLDN24	4
11.7066	10.1461	10.8057	6.06579	7.79115	11.6548	CLDN24_3	CLDN24	3
6.67201	12.1205	11.6043	5.31663	7.67985	2.23945	TGTP2_2	TGTP2	2
11.8777	10.2284	17.1951	10.1258	7.76333	6.33306	ILDR2_3	ILDR2	3
22.4111	20.7585	17.0541	17.279	22.7613	34.5067	ILDR2_2	ILDR2	2
9.65365	6.49902	8.05726	12.6149	4.28513	10.234	HRCT1_4	HRCT1	4
10.3135	7.56848	6.43641	4.37413	9.79459	13.2922	HRCT1_1	HRCT1	1
16.8389	18.1808	24.5946	25.979	24.4865	22.1537	GM20815_4	GM20815	4
24.5863	23.0893	16.7957	19.9132	22.4274	18.7343	GM20815_3	GM20815	3
30.1585	34.6066	34.9069	21.7498	16.584	18.4935	MTHFSL_3	MTHFSL	3
20.236	14.1498	14.2118	12.0832	13.0224	7.9705	MTHFSL_2	MTHFSL	2
14.6882	10.5849	14.4232	14.8624	14.0241	5.82738	MSMP_4	MSMP	4
4.79016	3.04384	3.82896	4.56746	3.86775	4.02137	TCF24_2	TCF24	2
6.76977	6.06027	7.16462	11.2857	22.5665	14.7129	TCF24_1	TCF24	1
26.7125	24.7895	26.4738	7.9991	11.6033	12.3531	TGIF2LX2_1	TGIF2LX2	1
5.37672	6.82808	2.81887	14.0407	11.3528	13.1236	GM10147_3	GM10147	3
1.83297	0	0.0234905	0.338331	0	0.770562	GM10147_2	GM10147	2
20.8959	21.0327	19.1683	24.9881	22.7056	22.2018	GM14920_4	GM14920	4
13.2218	24.7895	15.3863	20.9765	14.6084	25.4767	GM14920_3	GM14920	3
8.89602	9.07669	7.37603	15.0799	13.9962	6.21266	GM10436_4	GM10436	4
12.8308	8.36372	7.61094	12.5424	13.6623	24.1041	GM10436_1	GM10436	1
0.0244396	0.027422	0.0234905	0.0724994	0.111302	0.0240801	TMEM254B_3	TMEM254B	3
3.22603	2.08407	1.15104	2.51331	0.946068	0	TMEM254B_2	TMEM254B	2
13.7351	7.02004	12.356	17.714	26.7125	21.1423	PLAC9B_4	PLAC9B	4
10.729	12.5593	11.4164	10.6816	15.1927	10.6675	PLAC9B_2	PLAC9B	2
2.32176	0	0	0.628328	1.14085	7.3685	MUP16_4	MUP16	4
7.894	2.24861	0.657735	1.86082	0.695639	0.0240801	MUP16_3	MUP16	3
1.75965	0	0	0	0.361732	0	MUP16_1	MUP16	1
6.64757	1.8647	2.32556	14.2341	12.9945	11.3417	CCDC152_3	CCDC152	3
7.79624	1.26141	0.0704716	6.33162	3.7008	6.8869	MUP14_1	MUP14	1
10.3624	1.56306	2.65443	2.73081	0.556511	0	GM2030_4	GM2030	4
15.2748	13.6836	26.192	12.4216	10.5181	7.8501	GM2030_3	GM2030	3
4.27693	0.0822661	0.0234905	7.20161	5.56511	7.63338	0610010B08RIK_2	0610010B08RIK	2
2.73724	0	0	0.169165	0	0	GM10471_2	GM10471	2
32.3825	37.815	26.3799	19.0674	14.4415	16.543	GM2016_4	GM2016	4
11.1445	0.027422	0.610754	2.70665	0.417383	0.0481601	GM2016_3	GM2016	3
24.2197	14.945	17.6414	11.1407	8.70939	7.2481	GM2016_2	GM2016	2
15.1526	11.6818	10.0774	16.5057	14.2467	23.0205	GM2012_2	GM2012	2
0.171077	0.109688	0.164434	0.048333	0	0.0240801	MUP10_3	MUP10	3
13.9306	9.4606	10.2889	4.8333	4.25731	7.4889	MUP10_1	MUP10	1
8.06507	0	0.0234905	0.555829	0	0.698322	GM1993_3	GM1993	3
11.34	5.978	9.25527	15.7324	14.5528	9.48754	GM1979_4	GM1979	4
1.78409	0	0.0234905	0	0	0.0481601	GM1979_3	GM1979	3
1.12422	0	0	0	0	0	GM1979_2	GM1979	2
0.733188	0.466174	0.0234905	10.3674	6.45553	10.1377	MUP9_2	MUP9	2
1.78409	0	2.27858	0.579995	0	0	MUP9_1	MUP9	1
22.9977	20.2923	15.1279	21.3873	23.2065	29.161	LOC100038947_3	LOC100038947	3
17.4743	11.956	7.46999	10.2224	8.90417	8.2113	LOC100038947_2	LOC100038947	2
19.8938	18.976	13.601	18.4874	18.2814	18.9028	VMN2R121_2	VMN2R121	2
3.8859	1.48079	0.822169	3.16581	1.75301	1.4448	GM15284_3	GM15284	3
0.586551	1.06946	0	0.314164	0.556511	0.963203	GM15284_2	GM15284	2
1.49082	0	0	0.966659	0	0.0240801	GM15284_1	GM15284	1
6.42762	5.84089	4.93301	11.3582	8.18071	7.6093	GM14548_3	GM14548	3
14.5416	17.221	20.6717	19.6473	28.4099	23.6948	GM14548_2	GM14548	2
10.509	8.30887	10.1949	6.95995	4.34078	7.9705	ISG15_4	ISG15	4
7.96731	4.55206	12.4265	0.966659	1.0852	0	ISG15_2	ISG15	2
15.6414	25.2008	21.5878	36.0081	24.6256	23.7189	ISG15_1	ISG15	1
6.50094	5.1005	8.36263	4.6883	6.48335	6.23674	BTNL1_4	BTNL1	4
19.3073	10.4478	10.7117	8.19244	11.9372	11.2454	BTNL1_1	BTNL1	1
11.8288	19.3325	12.6614	9.20743	5.14773	4.98457	OLFR239_4	OLFR239	4
23.6575	40.1458	27.7893	17.8832	19.2831	20.5162	OLFR239_3	OLFR239	3
7.11193	1.31626	3.80547	15.8532	13.9962	24.4413	OLFR239_2	OLFR239	2
16.2279	24.0491	20.2254	17.0374	14.6362	24.2968	OLFR55_1	OLFR55	1
2.73724	0.575862	2.04368	3.31081	1.00172	3.70833	BC117090_3	BC117090	3
8.48055	4.00361	1.76179	12.8807	16.7232	16.0614	BC117090_2	BC117090	2
4.08142	0	0.657735	1.37749	0.25043	0	GM10406_2	GM10406	2
6.81865	12.8883	6.74179	12.9532	9.73894	8.76514	CEP85L_2	CEP85L	2
6.15878	5.07307	5.42632	7.46744	6.98421	6.57386	7420461P10RIK_3	7420461P10RIK	3
0	0	0	0	0	0	7420461P10RIK_2	7420461P10RIK	2
32.6269	37.7327	23.3731	16.1915	13.4954	13.7256	7420461P10RIK_1	7420461P10RIK	1
18.0853	19.0857	21.9402	34.1472	53.1468	61.669	GM11744_2	GM11744	2
7.4052	6.00542	7.42301	4.3258	12.7997	9.48754	GM11744_1	GM11744	1
10.509	22.2118	26.004	11.1891	15.5545	19.24	SPINK13_4	SPINK13	4
5.35228	6.03284	1.29198	10.4641	19.3388	11.727	SPINK13_3	SPINK13	3
14.175	20.6488	6.41292	13.9199	14.1075	7.99458	SPINK13_2	SPINK13	2
6.62314	6.91035	12.1916	2.39248	0.0278255	0.264881	SPINK13_1	SPINK13	1
16.2768	15.1095	27.2255	12.4457	12.3824	14.6407	FAM174B_2	FAM174B	2
8.8227	9.13153	5.30886	10.5124	11.5754	13.8701	RNASET2A_4	RNASET2A	4
8.38279	11.8463	4.69811	7.17744	6.45553	5.99594	RNASET2A_3	RNASET2A	3
11.731	11.2979	12.8963	10.4641	6.4277	13.0032	RNASET2A_1	RNASET2A	1
10.4113	11.7092	9.60763	3.23831	4.00688	4.84009	RSPH3B_4	RSPH3B	4
3.59262	3.45517	0.775188	4.80913	4.50774	7.4889	RSPH3B_3	RSPH3B	3
11.9999	9.78966	9.34924	5.79995	5.81554	9.84875	RSPH3B_2	RSPH3B	2
5.08344	4.03104	3.54707	3.55247	3.64515	3.90097	RSPH3B_1	RSPH3B	1
7.283	13.9852	11.7453	7.63661	14.4415	5.22537	FAM129C_4	FAM129C	4
14.0283	21.9102	17.0072	9.73909	18.7822	18.4453	FAM129C_3	FAM129C	3
17.181	21.2795	15.1984	23.9731	16.3614	15.2908	FAM129C_2	FAM129C	2
14.0039	15.9322	11.0171	15.6599	13.6623	15.1704	FAM129C_1	FAM129C	1
7.74736	5.1005	8.17471	13.4607	2.83821	3.68425	DNAJC3_4	DNAJC3	4
13.173	9.13153	4.69811	6.59745	2.89386	5.61065	VMN1R223_3	VMN1R223	3
25.8082	22.2667	29.4337	10.2224	14.6362	10.8119	VMN1R223_1	VMN1R223	1
4.37469	0.054844	0.140943	1.15999	0.890417	1.87824	GM15114_3	GM15114	3
1.80853	0.027422	0	1.78832	0	0.0722402	GM15114_2	GM15114	2
3.44599	0.877505	0.963112	0.82166	0	0	GM15114_1	GM15114	1
5.45003	3.31806	2.04368	5.70329	13.6345	10.4507	BC100530_4	BC100530	4
7.06305	6.99261	5.35584	17.569	13.0502	13.1959	BC100530_1	BC100530	1
25.5883	18.2905	15.1984	18.1007	22.3717	18.3731	TMSB15B2_1	TMSB15B2	1
2.07737	0.987193	0.0234905	2.82748	3.03298	1.46888	MFAP1B_4	MFAP1B	4
4.71685	1.26141	0.352358	2.05415	1.02955	0.0481601	MFAP1B_3	MFAP1B	3
24.9773	21.8553	20.9536	21.6048	14.4415	9.03002	WFDC17_4	WFDC17	4
11.1933	7.56848	6.83575	10.9716	17.697	20.9497	PYDC3_3	PYDC3	3
5.03456	7.89754	1.66783	7.46744	7.6242	6.11634	PYDC3_2	PYDC3	2
18.0853	24.104	15.3628	17.0857	13.3563	17.7711	PYDC3_1	PYDC3	1
1.4175	0.712972	0.892641	3.38331	5.09207	5.85146	GM10024_4	GM10024	4
5.08344	3.59228	3.735	5.09913	4.20166	9.19858	GM10024_3	GM10024	3
6.03658	12.148	8.64452	9.42493	3.78427	10.1377	GM10024_2	GM10024	2
6.18322	6.93777	8.40961	4.63996	4.64687	2.14313	VMN2R65_3	VMN2R65	3
23.3643	11.5172	15.4098	18.9465	11.5754	9.1745	VMN2R65_2	VMN2R65	2
14.175	10.9962	8.9499	11.3099	19.8118	31.1837	TOMT_3	TOMT	3
19.4784	15.7402	19.4267	13.9199	16.1945	15.4353	TOMT_2	TOMT	2
19.2584	14.0127	10.2419	24.239	21.0083	25.4767	SAP25_4	SAP25	4
11.8043	11.6269	10.6647	11.3824	8.62592	11.7029	SAP25_3	SAP25	3
16.0568	13.5191	11.5808	18.9465	14.5806	18.0841	SAP25_2	SAP25	2
7.7718	4.38752	2.9833	10.7782	11.0189	5.70697	SAP25_1	SAP25	1
29.1565	30.7949	16.5373	17.7382	15.0536	22.9724	GM9733_4	GM9733	4
25.7349	31.6724	32.1351	25.254	29.0777	36.6258	TRAPPC3L_4	TRAPPC3L	4
8.72494	14.8902	9.02037	4.01164	2.67125	5.10497	TRAPPC3L_3	TRAPPC3L	3
13.1485	12.6964	7.32905	9.0141	4.61904	2.57657	FCRL6_3	FCRL6	3
4.20361	3.01642	2.60745	7.49161	8.20853	15.5557	FCRL6_2	FCRL6	2
3.49486	6.74582	6.78877	17.859	19.0327	21.3831	CYP4F37_3	CYP4F37	3
10.2402	7.56848	11.0406	7.73327	8.26419	13.1236	CYP4F37_2	CYP4F37	2
10.729	11.9012	11.158	5.00246	9.71111	5.08089	VMN2R76_4	VMN2R76	4
23.4865	41.1879	31.5713	19.2607	26.4621	24.056	VMN2R76_2	VMN2R76	2
11.12	13.7384	25.5107	13.1224	12.6606	9.96915	VMN2R76_1	VMN2R76	1
9.84916	4.88112	3.17122	16.3365	13.8015	10.4267	ZFP605_4	ZFP605	4
16.2768	9.65255	12.5909	12.7357	14.6362	8.71698	ZFP605_2	ZFP605	2
43.527	30.0271	30.1853	21.4357	32.5002	34.001	NEK10_4	NEK10	4
5.20564	4.00361	7.61094	9.30409	8.65374	11.6548	NEK10_2	NEK10	2
2.17513	0	0.0469811	2.99664	0.667813	0	VMN1R107_4	VMN1R107	4
3.81258	0	0.0704716	3.9633	0.528685	0.433441	VMN1R107_3	VMN1R107	3
7.47852	2.7422	0.704716	16.554	5.84336	3.85281	VMN1R107_2	VMN1R107	2
27.4212	29.3964	22.7858	16.7715	15.7493	16.2059	GM9573_4	GM9573	4
16.9611	8.44598	6.50688	13.2674	12.2989	17.5303	GM9573_2	GM9573	2
15.2748	13.2448	25.9336	12.6632	10.5181	6.38122	GM9573_1	GM9573	1
13.8328	10.6672	16.3259	21.7498	29.0499	34.9402	NKX1-1_4	NKX1-1	4
4.59465	3.29064	2.13764	4.1083	5.45381	2.33577	NKX1-1_2	NKX1-1	2
7.08749	9.29606	5.4733	23.3448	23.5126	30.991	NKX1-1_1	NKX1-1	1
16.5945	7.43137	14.2588	12.3249	9.79459	7.56114	GM6537_4	GM6537	4
7.62516	7.5959	3.89943	7.34661	7.42942	4.18993	GM14496_4	GM14496	4
6.4765	3.09869	4.29877	3.38331	5.56511	2.04681	GM14496_3	GM14496	3
5.49891	4.99081	2.67792	13.5816	12.7997	10.4989	GM14496_1	GM14496	1
17.0344	9.87193	13.4601	16.8682	10.4902	20.6366	PARP10_4	PARP10	4
12.342	7.29426	6.50688	7.32244	13.4676	15.2186	PARP10_2	PARP10	2
4.86348	11.9286	8.71499	4.15663	12.438	15.3149	TOPAZ1_2	TOPAZ1	2
12.2931	12.8609	13.2252	8.7966	6.06597	9.82467	TOPAZ1_1	TOPAZ1	1
28.3011	36.581	41.1789	29.5314	37.0358	34.0251	GM9513_4	GM9513	4
12.342	18.976	14.4937	11.0924	15.7771	9.34306	GM9513_3	GM9513	3
5.23008	6.74582	4.2283	5.96912	7.6242	4.35849	VMN2R70_4	VMN2R70	4
3.49486	7.48621	1.10406	15.1282	26.9073	27.4031	VMN2R70_1	VMN2R70	1
10.0202	8.7202	6.67131	13.5574	10.1007	9.0541	VMN1R159_3	VMN1R159	3
30.134	21.3892	21.0945	11.3341	13.4397	11.7992	VMN1R159_2	VMN1R159	2
17.2055	7.8427	4.65113	21.5082	16.9179	17.3136	VMN1R124_2	VMN1R124	2
16.6434	11.8737	11.8157	12.3249	10.7963	12.8588	H60C_3	H60C	3
2.32176	4.46979	2.46651	3.02081	3.06081	1.78192	H60C_1	H60C	1
12.7575	16.4532	27.6014	17.7382	15.7771	20.155	GM11565_2	GM11565	2
12.0243	15.7951	12.544	15.0557	17.8362	8.28354	GM11565_1	GM11565	1
7.82068	15.7951	11.3224	13.8232	13.6902	8.74106	GM11567_4	GM11567	4
14.8593	9.32349	9.77207	8.4341	8.98765	5.49025	GM11564_3	GM11564	3
12.4642	9.43317	5.54377	14.2341	9.87807	13.9905	GM11554_4	GM11554	4
10.6557	11.9286	7.07065	4.49496	8.09723	8.06682	GM11554_3	GM11554	3
7.5274	11.4624	9.56065	14.2824	10.9076	13.2681	GM11554_1	GM11554	1
5.23008	2.35829	1.08057	1.47416	0.0278255	0	GM11569_4	GM11569	4
17.2299	8.25403	10.7352	16.3849	15.7214	13.1959	GM11569_2	GM11569	2
4.88792	7.70559	8.76197	2.89998	4.28513	5.73105	GM11596_1	GM11596	1
19.6983	23.3087	37.4674	16.9649	11.4085	8.47618	VMN2R88_4	VMN2R88	4
15.2992	22.5135	46.2764	14.5966	17.1127	22.7075	VMN2R88_3	VMN2R88	3
13.8328	14.5885	5.77867	15.0074	15.7214	12.5939	VMN2R88_1	VMN2R88	1
1.34418	0	0	0	0	0	GM10922_3	GM10922	3
13.0019	2.71478	2.58396	12.7599	6.73378	10.523	GM10921_3	GM10921	3
5.27896	6.82808	5.99009	12.1074	8.98765	8.4521	GM10921_2	GM10921	2
15.568	20.0455	17.6649	15.0074	12.9111	15.4594	GM10921_1	GM10921	1
6.69645	0.054844	0.493301	4.66413	4.06253	1.01136	GM14346_4	GM14346	4
8.89602	5.26503	6.2015	21.339	15.5545	10.2581	MYH7B_3	MYH7B	3
26.2237	29.369	46.1824	20.1307	34.6706	17.8433	RAD21L_2	RAD21L	2
7.5274	14.8627	18.5105	27.9606	22.3996	25.3081	ZFP442_4	ZFP442	4
3.42155	5.64894	2.51349	1.32916	1.89214	1.54112	ZFP442_2	ZFP442	2
19.7228	20.9778	10.6177	26.704	35.1993	38.9856	GM9376_4	GM9376	4
7.20969	10.9414	12.1681	5.53412	2.47647	5.24945	GM9376_3	GM9376	3
27.3479	21.6908	16.4199	18.9465	16.3058	20.9015	GM9376_2	GM9376	2
25.8327	38.6102	26.8027	23.224	27.3247	28.5349	FBXW28_3	FBXW28	3
18.0853	40.3378	51.3033	12.3732	9.07113	4.69561	MRGPRA2A_3	MRGPRA2A	3
6.45206	10.3655	18.3696	9.64242	7.20682	4.55113	MRGPRA2A_1	MRGPRA2A	1
16.4723	9.2138	6.74179	13.7266	18.1701	12.5698	2410002F23RIK_4	2410002F23RIK	4
13.7351	9.98161	4.88603	11.5999	8.59809	7.22402	GM9268_2	GM9268	2
10.2402	13.7659	9.77207	10.9474	9.1546	11.0527	SCGB2B17_3	SCGB2B17	3
4.37469	1.48079	1.36245	2.07832	0.0278255	0.0240801	SCGB2B17_2	SCGB2B17	2
19.9183	22.157	19.2388	12.1074	9.09895	11.727	ZFP507_1	ZFP507	1
10.0447	12.5044	12.497	14.1374	24.1247	24.3931	4930544D05RIK_4	4930544D05RIK	4
12.9041	8.63794	10.8761	18.729	16.4171	15.628	4930544D05RIK_3	4930544D05RIK	3
14.1994	18.3728	19.4502	10.9957	9.54416	14.3036	SCGB2B12_1	SCGB2B12	1
30.1829	31.0966	32.2995	21.7015	23.9021	22.6593	GM9112_4	GM9112	4
19.4051	19.6067	27.296	11.4791	16.5005	11.5344	GM9112_2	GM9112	2
10.2158	12.3399	8.4566	30.3289	18.7266	28.1014	KIF26A_3	KIF26A	3
8.16283	8.88473	5.66122	9.37659	10.8241	15.3631	KIF26A_1	KIF26A	1
5.20564	7.70559	8.40961	8.45827	5.92684	5.77922	DGAT2L6_1	DGAT2L6	1
15.2014	12.6141	8.9499	13.5574	12.6884	8.0909	BIN2_4	BIN2	4
0	0	0	0	0	0	BIN2_1	BIN2	1
12.4398	15.658	28.682	9.0866	10.7407	4.31033	EFR3B_2	EFR3B	2
17.8898	19.3051	23.0442	19.8407	27.1577	32.9656	EFR3B_1	EFR3B	1
6.64757	6.30706	6.53037	10.7299	13.8293	12.618	CONTROL_676	CONTROL	676
3.39711	1.75501	0.0939622	8.96576	13.8849	8.62066	GM13288_4	GM13288	4
2.73724	0.68555	1.12755	2.99664	2.69908	1.39664	GM13288_1	GM13288	1
20.847	12.4222	17.43	18.4632	14.358	13.244	ESP15_1	ESP15	1
18.012	13.0255	12.0272	19.7923	23.0952	20.6125	METTL7A3_4	METTL7A3	4
9.82472	11.3801	6.06056	10.3191	5.67641	6.91098	METTL7A3_3	METTL7A3	3
13.8573	14.3966	7.7049	13.6541	6.95639	5.75513	METTL7A3_2	METTL7A3	2
18.012	13.2174	10.5238	20.6865	16.9736	27.2105	METTL7A3_1	METTL7A3	1
9.40925	8.00723	0.140943	12.5182	11.798	13.1959	PEX10_4	PEX10	4
5.03456	4.33268	0.0704716	5.65496	5.67641	5.27353	PEX10_1	PEX10	1
13.955	10.6123	12.403	13.9682	17.391	17.5303	ZXDB_1	ZXDB	1
5.52335	7.87012	7.00018	12.1316	13.1337	14.4721	CCDC85C_4	CCDC85C	4
23.9753	16.3161	8.90292	10.0533	14.3023	20.3717	CCDC85C_3	CCDC85C	3
13.0508	14.7805	10.1244	10.0049	13.8015	5.75513	CCDC85C_2	CCDC85C	2
12.3176	9.70739	11.9097	15.0315	12.5493	10.234	GM8994_4	GM8994	4
11.2667	12.9706	13.1077	18.8982	20.9248	15.628	SYCE1L_2	SYCE1L	2
11.4866	7.67817	11.7218	15.7324	13.9684	7.7297	SYCE1L_1	SYCE1L	1
6.76977	10.3107	12.7084	3.40747	1.83649	1.10768	SIRPB1B_4	SIRPB1B	4
2.66392	0.027422	0.0234905	4.20497	4.53556	2.96185	GM14434_4	GM14434	4
4.25249	0.027422	0	1.01499	0.639987	0.0240801	GM14434_3	GM14434	3
8.89602	6.11511	1.33896	20.034	21.2031	16.6634	GM14434_2	GM14434	2
14.0039	19.2503	11.8157	10.3191	8.90417	18.951	TAS2R103_4	TAS2R103	4
11.3155	17.2759	14.846	9.81159	8.01376	2.28761	TAS2R103_1	TAS2R103	1
12.0732	7.62332	9.37273	10.3674	11.5198	9.03002	GM8909_3	GM8909	3
7.20969	1.42594	0	0.531663	0.0278255	0	GM8898_4	GM8898	4
8.38279	9.07669	6.2015	11.7207	10.0172	10.1859	GM8898_1	GM8898	1
11.5111	11.5447	21.9871	14.2582	32.0828	24.971	GM8882_4	GM8882	4
4.42357	0	0.352358	3.28664	6.12162	2.55249	GM8882_3	GM8882	3
7.91843	8.80247	3.66452	7.70911	4.78599	3.68425	GM13871_2	GM13871	2
1.49082	2.41314	1.01009	4.0358	0.333907	2.16721	GM13871_1	GM13871	1
8.99378	12.4496	8.10424	9.27993	10.9911	15.628	MYH15_3	MYH15	3
9.72697	9.37833	10.7117	6.57328	5.48163	6.09226	PIEZO2_2	PIEZO2	2
13.6862	14.9998	16.6783	7.37078	7.34594	8.30762	PIEZO2_1	PIEZO2	1
0.219957	0	0	0	0	0	GM8765_4	GM8765	4
8.28503	8.33629	6.78877	5.55829	4.42426	6.11634	GM8765_2	GM8765	2
15.6414	13.19	22.7388	11.6966	16.7788	13.7256	GM8765_1	GM8765	1
10.8512	8.82989	10.8526	15.1524	13.9406	6.59794	CONTROL_826	CONTROL	826
4.76572	4.1133	3.2182	13.1707	11.798	14.8574	ZFP600_4	ZFP600	4
2.78612	0	0	1.57082	0.445209	0	ZFP600_3	ZFP600	3
11.0223	7.51363	7.09414	12.8324	17.3353	8.40394	GM8720_1	GM8720	1
8.8227	7.32168	9.23178	14.5241	12.1876	12.04	VMN1R163_3	VMN1R163	3
19.8205	12.9706	9.11433	24.239	15.5267	17.747	VMN1R163_2	VMN1R163	2
2.66392	1.8647	0.0469811	0.990826	1.14085	1.13176	VMN1R163_1	VMN1R163	1
11.6088	13.2723	10.3358	16.1915	21.8152	14.0387	VMN1R157_1	VMN1R157	1
3.44599	1.06946	0.187924	2.02998	0.612162	0.361201	GM8693_4	GM8693	4
3.05495	3.61971	3.31217	4.05997	6.87291	8.59658	GM8693_2	GM8693	2
8.18727	2.71478	0.0704716	3.91497	3.97905	0.240801	GM8693_1	GM8693	1
13.4418	4.74401	9.53716	15.7565	22.5943	13.22	GM8677_2	GM8677	2
14.7615	22.4861	18.2991	12.5182	14.1354	13.4367	GM8677_1	GM8677	1
4.30137	0.438752	0	0.0241665	0	0.674242	GM8653_1	GM8653	1
3.37267	0	0.0939622	0.48333	1.72518	1.4448	VMN1R143_3	VMN1R143	3
1.73521	0	0	0.652495	0	0	VMN1R143_1	VMN1R143	1
0.464353	0	0	3.57664	1.47475	0.698322	VMN1R139_3	VMN1R139	3
4.69241	0.027422	1.94972	14.9832	13.6623	8.25946	VMN1R139_2	VMN1R139	2
14.2972	11.5721	15.2689	9.11076	10.6294	8.78922	VMN1R135_2	VMN1R135	2
16.8389	21.2521	18.8394	18.5115	19.4779	25.1396	GM14446_4	GM14446	4
16.79	6.80066	7.35254	11.6724	6.37205	6.09226	I830012O16RIK_4	I830012O16RIK	4
7.45408	8.44598	12.1211	7.39494	7.7355	8.8133	I830012O16RIK_3	I830012O16RIK	3
14.957	16.0693	16.3024	15.7082	23.7908	20.9015	I830012O16RIK_2	I830012O16RIK	2
33.1157	46.2061	32.3935	24.3115	38.6497	41.3695	I830012O16RIK_1	I830012O16RIK	1
6.40318	8.25403	9.25527	7.10494	6.70596	7.44074	H60B_4	H60B	4
13.344	10.3655	11.1345	13.2674	15.0814	20.4199	H60B_3	H60B	3
15.177	10.5849	18.2991	3.98747	2.97733	1.34848	C1RB_3	C1RB	3
28.7654	35.347	35.1184	20.469	20.4518	29.5222	C1RB_2	C1RB	2
14.1505	9.98161	19.1448	17.1824	13.1893	9.65611	C1RB_1	C1RB	1
2.63948	1.34368	0.86915	0.386664	1.4191	0	VMN1R115_3	VMN1R115	3
5.91439	1.67274	2.27858	7.34661	3.50602	0.433441	VMN1R117_4	VMN1R117	4
5.59667	2.08407	0	0.942493	2.36517	1.83008	VMN1R117_3	VMN1R117	3
27.0302	29.1496	25.4168	32.1172	21.1474	21.4553	VMN1R117_1	VMN1R117	1
5.01012	1.1243	0	3.79414	6.4277	2.67289	VMN1R121_4	VMN1R121	4
14.786	12.8335	9.79556	7.53994	15.4988	11.9437	VMN1R121_1	VMN1R121	1
20.0894	15.4112	29.6451	20.469	24.8482	26.0305	VMN1R125_3	VMN1R125	3
15.3481	14.6159	9.27876	8.02327	5.73206	10.4748	ZFP648_2	ZFP648	2
2.7128	0.795239	0.0469811	2.48915	0.890417	0.602002	VMN1R125_2	VMN1R125	2
14.9815	16.892	7.30556	16.6024	11.3806	11.438	VMN1R125_1	VMN1R125	1
7.18525	6.8555	15.4098	4.49496	2.7269	3.08225	9930111J21RIK1_3	9930111J21RIK1	3
8.30947	9.2138	9.02037	9.20743	7.98593	10.3544	9930111J21RIK1_1	9930111J21RIK1	1
4.0081	0	0	2.15082	0.890417	0.0240801	VMN1R128_4	VMN1R128	4
2.51728	1.80985	0.399339	2.58581	2.58778	1.78192	VMN1R128_2	VMN1R128	2
9.33593	7.67817	13.1547	3.23831	7.20682	3.56385	VMN2R20_4	VMN2R20	4
5.71887	13.6287	22.0811	4.63996	2.08692	1.01136	VMN2R20_3	VMN2R20	3
10.3868	14.9724	18.5105	12.7357	13.4119	12.9551	VMN2R20_2	VMN2R20	2
8.26059	13.4368	8.08075	8.40993	11.9372	6.93506	VMN2R20_1	VMN2R20	1
2.44396	2.00181	0	0.990826	0.361732	0.674242	VMN1R103_2	VMN1R103	2
11.3644	10.5849	6.31896	8.55493	2.64343	3.58793	ZBED6_2	ZBED6	2
15.8857	7.32168	6.01358	6.88745	3.47819	2.40801	VMN2R6_4	VMN2R6	4
15.568	13.9852	16.7722	17.0374	13.9684	11.6548	VMN2R6_1	VMN2R6	1
8.38279	1.09688	0.0704716	5.65496	5.48163	5.22537	VMN1R91_4	VMN1R91	4
0.293275	0.109688	0.0704716	7.05661	5.89901	6.59794	VMN1R91_2	VMN1R91	2
20.4071	17.6598	19.9435	17.7624	26.796	23.4058	VMN1R91_1	VMN1R91	1
11.731	7.04746	9.58414	7.17744	7.90245	6.06818	GM8439_3	GM8439	3
14.8593	16.5355	29.6451	25.3265	32.0828	42.2605	GM8439_2	GM8439	2
14.6393	6.8555	2.91283	18.6565	18.7266	23.7429	GM8439_1	GM8439	1
21.8001	22.3489	18.675	21.7498	22.1491	24.1282	VMN2R5_4	VMN2R5	4
8.55386	6.91035	9.23178	8.7966	12.4658	11.5344	VMN2R5_2	VMN2R5	2
9.75141	13.8481	10.5238	8.69993	6.87291	5.99594	GM9992_4	GM9992	4
2.54172	2.35829	0.634245	3.35914	2.22604	0.577922	GM9992_1	GM9992	1
16.79	15.2466	9.72509	11.7932	10.9633	17.145	PNP2_4	PNP2	4
12.3176	6.77324	6.17801	13.8232	16.3614	16.9524	PNP2_1	PNP2	1
8.7005	12.4496	19.2388	9.18326	4.86947	2.35985	BEND4_4	BEND4	4
17.1322	14.6434	21.5643	12.8324	14.9701	11.3899	BEND4_3	BEND4	3
22.6555	20.2923	23.8664	36.3947	21.8987	29.2091	GM12887_4	GM12887	4
22.069	25.7219	34.4606	23.2482	16.7232	18.4935	GM12887_3	GM12887	3
7.74736	11.9834	10.4298	13.1466	5.87119	7.03138	GM12887_1	GM12887	1
14.5171	16.3709	15.8796	21.8223	20.0066	12.3049	GM8369_4	GM8369	4
8.72494	10.6397	12.3795	11.4791	10.4902	7.1277	GM8369_3	GM8369	3
6.13434	3.67455	2.53698	1.61915	7.06769	4.98457	GM12886_4	GM12886	4
13.5395	11.3527	10.5003	14.5241	14.8867	11.7752	GM12886_3	GM12886	3
2.835	0.054844	0.0234905	0.942493	0.834766	0.264881	GM8300_3	GM8300	3
6.57426	13.2174	11.2755	7.03245	13.551	11.3899	CONTROL_422	CONTROL	422
3.17715	0.13711	0.681226	7.9266	5.25903	1.34848	GM8300_1	GM8300	1
9.0671	3.83908	6.4599	12.1557	19.3666	12.1604	GM8298_4	GM8298	4
7.33188	7.62332	11.1345	17.6174	15.0258	23.8874	GM8298_3	GM8298	3
5.47447	8.0895	8.01028	23.369	12.7997	12.2808	GM8298_1	GM8298	1
24.8306	21.7457	31.6887	20.9282	18.4483	20.2513	RBM24_2	RBM24	2
7.38076	6.06027	8.55056	5.12329	4.50774	6.33306	TRIM43B_3	TRIM43B	3
3.86146	5.67636	3.54707	10.8991	13.0224	11.8956	TRIM43B_2	TRIM43B	2
18.0609	17.413	16.7488	22.354	23.2343	17.9396	TRIM43C_1	TRIM43C	1
15.397	20.6488	14.6111	5.09913	14.8867	14.9296	SAMD1_3	SAMD1	3
12.8552	20.1278	18.6515	13.9441	20.6466	49.5808	SAMD1_1	SAMD1	1
3.86146	0.877505	0	4.56746	2.81038	0.698322	GM13139_3	GM13139	3
5.69443	0.603284	0.563773	4.1083	4.22948	4.33441	GM13139_1	GM13139	1
10.8023	10.9688	8.80895	14.2341	24.7647	31.7857	ZFP541_4	ZFP541	4
13.9795	14.2594	18.3226	15.7324	13.5232	17.6025	ZFP541_3	ZFP541	3
18.7207	23.9394	22.2925	17.4482	15.2484	13.6534	CONTROL_858	CONTROL	858
7.42964	6.52644	1.78528	7.78161	2.22604	2.98593	ZFP541_2	ZFP541	2
41.4985	29.2045	39.9339	24.1906	34.2811	35.5663	ZFP541_1	ZFP541	1
4.71685	0.904927	0.986603	3.40747	2.67125	3.87689	APOL7E_4	APOL7E	4
18.2564	20.923	26.8732	23.5381	19.5335	20.0105	APOL7E_3	APOL7E	3
6.15878	4.1133	4.79207	10.6574	13.6902	10.0414	APOL7E_2	APOL7E	2
10.1913	9.8445	7.7049	8.24077	12.7163	13.7256	PRL2C1_2	PRL2C1	2
8.5783	6.06027	4.29877	9.47326	11.5476	23.0205	PRL2C1_1	PRL2C1	1
18.9407	20.6762	14.3997	20.759	17.0571	15.1464	ZSCAN25_4	ZSCAN25	4
8.30947	15.1644	7.61094	14.8141	4.98077	15.9651	ZSCAN25_3	ZSCAN25	3
0.63543	2.02923	1.45641	2.36831	1.33563	3.15449	DSPP_3	DSPP	3
11.4622	3.61971	0.0939622	6.66995	5.06425	3.25081	DSPP_2	DSPP	2
15.2259	24.1314	26.1215	19.0674	28.9107	20.757	TMSB15B1_2	TMSB15B1	2
18.232	20.8133	27.249	13.8716	16.2501	18.0841	TMSB15B1_1	TMSB15B1	1
3.42155	3.89393	0.0939622	4.97829	3.11646	2.26353	GM7978_4	GM7978	4
5.47447	0.27422	0.352358	9.61826	10.1285	7.94642	GM7978_3	GM7978	3
10.5579	8.06207	6.83575	8.2891	6.28857	2.38393	GM7978_2	GM7978	2
25.4172	6.71839	6.50688	25.0123	19.5057	23.9837	GM15080_4	GM15080	4
9.97136	6.52644	6.60084	6.57328	11.1024	6.6461	GM15080_3	GM15080	3
17.792	22.2667	23.8194	15.104	19.1161	16.0855	GM15080_2	GM15080	2
12.9041	10.2558	15.5272	10.8266	8.09723	7.29626	VPS13B_2	VPS13B	2
17.4499	11.8737	12.0506	8.69993	4.75817	6.11634	CYP4A31_4	CYP4A31	4
11.7799	4.52463	3.89943	5.07496	7.45725	2.21537	CYP4A31_2	CYP4A31	2
11.9021	14.8353	9.49018	7.90244	5.17555	5.36985	VMN2R54_4	VMN2R54	4
8.23615	10.8591	6.29547	5.14746	4.11818	4.81601	VMN2R54_3	VMN2R54	3
23.291	29.5609	39.9104	24.2631	30.0516	26.7289	FRMPD1_4	FRMPD1	4
15.3236	27.6414	15.2454	12.3732	15.5823	10.0895	FRMPD1_3	FRMPD1	3
14.8348	14.7805	13.0607	9.18326	13.3284	5.44209	TRABD2B_4	TRABD2B	4
6.42762	2.65994	2.13764	9.47326	10.3233	7.8501	TRABD2B_3	TRABD2B	3
21.9957	30.2739	45.1018	11.7691	12.3545	7.51298	TRABD2B_1	TRABD2B	1
17.01	12.2576	16.2085	21.1698	23.6517	22.7316	GM7903_4	GM7903	4
15.1526	22.9522	35.8466	15.8774	17.7805	10.2822	GM7903_3	GM7903	3
25.9304	18.455	22.6449	8.77243	12.4102	15.5076	GM7903_2	GM7903	2
8.13839	12.0657	15.1044	16.0949	21.3144	18.6139	GM7903_1	GM7903	1
38.5902	36.2519	33.3566	19.019	16.1666	13.7256	VMN2R114_4	VMN2R114	4
23.0466	20.0455	18.6045	24.7223	22.3161	29.4499	VMN2R114_1	VMN2R114	1
15.7636	10.3381	10.2889	26.0756	18.4762	12.6661	KRTAP4-9_4	KRTAP4-9	4
4.05698	0.41133	0.469811	5.84829	5.09207	1.42072	KRTAP4-9_3	KRTAP4-9	3
19.6494	9.51544	6.06056	11.3099	10.852	5.32169	KRTAP4-8_2	KRTAP4-8	2
7.57628	2.96158	3.89943	6.86328	2.89386	2.88961	KRTAP4-8_1	KRTAP4-8	1
8.13839	4.38752	4.51018	7.44328	3.28341	4.04545	GM7861_1	GM7861	1
3.83702	1.28883	0.916131	8.67577	4.31296	4.28625	E330014E10RIK_4	E330014E10RIK	4
2.73724	0.054844	0.0234905	4.71246	1.5304	8.2113	E330014E10RIK_3	E330014E10RIK	3
5.71887	4.79885	1.76179	3.43164	3.11646	4.40665	E330014E10RIK_2	E330014E10RIK	2
9.26261	3.97619	3.94641	6.95995	10.5181	6.8869	E330014E10RIK_1	E330014E10RIK	1
16.1301	8.06207	7.4465	15.0557	7.23464	8.76514	GM7849_3	GM7849	3
5.40115	6.66355	5.56726	13.9441	10.045	7.17586	GM7849_1	GM7849	1
10.8512	3.81166	2.60745	7.85411	5.98249	9.65611	ZSCAN4F_3	ZSCAN4F	3
4.08142	6.44417	8.03377	11.6724	9.29373	8.47618	ZSCAN4F_2	ZSCAN4F	2
10.1913	10.0365	13.4836	15.7565	11.4919	6.8869	KRTAP4-1_3	KRTAP4-1	3
2.07737	3.12611	1.83226	8.55493	3.53384	6.21266	ZSCAN4B_4	ZSCAN4B	4
4.74129	1.1243	1.36245	7.03245	3.8121	6.50162	ZSCAN4B_2	ZSCAN4B	2
5.66999	11.7092	11.5104	15.2249	17.7249	15.0019	BOD1L_4	BOD1L	4
17.9142	18.2631	10.4533	21.9915	35.3663	31.3282	BOD1L_3	BOD1L	3
10.9734	10.6123	7.98678	8.48243	10.0728	11.7029	BOD1L_1	BOD1L	1
19.0385	25.2283	16.8427	20.1065	34.1141	33.8084	GM7714_4	GM7714	4
17.621	14.9998	24.4537	27.2598	18.504	14.2795	GM7714_3	GM7714	3
20.6759	25.0911	23.3966	19.5748	21.2031	28.27	GM7694_3	GM7694	3
5.71887	6.82808	2.06717	11.6482	16.584	16.1096	MTHFD2L_1	MTHFD2L	1
17.8654	16.4806	11.7923	5.46162	7.90245	7.17586	VMN1R224_1	VMN1R224	1
2.56616	2.57767	0.704716	2.07832	0.528685	0.288961	HIST1H2AO_4	HIST1H2AO	4
0.586551	0.027422	0	0.797494	0	0	HIST1H2AO_3	HIST1H2AO	3
2.4684	0	0	0.724994	0	0	HIST1H2AO_2	HIST1H2AO	2
26.2726	39.5151	18.0172	31.2473	25.0708	38.5763	VMN2R99_4	VMN2R99	4
11.6577	13.711	4.98	13.9199	26.4899	17.6266	VMN2R99_3	VMN2R99	3
19.1607	20.1826	14.7051	12.3732	17.7527	10.7156	VMN2R99_2	VMN2R99	2
14.8348	15.137	15.9736	2.94831	3.06081	3.20265	VMN2R99_1	VMN2R99	1
16.9367	24.6798	17.8763	34.2439	25.8778	33.086	PLB1_3	PLB1	3
14.6638	14.3143	30.2558	14.5724	10.8798	16.6634	PLB1_1	PLB1	1
4.61909	1.91954	0.0469811	6.25912	8.98765	6.67018	VMN2R28_3	VMN2R28	3
18.9407	16.7274	14.7756	18.3665	24.0134	19.3604	VMN2R28_2	VMN2R28	2
9.28705	10.1461	13.9769	13.7024	16.0832	18.0119	VMN2R28_1	VMN2R28	1
3.37267	1.56306	0.234905	2.22332	1.61388	1.10768	VMN2R91_4	VMN2R91	4
12.4153	10.3929	10.5003	13.6057	24.1526	22.7316	VMN2R91_3	VMN2R91	3
7.67404	1.72759	1.245	3.14164	2.78255	1.87824	VMN2R91_1	VMN2R91	1
9.58033	16.3161	13.4836	12.8807	14.5528	9.2949	GM7534_4	GM7534	4
11.8777	16.5629	9.41971	20.4448	22.3439	25.4767	CLEC2L_4	CLEC2L	4
13.7839	10.0639	7.7049	19.454	27.8255	27.7643	CLEC2L_2	CLEC2L	2
2.49284	0	0	2.36831	1.47475	2.93777	SRP54B_4	SRP54B	4
15.5192	17.3856	8.78546	11.6241	10.9076	9.63203	SRP54B_1	SRP54B	1
17.2055	13.9304	31.1015	22.7648	30.8585	27.5476	VMN1R57_1	VMN1R57	1
20.2116	27.8333	32.8633	17.4482	19.4222	23.0205	SEC14L5_2	SEC14L5	2
20.236	19.1406	15.3863	18.0524	11.2693	10.6434	TNIK_3	TNIK	3
14.8348	17.6324	21.5173	5.50996	3.78427	6.38122	TNIK_2	TNIK	2
10.0691	12.7238	17.1246	8.2891	9.71111	11.438	CYP2J8_3	CYP2J8	3
22.1423	47.4949	33.1921	21.0732	15.8327	12.2327	CYP2J8_2	CYP2J8	2
15.2014	14.1772	15.2219	11.9382	5.48163	8.0909	CYP2J8_1	CYP2J8	1
11.34	11.0511	13.7185	6.98411	5.70424	5.32169	COL6A5_4	COL6A5	4
10.7534	7.54106	10.2184	15.1524	9.93372	8.9337	COL6A5_2	COL6A5	2
8.40723	3.61971	7.86933	4.44663	9.18243	10.9083	COL6A5_1	COL6A5	1
12.0243	19.3051	17.9468	10.3191	10.9076	5.03273	ISOC2A_1	ISOC2A	1
2.68836	1.17915	0.305377	14.1616	11.6033	9.34306	GM14393_2	GM14393	2
21.4824	20.9778	28.9873	9.1591	12.7163	18.7102	TMEM238_3	TMEM238	3
12.0243	10.4478	7.16462	5.94495	2.58778	0.0481601	TMEM238_1	TMEM238	1
7.94287	5.84089	7.28207	18.4149	19.617	34.8198	NOVA1_4	NOVA1	4
11.1445	10.3929	9.98348	8.0716	9.93372	18.2286	NOVA1_3	NOVA1	3
13.0508	4.46979	3.68802	20.3965	8.54244	6.45346	NOVA1_1	NOVA1	1
19.4295	15.7402	12.7319	23.2723	31.3872	26.4158	GM7361_4	GM7361	4
7.894	0	1.94972	4.2533	2.25387	0.794642	GM7361_3	GM7361	3
15.3236	8.80247	7.51697	15.9015	19.8396	15.2427	GM7361_2	GM7361	2
1.09978	0.41133	0.0469811	1.03916	0.723464	0.818722	GM7361_1	GM7361	1
12.9041	13.3271	11.7453	22.7165	24.57	25.3804	SLX_4	SLX	4
19.8694	16.4258	16.6548	26.8248	24.5978	18.3008	SLX_2	SLX	2
2.24844	0	0	0.700828	1.47475	1.10768	SLX_1	SLX	1
14.0283	18.2356	16.0206	12.6874	13.1337	13.4367	SKOR2_3	SKOR2	3
30.965	24.9266	32.9572	22.7648	36.0341	31.4486	SKOR2_1	SKOR2	1
3.37267	0.246798	0.0234905	7.00828	9.34938	3.97321	RHOX4D_2	RHOX4D	2
1.95517	0.027422	0.0469811	5.26829	5.28685	3.66017	RHOX4D_1	RHOX4D	1
17.1077	14.3966	15.3628	29.1206	31.0533	28.6312	RHOX4A_4	RHOX4A	4
23.1199	22.5957	24.8295	11.2616	7.7355	11.9919	RHOX4A_3	RHOX4A	3
4.66797	4.96339	3.61754	3.43164	3.00516	12.4735	RHOX4G_4	RHOX4G	4
8.38279	3.09869	4.11085	3.38331	0.417383	1.70968	RHOX4G_3	RHOX4G	3
5.54779	1.50821	0.375849	11.3824	6.70596	2.84145	RHOX4G_2	RHOX4G	2
4.39913	1.04204	1.03358	2.58581	3.95123	4.43073	ANKRD37_3	ANKRD37	3
16.3745	27.5317	37.6319	10.1983	14.9145	21.8888	ANKRD37_2	ANKRD37	2
20.6515	22.8974	31.8297	15.4424	17.0014	20.2995	GCNT7_4	GCNT7	4
5.23008	5.70378	9.1848	13.8716	8.45896	7.75378	ANGPTL7_4	ANGPTL7	4
16.8878	16.0419	20.3898	2.87581	6.51118	6.42938	ZFP784_4	ZFP784	4
3.59262	1.75501	1.57387	6.45245	4.17383	2.57657	ZFP784_1	ZFP784	1
9.14042	10.5026	4.55717	13.1707	19.2553	26.3436	SDR39U1_4	SDR39U1	4
12.3909	16.2338	6.15452	14.0407	22.5109	22.2259	SDR39U1_3	SDR39U1	3
7.7718	8.55567	14.7286	5.12329	4.92512	4.59929	SDR39U1_2	SDR39U1	2
15.4458	27.6688	25.2288	17.0374	26.9073	18.4453	HHLA1_4	HHLA1	4
3.20159	1.97439	2.06717	8.91743	6.73378	12.1123	HHLA1_1	HHLA1	1
21.5069	18.0163	10.2419	10.1016	13.6902	6.26082	TCTN1_1	TCTN1	1
18.012	38.1989	26.6383	12.2524	12.6606	15.7965	DEFB47_1	DEFB47	1
16.1057	11.9834	15.5272	17.1582	13.551	17.6025	GM15386_2	GM15386	2
8.74938	9.65255	5.00349	0.82166	3.75645	3.13041	GM15386_1	GM15386	1
18.2808	24.1588	16.3729	14.5724	14.2467	10.4026	KNCN_3	KNCN	3
26.4192	26.5171	16.8192	25.5198	34.7819	27.4994	DEFB18_4	DEFB18	4
6.96529	5.04565	8.31565	4.30163	3.8121	4.79193	DEFB18_3	DEFB18	3
21.4335	27.2026	21.7522	8.8691	9.21025	7.29626	DEFB18_2	DEFB18	2
24.8551	26.8736	26.7087	27.3565	28.4655	30.5817	DEFB25_4	DEFB25	4
20.9936	25.7767	21.6583	8.11994	8.65374	12.5939	DEFB25_3	DEFB25	3
12.8064	7.43137	12.8963	21.3632	18.9492	13.9183	DEFB25_2	DEFB25	2
11.9021	15.9322	17.9703	15.2974	14.0519	12.0882	DEFB25_1	DEFB25	1
39.7877	46.0964	47.122	18.439	20.7579	30.4131	DEFB43_3	DEFB43	3
12.8552	15.6854	18.3931	7.78161	7.06769	11.0287	DEFB43_1	DEFB43	1
12.6353	15.3563	20.3898	19.599	16.751	22.6593	DEFB26_3	DEFB26	3
1.22198	2.46798	1.7383	1.49832	3.72862	3.34713	DEFB33_4	DEFB33	4
13.564	26.1332	9.6781	13.1707	16.7232	12.4253	DEFB33_3	DEFB33	3
11.4377	8.11692	9.4432	17.2549	7.8468	16.1096	DEFB33_1	DEFB33	1
10.4357	9.62513	8.38612	13.9199	8.26419	6.4053	GM7325_3	GM7325	3
15.8124	7.26684	6.53037	8.62743	5.70424	10.3303	GM7325_2	GM7325	2
29.2787	33.8662	51.8906	28.0573	25.5995	32.6285	TMEM243_4	TMEM243	4
8.43167	9.62513	10.0774	9.88409	9.21025	9.63203	TMEM243_2	TMEM243	2
11.12	12.6416	11.9332	13.7991	10.6572	11.1972	SPINT5_4	SPINT5	4
5.32784	4.3601	2.09066	12.9532	11.4641	14.3276	SPINT5_3	SPINT5	3
7.62516	8.14434	9.4432	8.02327	5.67641	4.98457	CONTROL_647	CONTROL	647
16.7167	9.24122	8.92641	7.27411	10.6294	6.14042	SPINT5_2	SPINT5	2
18.5252	20.0729	19.7321	20.324	19.617	22.3463	PINLYP_4	PINLYP	4
12.2931	9.57028	11.3694	26.0756	19.784	24.4413	NRBF2_4	NRBF2	4
11.0467	3.20838	4.2283	11.0199	9.51634	11.9437	NRBF2_3	NRBF2	3
6.4765	11.5447	5.14443	16.4574	22.2326	20.5162	NRBF2_1	NRBF2	1
1.0509	0	0.0234905	2.53748	1.50258	0.288961	GM20767_3	GM20767	3
10.509	15.0821	14.7756	7.32244	5.39816	2.69697	GM20767_2	GM20767	2
21.5557	28.7657	33.8029	20.4932	15.4432	14.9537	GM20767_1	GM20767	1
15.7636	19.5519	12.309	9.66659	5.64858	3.25081	SKINT8_4	SKINT8	4
22.7533	23.5829	16.1615	27.5256	17.7249	24.0078	SKINT8_2	SKINT8	2
0	0	0	0	0	0	AADACL2_2	AADACL2	2
9.75141	4.41495	2.34905	12.1557	14.6919	9.5357	GM7257_4	GM7257	4
0	0	0	0	0	0	GM7257_3	GM7257	3
21.238	9.51544	7.56396	17.6657	18.3649	16.832	GM7257_1	GM7257	1
5.86551	4.30526	1.66783	14.7657	16.8623	14.6407	SBPL_2	SBPL	2
14.1017	8.33629	7.77537	12.0591	14.3858	8.62066	SBPL_1	SBPL	1
12.0732	21.3069	18.722	7.37078	5.45381	10.234	SULT2A7_2	SULT2A7	2
17.6454	23.5829	18.2522	17.424	14.9423	16.2781	SULT2A7_1	SULT2A7	1
9.14042	5.67636	11.6278	13.0741	16.6953	12.7624	VMN2R115_4	VMN2R115	4
58.9972	60.1913	115.362	22.1607	18.7544	18.8065	VMN2R115_3	VMN2R115	3
13.0263	19.7987	17.43	13.8232	16.3614	10.3303	DEFB26_1	DEFB26	1
6.96529	0.630706	0.610754	10.7541	6.70596	3.53977	VMN2R53_4	VMN2R53	4
2.95719	6.96519	7.58745	7.9266	5.73206	11.3417	VMN2R53_3	VMN2R53	3
9.21373	9.02184	9.20829	12.8807	8.84852	7.63338	VMN2R53_2	VMN2R53	2
25.4905	15.9596	19.2153	17.569	26.0725	24.9469	VMN2R53_1	VMN2R53	1
1.93073	0.493596	1.19802	2.58581	0.862592	0	VMN2R60_2	VMN2R60	2
14.4194	15.8499	26.4269	18.5357	19.6727	24.4172	VMN2R78_4	VMN2R78	4
15.9102	13.2174	19.3562	26.3415	18.5875	24.971	VMN2R78_1	VMN2R78	1
2.4684	0.767817	0.0234905	6.54912	2.55995	2.33577	VMN2R61_4	VMN2R61	4
11.3889	4.90854	4.11085	10.1499	13.7736	7.87418	VMN2R61_1	VMN2R61	1
9.0671	18.5647	16.2085	2.58581	5.50946	6.45346	NLRP1B_4	NLRP1B	4
21.3602	16.8371	14.3527	14.5724	13.245	8.01866	NLRP1B_1	NLRP1B	1
25.0017	27.5591	29.786	17.6899	17.1684	17.3858	GM362_3	GM362	3
15.5436	23.4458	27.9772	25.1815	16.9179	10.234	GM362_2	GM362	2
12.8797	8.7202	4.81556	12.8082	12.4937	4.21401	VMN2R4_3	VMN2R4	3
22.2156	13.0255	20.6952	18.294	19.5057	17.3617	VMN2R4_1	VMN2R4	1
5.1812	1.04204	1.38594	5.94495	4.06253	1.66152	VMN2R124_3	VMN2R124	3
17.4743	23.5007	19.1213	25.979	17.4188	39.3709	VMN2R124_2	VMN2R124	2
6.5987	7.3491	8.24518	4.8333	12.8832	6.33306	VMN2R124_1	VMN2R124	1
27.7878	26.188	27.249	26.1481	19.0605	12.9069	VMN2R3_4	VMN2R3	4
7.67404	6.44417	5.40283	14.4999	23.7908	21.0701	TRIM71_3	TRIM71	3
9.36037	8.93958	7.86933	9.93242	17.8083	18.0119	TRIM71_2	TRIM71	2
39.2256	42.8332	27.8833	35.6939	29.1055	24.7543	CONTROL_152	CONTROL	152
10.0202	10.0365	6.43641	27.5256	34.615	47.8471	TRIM71_1	TRIM71	1
13.2707	19.1131	20.6012	20.034	20.5631	10.8601	CNTNAP5A_1	CNTNAP5A	1
13.1241	20.0729	23.3731	8.60327	12.7719	13.3404	VMN1R61_3	VMN1R61	3
4.35025	2.02923	2.70141	1.54665	1.83649	1.87824	VMN1R61_2	VMN1R61	2
6.67201	5.15534	4.36924	5.31663	8.70939	8.30762	VMN1R60_4	VMN1R60	4
10.8756	8.22661	16.5373	6.64578	7.65202	7.68154	VMN1R60_3	VMN1R60	3
11.8532	14.9176	9.56065	19.164	15.471	17.2654	VMN1R60_2	VMN1R60	2
18.1831	13.5739	8.90292	13.6541	15.2762	31.6171	RHOX4F_2	RHOX4F	2
13.9795	12.2028	18.4401	10.8266	12.8832	7.68154	GM7157_3	GM7157	3
14.5171	10.9962	6.60084	32.6247	13.551	21.3349	USP51_4	USP51	4
19.9183	24.5976	19.3562	8.8691	9.96154	12.4976	USP51_3	USP51	3
24.9528	41.2153	43.575	35.2589	14.0241	17.6266	CK137956_2	CK137956	2
27.0302	31.8918	45.5012	30.7639	43.0183	33.2305	GM14851_4	GM14851	4
0.122198	0.109688	0.117453	0.144999	0.139128	0.216721	GM14851_3	GM14851	3
22.3622	21.4166	12.9903	23.4657	21.2031	19.7697	GM14851_2	GM14851	2
8.5783	10.4204	12.2621	6.40412	8.90417	16.0373	GM14851_1	GM14851	1
16.8633	12.0931	11.9332	18.9224	24.1804	21.5035	SUSD1_2	SUSD1	2
4.79016	1.67274	0	5.53412	3.22776	0.457521	GBP11_3	GBP11	3
15.7147	11.764	19.0508	9.35243	4.59121	7.10362	GBP11_2	GBP11	2
6.91641	7.15715	4.34575	10.1016	8.73722	8.62066	OLFR287_1	OLFR287	1
9.92248	6.96519	9.30226	14.4516	10.7963	5.32169	GM7102_4	GM7102	4
7.23413	8.50083	6.9532	6.74245	4.92512	12.329	GM7102_3	GM7102	3
4.03254	6.19738	3.40613	18.439	16.0275	17.8433	GM7102_1	GM7102	1
6.25654	6.93777	5.73169	7.53994	10.0172	2.81737	RERGL_3	RERGL	3
8.96934	10.0639	4.55717	10.0291	15.8606	22.3945	RERGL_2	RERGL	2
10.9001	9.59771	13.0607	7.34661	10.2955	16.9042	RERGL_1	RERGL	1
20.847	14.2594	10.1479	14.8866	10.9354	6.4053	VMN1R204_1	VMN1R204	1
13.4173	14.424	4.36924	8.77243	4.31296	4.88825	PARP10_1	PARP10	1
17.5965	16.0693	24.6416	24.239	24.3473	37.7575	DMRTC1B_4	DMRTC1B	4
8.43167	13.8755	14.0239	13.2432	17.5857	15.4353	DMRTC1B_3	DMRTC1B	3
26.6636	35.5664	26.9671	25.8823	29.8568	37.2278	DMRTC1B_2	DMRTC1B	2
10.4602	17.8517	14.2823	25.399	22.7335	15.7243	Mar-10_4	Mar-10	4
17.2299	19.4422	14.7756	12.2041	6.70596	16.3744	Mar-10_2	Mar-10	2
8.30947	14.9724	11.6278	18.8499	18.9492	17.6266	Mar-10_1	Mar-10	1
18.8185	21.3618	16.1145	28.9514	24.5978	19.6975	VMN1R191_4	VMN1R191	4
27.4457	23.6104	15.1984	17.5207	18.1423	10.1859	VMN1R191_3	VMN1R191	3
9.62921	11.6269	14.2353	14.5724	11.1024	10.4267	VMN1R191_2	VMN1R191	2
5.47447	8.06207	5.94311	5.17163	12.6328	12.2086	BTNL4_3	BTNL4	3
11.5599	17.5227	8.97339	21.2907	20.6466	16.832	BTNL4_2	BTNL4	2
9.04266	18.8389	12.8963	15.1282	16.4171	17.8192	BTNL4_1	BTNL4	1
48.9281	52.4309	48.2261	30.8364	34.8376	42.8384	CDR1_4	CDR1	4
13.0752	18.8389	22.363	14.2099	13.1058	12.1364	CDR1_3	CDR1	3
15.6169	33.3726	30.6787	23.369	37.3141	46.9802	CDR1_1	CDR1	1
8.30947	3.45517	0.916131	6.64578	5.78771	8.62066	GM7073_3	GM7073	3
23.0221	27.7237	24.0543	9.03826	10.9354	7.2481	GM7073_1	GM7073	1
18.3297	17.3856	18.5105	23.5381	27.8812	21.961	CYP4F40_4	CYP4F40	4
9.53145	7.89754	3.82896	13.0016	5.06425	8.83738	CYP4F40_3	CYP4F40	3
17.1566	19.6616	17.1011	16.3365	16.4449	16.4708	CYP4F40_2	CYP4F40	2
4.54577	0.027422	0.0469811	7.56411	0.75129	1.83008	SSXB8_3	SSXB8	3
27.3235	19.4971	23.514	15.4182	13.5789	13.0032	SSXB8_1	SSXB8	1
6.28098	2.85189	0.399339	6.95995	5.62076	5.65881	LCE3D_4	LCE3D	4
7.16081	2.30345	1.7383	5.17163	2.22604	4.57521	LCE3D_3	LCE3D	3
10.9734	8.50083	6.69481	7.22578	4.20166	3.70833	LCE3D_2	LCE3D	2
18.8185	25.5847	16.4904	20.7832	26.9351	21.7925	ANG6_4	ANG6	4
13.4418	14.4788	22.5039	10.3916	6.6503	8.0909	ANG6_3	ANG6	3
7.08749	5.42956	5.30886	11.3099	10.0172	10.7397	TAS2R122_4	TAS2R122	4
16.2768	16.0693	23.5375	18.6082	15.7214	6.30898	TAS2R122_2	TAS2R122	2
13.0019	16.6177	10.8761	18.729	27.2134	16.0855	TAS2R122_1	TAS2R122	1
0.537672	0.603284	0	2.12665	1.22432	1.3244	2010315B03RIK_3	2010315B03RIK	3
23.4131	16.0419	29.3632	24.2873	20.7579	18.2045	2010315B03RIK_2	2010315B03RIK	2
13.0752	2.24861	9.70159	12.6149	8.62592	21.1664	2010315B03RIK_1	2010315B03RIK	1
3.20159	0.356486	0.986603	4.1083	1.3078	4.16585	ZFP808_4	ZFP808	4
3.86146	0.575862	0	1.78832	0.361732	0	ZFP808_3	ZFP808	3
13.1974	10.2284	8.64452	5.84829	16.1945	15.7002	ZFP808_2	ZFP808	2
14.3949	14.4514	10.0305	14.3307	13.5789	13.7979	DCPP2_2	DCPP2	2
12.7086	7.95239	7.7049	10.0533	12.2432	10.1377	GM7030_3	GM7030	3
5.62111	7.65074	9.65461	4.71246	4.81382	7.77786	GM7030_2	GM7030	2
10.5824	13.8481	21.118	7.90244	7.87463	8.0909	PYDC3_4	PYDC3	4
21.5802	25.8864	21.4938	12.9049	13.245	18.9992	CD101_3	CD101	3
21.7268	22.2118	29.0813	29.0481	26.6847	28.3663	CD101_2	CD101	2
9.01822	7.3491	5.16792	11.1407	8.932	4.88825	CD101_1	CD101	1
6.13434	0	0	2.19915	1.1965	0.240801	GM14345_4	GM14345	4
3.49486	0.630706	0	1.44999	0.639987	0.602002	GM14345_2	GM14345	2
3.00607	0.109688	0.798678	1.18416	0	0	GM14345_1	GM14345	1
4.69241	5.56667	12.0037	4.37413	4.0347	2.21537	KRTAP1-4_2	KRTAP1-4	2
11.731	12.669	7.37603	4.78496	7.23464	7.46482	KRTAP1-4_1	KRTAP1-4	1
18.8674	12.5593	10.7117	14.4757	16.5005	15.652	WFDC11_1	WFDC11	1
10.6801	9.2138	13.4601	11.5516	11.6311	9.70427	WFDC10_4	WFDC10	4
16.9611	10.2833	8.03377	16.1432	19.5614	26.5362	WFDC9_3	WFDC9	3
4.98568	5.84089	1.66783	21.3148	20.3683	24.5857	WFDC9_1	WFDC9	1
27.128	24.4056	23.0442	32.8664	26.963	30.7021	SPINT3_4	SPINT3	4
5.74331	5.86831	6.76528	6.54912	3.17211	4.88825	GM14781_3	GM14781	3
34.4599	38.3634	35.7056	23.0548	27.4916	19.0473	GM14781_1	GM14781	1
18.8185	11.243	10.9231	11.3099	9.29373	4.59929	MROH8_2	MROH8	2
8.55386	14.945	9.77207	2.58581	2.22604	3.49161	MROH8_1	MROH8	1
13.6862	9.04927	6.2015	16.4815	14.4136	12.5457	DACT3_3	DACT3	3
11.5599	9.70739	6.13103	11.3582	12.1598	11.2213	DACT3_2	DACT3	2
27.8367	45.8222	78.6463	23.0307	17.6414	23.165	HEATR9_4	HEATR9	4
12.562	14.8079	8.08075	11.1407	9.85024	9.4153	HEATR9_2	HEATR9	2
9.97136	7.89754	8.55056	15.5632	8.18071	4.50297	SULT2A6_4	SULT2A6	4
15.2014	20.9778	30.5612	14.0649	8.54244	4.55113	SULT2A6_2	SULT2A6	2
22.2645	25.2283	30.3968	10.2224	11.4363	13.1477	SULT2A6_1	SULT2A6	1
17.5965	17.3856	11.9567	21.339	13.2171	22.5871	SULT2A3_4	SULT2A3	4
10.1669	9.24122	13.6245	16.7474	23.0952	13.4848	SULT2A3_3	SULT2A3	3
19.9183	19.6616	31.6653	27.3806	32.8341	27.7162	SULT2A3_2	SULT2A3	2
20.3582	10.2558	18.675	14.2582	16.5284	9.1745	CONTROL_864	CONTROL	864
17.9876	19.7164	14.5172	14.2824	13.5789	9.46346	TCTN1_3	TCTN1	3
12.122	21.6086	20.4603	7.9266	9.34938	10.0655	SULT2A3_1	SULT2A3	1
18.3297	23.3361	20.3898	8.16827	15.1371	7.56114	CTXN3_3	CTXN3	3
17.8654	16.5355	20.9301	27.3081	23.4013	21.4794	VMN2R56_2	VMN2R56	2
21.1891	29.1496	18.4636	13.8232	3.89558	4.86417	FAM124A_4	FAM124A	4
21.8001	25.2831	18.2522	12.4941	8.65374	7.44074	FAM124A_3	FAM124A	3
3.37267	0.054844	0	5.58246	4.39644	4.59929	FAM124A_1	FAM124A	1
15.0059	16.5629	7.04716	29.6523	35.7002	33.8566	ZFP953_4	ZFP953	4
18.6474	21.3343	19.0743	9.32826	12.6884	7.17586	ZFP953_2	ZFP953	2
17.181	7.62332	2.93632	14.4274	15.8049	12.9551	VMN1R77_1	VMN1R77	1
17.7187	13.2448	16.7957	13.9924	12.7441	6.98322	GM14744_3	GM14744	3
23.8531	27.4494	26.9202	14.8141	10.9076	18.9751	GM14744_1	GM14744	1
19.4051	11.764	14.0943	12.7841	10.7963	7.77786	SERPINA3I_2	SERPINA3I	2
12.8797	10.201	9.25527	17.279	21.2587	22.9242	SERPINA3I_1	SERPINA3I	1
16.7411	10.4204	16.4669	16.9165	20.5352	13.7497	OTOGL_3	OTOGL	3
4.42357	6.88293	6.62433	1.08749	2.55995	0	GM11437_4	GM11437	4
1.19754	0.027422	0.0469811	5.21996	3.8121	7.6093	VMN2R18_4	VMN2R18	4
11.3644	10.9688	19.4032	25.3506	21.7874	24.5135	GM11437_2	GM11437	2
6.28098	5.7312	10.054	6.35578	5.42598	4.76785	HS3ST4_4	HS3ST4	4
14.957	20.6214	26.9906	9.49743	6.28857	1.806	HS3ST4_1	HS3ST4	1
6.57426	0.850083	5.07396	8.5791	5.0086	4.26217	GM10324_4	GM10324	4
12.5375	14.8902	16.7253	6.81495	7.93028	6.26082	GM10324_3	GM10324	3
14.3216	18.5099	9.25527	18.584	14.4415	13.3885	GM10324_2	GM10324	2
34.802	41.1879	30.5142	17.3515	16.4727	14.135	PHF11C_4	PHF11C	4
3.22603	5.45698	5.37933	8.04744	13.551	15.6039	PHF11C_3	PHF11C	3
11.951	10.4478	5.99009	13.5091	15.4432	27.379	GM6904_3	GM6904	3
4.15473	1.59048	0.0939622	5.19579	5.53728	3.22673	GM6902_4	GM6902	4
10.0447	2.63251	1.62085	5.70329	3.58949	0.939122	GM6902_1	GM6902	1
16.5945	15.1644	8.76197	5.77579	9.29373	15.652	GM6890_4	GM6890	4
13.6373	13.3545	15.1044	21.6048	19.4779	18.3972	GM6890_3	GM6890	3
21.0914	18.7018	18.1347	14.6691	22.1491	25.0914	GM6890_2	GM6890	2
17.2055	20.3471	15.6212	13.0016	20.8413	13.0514	GM6890_1	GM6890	1
31.3071	35.3744	29.7625	25.109	25.7108	22.7557	GM6880_3	GM6880	3
36.5128	35.1276	36.3164	27.3323	40.041	36.1442	GM6880_1	GM6880	1
11.2422	18.8663	12.3795	6.30745	4.09035	4.45481	VMN2R59_1	VMN2R59	1
21.6779	17.7969	24.759	18.6565	17.7249	9.48754	VMN2R58_4	VMN2R58	4
5.23008	6.44417	5.84915	8.5066	4.14601	10.3063	VMN2R58_3	VMN2R58	3
17.401	8.55567	8.40961	36.7572	33.7246	31.28	VMN2R58_2	VMN2R58	2
16.3257	18.0437	23.1617	13.0016	9.57199	7.41666	VMN2R58_1	VMN2R58	1
28.7165	18.976	16.7957	30.8848	23.6239	35.0124	S100A2_2	S100A2	2
27.6656	26.6542	34.3667	21.0732	18.337	16.9283	GM14420_4	GM14420	4
26.6636	20.8682	20.9536	15.4182	13.3563	16.2059	GM14420_1	GM14420	1
17.7676	27.8059	17.1246	12.8324	17.2797	17.7711	VMN2R112_3	VMN2R112	3
2.07737	0	0.0234905	3.35914	5.2312	3.10633	VMN2R112_2	VMN2R112	2
14.3216	22.0747	13.9299	21.1698	15.6658	18.036	VMN2R112_1	VMN2R112	1
0.61099	0	1.245	0.0241665	0.779115	0.192641	GM6812_4	GM6812	4
8.01619	13.9852	17.5474	14.7174	32.0828	24.4894	GM6812_3	GM6812	3
19.5761	21.3618	12.356	13.2674	14.8588	15.7484	GM6812_2	GM6812	2
13.3685	6.80066	9.74858	9.64242	8.79287	10.0173	TMEM238_2	TMEM238	2
15.6169	12.6141	15.1044	7.41911	9.32156	21.1905	DNAH7A_1	DNAH7A	1
17.6454	13.9304	8.66801	3.64914	0.723464	3.15449	GM6792_2	GM6792	2
13.8084	5.42956	3.50009	11.2857	10.8241	7.29626	VMN2R109_3	VMN2R109	3
7.60072	3.29064	0.634245	6.30745	2.36517	3.13041	VMN2R109_2	VMN2R109	2
8.72494	9.10411	5.30886	9.66659	9.73894	11.5344	VMN2R108_4	VMN2R108	4
30.4762	26.3526	24.6886	28.1781	24.9317	31.8338	VMN2R108_3	VMN2R108	3
13.6129	10.9414	7.63443	7.51577	9.43286	12.1364	VMN2R108_1	VMN2R108	1
11.5111	9.51544	12.6144	5.70329	8.932	10.234	VMN2R105_3	VMN2R105	3
9.58033	6.41675	4.65113	13.3641	13.6067	4.21401	VMN2R105_2	VMN2R105	2
11.8288	9.67997	16.5373	10.0049	10.0172	16.9764	VMN2R103_4	VMN2R103	4
6.50094	1.72759	0.0704716	8.77243	5.14773	3.41937	GM10334_1	GM10334	1
13.9061	11.3253	8.33914	10.2466	13.1058	12.5939	VMN2R103_3	VMN2R103	3
32.7491	51.4163	48.4845	26.3898	23.29	27.2346	CONTROL_88	CONTROL	88
10.3624	14.6982	13.3896	29.7489	24.5421	31.8338	PTCHD4_2	PTCHD4	2
12.3664	8.14434	12.7554	23.6348	19.7005	12.7384	LRRC74A_3	LRRC74A	3
11.0711	12.6141	11.252	17.859	35.4219	24.1523	LRRC74A_2	LRRC74A	2
10.509	6.63613	1.36245	19.599	27.9925	21.359	VMN2R12_3	VMN2R12	3
18.9163	24.1588	32.4639	13.4849	18.0031	15.3149	VMN2R12_2	VMN2R12	2
12.562	8.22661	11.6513	23.1515	24.236	21.9369	VMN2R12_1	VMN2R12	1
8.13839	5.18276	3.61754	11.7932	6.81726	9.87283	VMN2R100_3	VMN2R100	3
17.401	29.4512	31.9236	18.584	19.4501	21.9369	GM6760_4	GM6760	4
20.2604	16.179	14.4232	24.6015	14.3023	26.3677	GM6760_2	GM6760	2
8.33391	7.8427	2.63094	10.0049	7.56855	7.27218	VMN2R97_3	VMN2R97	3
19.3562	24.1588	17.7354	14.9349	13.245	12.329	VMN2R97_1	VMN2R97	1
27.8123	23.6652	26.5443	10.7782	5.78771	8.40394	VMN1R90_2	VMN1R90	2
14.957	15.4934	20.5777	15.4182	19.9231	13.4126	GM14347_1	GM14347	1
2.29732	2.76962	2.30207	5.89662	3.67297	8.5725	FAM196A_4	FAM196A	4
4.15473	2.00181	5.07396	0.700828	2.17039	3.46753	FAM196A_2	FAM196A	2
20.1382	21.636	33.4505	13.7024	25.3212	22.25	FAM196A_1	FAM196A	1
31.4782	17.1936	27.0611	22.0157	14.8867	13.1236	VMN2R93_3	VMN2R93	3
13.6373	15.3015	17.43	11.1649	13.7736	9.36714	VMN2R93_2	VMN2R93	2
3.44599	7.21199	5.59075	12.6874	13.8293	13.4126	VMN2R92_4	VMN2R92	4
13.0019	9.26864	13.0373	9.30409	8.51462	4.28625	VMN2R92_1	VMN2R92	1
10.6801	5.40214	8.36263	8.60327	8.76505	7.41666	GM13124_4	GM13124	4
8.99378	6.16995	10.4768	17.424	23.6795	19.0473	GM13124_3	GM13124	3
12.6353	11.2979	10.8526	10.4883	6.98421	11.2935	GM13124_2	GM13124	2
20.0894	14.9724	15.8796	8.40993	5.59293	7.70562	GM13124_1	GM13124	1
7.4052	14.2594	12.0506	15.4665	5.42598	7.9705	XLR5B_4	XLR5B	4
8.43167	4.49721	1.78528	4.34997	8.04158	7.65746	XLR5B_3	XLR5B	3
8.48055	12.1754	8.64452	7.51577	10.852	18.5898	ZFP800_4	ZFP800	4
10.8756	9.24122	6.15452	10.5608	19.6448	19.0714	ZFP800_1	ZFP800	1
25.5638	16.7549	18.534	16.6749	13.4119	13.6775	GM13125_4	GM13125	4
7.96731	5.95058	2.65443	15.394	27.3525	28.7275	GM13125_3	GM13125	3
19.0873	14.3966	13.4366	19.4782	16.6397	12.931	GM13125_2	GM13125	2
12.9774	11.1608	8.87943	10.3433	5.45381	3.97321	GM13128_4	GM13128	4
9.53145	11.5721	12.8963	8.45827	5.87119	9.46346	GM13128_3	GM13128	3
4.32581	3.07127	1.9967	9.98076	10.7685	13.9905	GM13128_2	GM13128	2
25.1728	32.0563	31.125	19.9615	17.2518	10.0655	GM13128_1	GM13128	1
3.71482	4.93596	7.02367	7.24994	5.67641	6.50162	PRAMEF17_3	PRAMEF17	3
26.8591	23.1168	30.7961	28.8064	33.7246	44.5	PRAMEF17_2	PRAMEF17	2
14.4927	13.7933	15.8796	13.4366	17.6136	18.2527	VMN2R90_4	VMN2R90	4
19.0873	19.0857	15.4803	26.559	18.2814	26.1991	GM11992_3	GM11992	3
20.6026	34.4146	19.8495	22.9098	20.4796	24.1764	ETOHI1_4	ETOHI1	4
12.2687	7.51363	2.11415	2.39248	3.86775	1.5652	ETOHI1_1	ETOHI1	1
12.2442	14.6434	13.695	16.5057	17.224	15.0982	KLK13_4	KLK13	4
29.0098	40.8314	41.6018	20.179	26.0725	16.1818	KLK13_2	KLK13	2
9.18929	2.68736	10.4298	9.98076	18.5596	10.7156	KLK13_1	KLK13	1
29.2542	20.7036	24.6181	17.6415	13.9962	16.0132	GM6710_3	GM6710	3
12.122	7.1023	6.64782	12.4941	8.18071	14.2795	GM6710_2	GM6710	2
16.1301	13.8207	16.091	11.7691	5.09207	5.51433	GM6710_1	GM6710	1
13.5884	17.5227	6.48339	14.2582	14.3023	6.69426	VMN1R31_4	VMN1R31	4
5.54779	3.64713	2.70141	7.05661	8.12506	7.32034	VMN1R31_3	VMN1R31	3
4.27693	0.027422	0.0234905	0.217498	1.05737	0.0240801	VMN1R31_2	VMN1R31	2
6.54982	3.97619	1.19802	11.6966	12.8554	8.25946	GM14322_3	GM14322	3
0	0	0	0.120832	1.66953	0	CONTROL_591	CONTROL	591
2.10181	0.630706	0.751697	9.76326	6.67813	7.07954	GM14322_1	GM14322	1
15.4214	11.3253	3.94641	12.7357	14.0519	14.9778	GM6696_4	GM6696	4
9.70253	0.054844	1.245	8.04744	13.1615	7.22402	GM6696_3	GM6696	3
2.15069	0.987193	1.64434	1.64332	2.53212	1.61336	GM6696_2	GM6696	2
3.15271	0.959771	0.469811	4.3983	2.64343	2.55249	APOL11A_3	APOL11A	3
0.684309	2.41314	4.2283	0	0	1.01136	APOL11A_2	APOL11A	2
13.0752	9.95419	12.8963	19.5748	22.01	19.7938	RGS22_4	RGS22	4
10.9734	7.65074	0.704716	15.5149	13.8015	9.70427	RGS22_2	RGS22	2
6.25654	11.3801	8.24518	8.48243	9.62764	8.6929	RGS22_1	RGS22	1
9.11598	7.67817	4.51018	10.7057	10.9633	11.0046	GBP10_2	GBP10	2
1.19754	0.027422	0.0234905	6.62162	4.09035	9.07818	GBP10_1	GBP10	1
7.67404	3.56486	2.25509	3.6733	6.3164	2.88961	4930467E23RIK_1	4930467E23RIK	1
12.8064	7.78785	9.56065	5.70329	9.23808	8.01866	VMN1R12_2	VMN1R12	2
20.3826	23.8023	18.9804	33.2289	37.8984	32.4118	VMN1R12_1	VMN1R12	1
5.57223	7.67817	2.25509	11.8416	8.59809	10.9805	ZFP951_4	ZFP951	4
28.9365	27.2575	20.2019	15.0315	11.0189	14.1109	WDR93_4	WDR93	4
15.4947	11.5447	32.0646	14.9591	22.4552	23.7189	WDR93_3	WDR93	3
18.7207	16.2064	20.7656	23.1757	17.4744	16.6152	GM13051_3	GM13051	3
8.40723	8.19918	5.9666	17.5449	22.2326	25.0433	GM13051_2	GM13051	2
2.56616	0.027422	0	0.942493	0	0.866882	SCGB1B7_1	SCGB1B7	1
20.7981	9.76224	13.5071	14.0166	18.5596	19.6734	VMN1R194_3	VMN1R194	3
13.7595	14.7805	7.56396	21.3148	20.6466	19.2159	VMN1R1_4	VMN1R1	4
19.845	29.1496	36.9271	28.1298	26.6569	17.8192	VMN1R1_3	VMN1R1	3
15.1037	18.0711	8.83244	13.8474	11.0189	20.9015	VMN1R1_1	VMN1R1	1
5.25452	3.83908	0.892641	4.88163	8.68157	8.54842	GM15140_4	GM15140	4
6.28098	0.41133	1.66783	3.09331	1.14085	2.88961	GM15140_3	GM15140	3
23.071	24.1588	16.3729	36.9747	14.831	17.1932	GM15140_2	GM15140	2
9.89804	5.978	13.554	8.26494	22.01	18.2286	GM10057_4	GM10057	4
10.0691	2.76962	3.28868	10.3191	14.2745	14.0146	GM10057_3	GM10057	3
5.13232	3.89393	15.9501	4.51913	4.50774	2.07089	GM10057_2	GM10057	2
38.0769	49.3871	61.0049	17.7382	21.2587	20.9737	FAM43B_4	FAM43B	4
17.8898	11.1608	22.5274	10.2466	16.751	18.7343	FAM43B_3	FAM43B	3
8.26059	13.6562	11.7453	14.9832	12.4937	10.2581	FAM43B_2	FAM43B	2
30.3051	28.656	40.7796	22.7165	22.2604	23.5744	FAM43B_1	FAM43B	1
12.562	7.65074	6.67131	17.3515	16.1666	8.64474	VMN2R49_4	VMN2R49	4
10.7534	13.2174	6.88273	15.9257	8.98765	9.63203	GML_4	GML	4
1.97961	5.18276	7.91631	11.7207	6.62248	7.51298	GML_3	GML	3
16.4479	13.1626	17.0072	13.0982	14.191	8.11498	GML_1	GML	1
9.80029	6.63613	4.25179	6.93578	6.09379	4.62337	VMN2R48_4	VMN2R48	4
4.57021	0.164532	1.9967	5.58246	4.20166	2.38393	VMN2R48_1	VMN2R48	1
10.4602	8.50083	7.28207	13.1224	16.3614	14.5925	GM6592_4	GM6592	4
5.52335	4.30526	6.64782	16.8924	14.4136	5.75513	GM6592_2	GM6592	2
24.2685	28.1898	21.9637	29.7489	44.6878	42.0197	GM6592_1	GM6592	1
11.7066	11.5172	6.27198	12.3249	7.31812	13.0996	GM6588_2	GM6588	2
11.731	8.44598	12.8728	8.5791	11.0746	4.86417	GM6588_1	GM6588	1
21.0181	30.8772	42.7528	13.6057	18.3092	18.9992	GM6583_4	GM6583	4
7.45408	12.2028	10.7587	12.1799	10.9633	7.89826	GM6583_3	GM6583	3
11.4866	18.1808	20.9066	8.53077	5.28685	4.04545	GM6583_2	GM6583	2
6.89197	7.73301	3.07726	10.8507	11.4085	9.31898	GM6583_1	GM6583	1
4.42357	0.301642	0	7.58827	0.973894	1.5652	BC147527_4	BC147527	4
14.8837	8.52825	13.3191	8.0716	11.0467	11.6307	BC147527_3	BC147527	3
3.05495	2.1115	1.87924	5.26829	6.67813	7.89826	BC147527_1	BC147527	1
2.66392	0.109688	0.0469811	6.71828	2.14257	5.12905	VMN2R35_4	VMN2R35	4
14.5416	12.0108	6.41292	5.96912	3.58949	5.34577	VMN2R35_3	VMN2R35	3
0.219957	0	0	0.459163	0.417383	0	VMN2R35_2	VMN2R35	2
2.19957	1.42594	1.08057	2.68248	1.75301	4.86417	VMN2R35_1	VMN2R35	1
8.8227	4.00361	3.89943	14.1374	2.78255	8.98186	GPX4_4	GPX4	4
3.39711	0.959771	0.728207	1.42582	0.50086	0	GPX4_3	GPX4	3
4.59465	0.383908	0.187924	4.5433	1.3078	0.240801	GPX4_2	GPX4	2
6.52538	0.603284	0	1.40166	0.278255	0	GPX4_1	GPX4	1
13.4418	25.9412	21.5173	13.2432	17.2518	13.3163	VMN2R87_4	VMN2R87	4
2.98163	7.07488	5.68471	3.79414	4.47991	2.09497	VMN2R87_2	VMN2R87	2
25.9793	19.0583	34.5781	10.8749	12.1598	10.1859	VMN2R86_3	VMN2R86	3
19.4784	16.6177	15.5038	28.3231	27.6586	23.5985	VMN2R86_2	VMN2R86	2
7.72292	3.4826	3.99339	3.38331	6.3164	4.16585	SLC38A6_3	SLC38A6	3
23.1199	23.8297	18.675	23.4657	22.0378	18.8306	SLC38A6_2	SLC38A6	2
3.49486	1.67274	1.08057	11.9624	6.76161	7.6093	VMN2R84_3	VMN2R84	3
8.84714	9.37833	5.30886	5.75162	13.6345	23.8633	VMN2R84_2	VMN2R84	2
11.12	18.3728	10.8291	13.7266	21.8709	15.2668	VMN2R84_1	VMN2R84	1
16.2768	10.6397	11.8862	12.4216	16.6953	8.66882	VMN2R83_4	VMN2R83	4
7.08749	8.7202	16.7722	4.63996	3.47819	2.33577	VMN2R83_2	VMN2R83	2
19.3806	18.0711	20.8831	28.5406	25.5438	25.3563	VMN2R83_1	VMN2R83	1
23.3398	28.7383	32.9337	33.9056	44.2148	39.2023	H2AFB3_3	H2AFB3	3
21.9468	25.8864	25.2288	14.6449	10.7407	14.6648	H2AFB3_1	H2AFB3	1
14.4194	14.5885	16.3024	12.5666	14.6641	16.543	RGS21_2	RGS21	2
28.6188	25.2831	24.4771	31.4406	40.4862	42.0919	RGS21_1	RGS21	1
23.6331	23.72	21.6818	19.599	22.1213	19.2881	LEKR1_4	LEKR1	4
8.9449	5.84089	7.11763	19.1399	23.0952	28.7516	LEKR1_1	LEKR1	1
14.566	20.2923	24.5711	11.3824	19.3666	16.1818	GM12253_1	GM12253	1
6.37874	5.40214	6.27198	14.1616	15.304	16.543	CKS1BRT_3	CKS1BRT	3
3.44599	0.054844	1.05707	3.33497	2.36517	6.33306	CKS1BRT_2	CKS1BRT	2
17.181	20.402	26.4973	9.11076	10.1007	9.75243	VMN2R82_4	VMN2R82	4
7.67404	17.3307	6.41292	6.37995	3.97905	4.23809	VMN2R82_2	VMN2R82	2
12.3909	10.4752	7.37603	6.40412	7.81898	3.87689	VMN2R82_1	VMN2R82	1
8.26059	10.8317	11.8157	7.22578	19.0605	17.6507	VMN2R80_4	VMN2R80	4
13.3196	18.8389	9.06735	7.58827	6.84508	9.00594	VMN2R80_2	VMN2R80	2
6.30542	5.92316	2.41953	5.05079	2.75473	2.31169	BTNL6_3	BTNL6	3
25.9549	16.5355	27.437	27.2356	16.8345	19.7457	VMN2R33_3	VMN2R33	3
1.24642	0	0.493301	1.40166	0	0	VMN2R33_2	VMN2R33	2
14.2727	18.0711	16.044	23.4173	22.6222	18.2527	SCGB2B15_4	SCGB2B15	4
12.3176	10.7769	13.0138	23.5865	23.4569	19.9383	SCGB2B15_3	SCGB2B15	3
14.7615	20.2923	29.4806	7.75744	21.0083	10.7638	SCGB2B15_2	SCGB2B15	2
3.29935	0	0	1.08749	0.139128	0.192641	SPEER4E_4	SPEER4E	4
5.42559	5.42956	3.85245	9.93242	6.37205	4.79193	SPEER4E_1	SPEER4E	1
21.1403	20.0181	19.4972	17.859	13.2728	15.941	CLRN2_4	CLRN2	4
10.9978	10.6946	4.58066	21.3632	16.1666	20.6366	CLRN2_3	CLRN2	3
0.415473	2.44056	1.38594	4.30163	1.16867	0.216721	CLRN2_2	CLRN2	2
3.83702	1.70017	1.90273	6.33162	2.42082	4.81601	GM21951_4	GM21951	4
38.8345	37.5133	45.2193	19.1157	21.4813	25.6693	H2AFB2_4	H2AFB2	4
14.7371	9.62513	12.544	19.164	22.3161	29.8352	H2AFB2_1	H2AFB2	1
1.00202	0	0	4.6883	0.946068	2.26353	GM6460_3	GM6460	3
9.09154	13.1351	6.62433	2.22332	2.00344	2.16721	GM14137_4	GM14137	4
20.7737	25.5573	36.2459	17.8349	14.0519	22.7797	GM14137_2	GM14137	2
30.3296	28.8754	35.1184	37.9897	29.7455	30.4372	VMN2R85_4	VMN2R85	4
30.4518	21.6908	18.0642	26.0998	21.8152	16.23	VMN2R85_3	VMN2R85	3
13.6129	7.37652	1.40943	7.34661	4.75817	0.577922	LIPT1_4	LIPT1	4
22.8999	18.2631	18.628	21.049	20.9248	21.4553	PRLH_2	PRLH	2
3.59262	7.73301	5.12094	3.50414	5.1199	4.14177	RAD54B_3	RAD54B	3
7.94287	10.8591	15.5977	10.1499	9.43286	6.38122	RAD54B_2	RAD54B	2
5.49891	5.4844	1.10406	11.9141	28.8273	22.6834	RAD54B_1	RAD54B	1
13.9795	15.8773	10.1479	6.74245	11.2137	12.2808	GM6432_1	GM6432	1
22.0201	12.6416	14.1178	14.8382	17.6136	17.6266	DOK6_4	DOK6	4
12.9041	19.0309	6.15452	7.70911	9.65546	7.03138	DOK6_1	DOK6	1
0.830947	0.329064	0	4.0358	0.556511	1.4448	GM11757_3	GM11757	3
10.0447	15.3289	18.4636	5.58246	6.81726	7.1277	TMEM200B_4	TMEM200B	4
11.6821	14.7256	6.67131	8.98993	6.39987	10.1859	TMEM200B_1	TMEM200B	1
0.708749	0	0	2.65831	4.84164	1.806	GM6408_4	GM6408	4
5.45003	2.989	3.50009	7.70911	7.76333	6.74242	GM6408_3	GM6408	3
5.01012	0.904927	4.25179	8.69993	4.00688	1.78192	GM6408_1	GM6408	1
11.9265	7.43137	8.71499	12.3732	8.45896	11.8715	GM6406_2	GM6406	2
7.86956	2.02923	0.798678	11.5274	9.32156	2.33577	PRR23A_4	PRR23A	4
10.3624	7.37652	6.24848	3.45581	5.20338	5.70697	PRR23A_3	PRR23A	3
10.4846	5.86831	6.4599	8.74827	14.6084	4.64745	PRR23A_2	PRR23A	2
11.3644	10.5849	9.20829	16.2882	12.8276	7.9705	PRR19_3	PRR19	3
1.85741	1.67274	1.59736	0.869993	0.779115	0	PRR19_2	PRR19	2
8.38279	14.8902	9.77207	15.3215	7.8468	17.3136	PYDC4_3	PYDC4	3
5.84107	7.78785	13.742	9.42493	9.54416	7.4889	PYDC4_1	PYDC4	1
15.8857	12.7512	16.3494	13.4124	12.2989	12.4494	FSCB_4	FSCB	4
21.7024	18.0711	23.8429	11.1166	6.70596	3.05817	GM6377_3	GM6377	3
10.5579	12.8883	17.5239	12.6874	11.5754	14.5203	GM6377_2	GM6377	2
27.3235	39.3506	23.7489	27.0906	37.2306	30.0038	CYP3A59_3	CYP3A59	3
15.788	15.6031	15.5038	32.5281	27.7142	32.4599	GM6377_1	GM6377	1
3.37267	0	0	0.555829	0	0	KRTAP20-2_4	KRTAP20-2	4
7.08749	2.55025	4.20481	1.28082	0.194779	0.361201	KRTAP20-2_1	KRTAP20-2	1
7.57628	3.81166	3.2182	8.69993	5.14773	4.04545	ZFP827_4	ZFP827	4
10.2158	15.2466	15.3158	28.0573	26.5734	25.5489	CCDC17_4	CCDC17	4
9.55589	12.0657	15.4333	5.07496	6.17727	4.02137	CCDC17_3	CCDC17	3
8.33391	10.3107	14.1413	16.4574	21.6204	18.5176	TMEM200C_4	TMEM200C	4
15.3481	13.711	15.5742	23.8281	25.3491	21.3831	TMEM200C_3	TMEM200C	3
23.8286	19.1131	13.6715	13.1224	20.5352	17.0246	TMEM200C_2	TMEM200C	2
9.84916	7.02004	10.3123	13.2191	7.5129	4.26217	TMEM200C_1	TMEM200C	1
7.283	7.12972	4.9565	7.08078	4.61904	6.67018	1700123I01RIK_4	1700123I01RIK	4
11.3644	8.99442	5.94311	19.1399	21.7874	21.7202	1700123I01RIK_3	1700123I01RIK	3
[truncated: 77,634 more rows]

## Sheet: mapping
group	genotype	timepoint	sample_name	animal_id	fastq_name	total_reads	mapped_reads	mappability	sample_id	rep	total_sequenced	sample_name_clean	total_mapped	mappability2
WT_D0	WT	D0	WT_D0_S61	S61	S61D_0_HW2JNDSXX_L4_1.fq.gz	46553028	40917177	87.8937	WT	rep1	46553028	WT_D0_rep1	40917177	0.878937
WT_D4	WT	D4	WT_D4_S61	S61	S61D_4_HW2JNDSXX_L4_1.fq.gz	41955236	36467045	86.9189	WT	rep1	41955236	WT_D4_rep1	36467045	0.869189
WT_D9	WT	D9	WT_D9_S61	S61	S61D_9_HW2JNDSXX_L4_1.fq.gz	48854516	42570321	87.1369	WT	rep1	48854516	WT_D9_rep1	42570321	0.871369
R347_D0	R347	D0	R347_D0_S47	S47	S47D_0_HW2JNDSXX_L4_1.fq.gz	46962783	41379633	88.1115	R347	rep1	46962783	R347_D0_rep1	41379633	0.881115
R347_D4	R347	D4	R347_D4_S47	S47	S47D_4_HW2JNDSXX_L4_1.fq.gz	40988693	35938204	87.6783	R347	rep1	40988693	R347_D4_rep1	35938204	0.876783
R347_D9	R347	D9	R347_D9_S47	S47	S47D_9_HW2JNDSXX_L4_1.fq.gz	47234052	41528131	87.9199	R347	rep1	47234052	R347_D9_rep1	41528131	0.879199

## Sheet: legend
label	description
gene	Gene symbol
n_sgrna	number of sgRNA
cpm_a	Counts per million (a) (earlier timepoint)
cpm_b	Counts per million (b) (later timepoint)
logFC	log fold change
p_ts	The p-value indicates a difference between the two groups.
p_pa	The p-value indicates enrichment of the first group.
p_pb	The p-value indicates enrichment of the second group.
fdr_ts	The adjusted P-value of p_ts.
fdr_pa	The adjusted P-value of p_pa.
fdr_pb	The adjusted P-value of p_pb.
genotype	genotype
comparison	comparison
external_gene_name	gene name
entrezgene_id	entrez_gene_id
refseq	refseq ID
description	gene description (ensembl)
summary	gene summary (REFSEQ)
entrez_gene_id	entrez_gene_id
CEG2	Is gene a CEG2 essential gene?
GO_HELICASE_ACTIVITY	Is gene part of GO_HELICASE_ACTIVITY (http://software.broadinstitute.org/gsea/msigdb/cards/GO_HELICASE_ACTIVITY)?

## Sheet: notes
section	notes
gene_stats	Data in each gene_stats table is unsorted. To sort by p-values, sort by p_ba, p_pb. To sort by FDR, sort by fdr_pa, fdr_pb. Apply a logFC filter to remove low signal (-1,1).
General info	Because the dataset has only 1 replicate for each genptype+timepoint, limited conclusions can be made from this dataset. It is exploratory in nature.
Mapability	Mapping rates of >=85% indicate good mapping rates in the data. 35-42 million mapped reads per sample is good depth.

## Sheet: comparisons
comparison	group_a_before	group_b_after
Recql4.R347_D9vsD4	R347_D4	R347_D9
Recql4.R347_D9vsD0	R347_D0	R347_D9
Recql4.R347_D4vsD0	R347_D0	R347_D4
Recql4.WT_D9vsD4	WT_D4	WT_D9
Recql4.WT_D9vsD0	WT_D0	WT_D9
Recql4.WT_D4vsD0	WT_D0	WT_D4

## Sheet: all_comparisons
symbol	n_sgrna	cpm_a.R347.D9vsD4	cpm_b.R347.D9vsD4	logFC.R347.D9vsD4	p_ts.R347.D9vsD4	p_pa.R347.D9vsD4	p_pb.R347.D9vsD4	fdr_ts.R347.D9vsD4	fdr_pa.R347.D9vsD4	fdr_pb.R347.D9vsD4	cpm_a.R347.D9vsD0	cpm_b.R347.D9vsD0	logFC.R347.D9vsD0	p_ts.R347.D9vsD0	p_pa.R347.D9vsD0	p_pb.R347.D9vsD0	fdr_ts.R347.D9vsD0	fdr_pa.R347.D9vsD0	fdr_pb.R347.D9vsD0	cpm_a.R347.D4vsD0	cpm_b.R347.D4vsD0	logFC.R347.D4vsD0	p_ts.R347.D4vsD0	p_pa.R347.D4vsD0	p_pb.R347.D4vsD0	fdr_ts.R347.D4vsD0	fdr_pa.R347.D4vsD0	fdr_pb.R347.D4vsD0	cpm_a.WT.D9vsD4	cpm_b.WT.D9vsD4	logFC.WT.D9vsD4	p_ts.WT.D9vsD4	p_pa.WT.D9vsD4	p_pb.WT.D9vsD4	fdr_ts.WT.D9vsD4	fdr_pa.WT.D9vsD4	fdr_pb.WT.D9vsD4	cpm_a.WT.D9vsD0	cpm_b.WT.D9vsD0	logFC.WT.D9vsD0	p_ts.WT.D9vsD0	p_pa.WT.D9vsD0	p_pb.WT.D9vsD0	fdr_ts.WT.D9vsD0	fdr_pa.WT.D9vsD0	fdr_pb.WT.D9vsD0	cpm_a.WT.D4vsD0	cpm_b.WT.D4vsD0	logFC.WT.D4vsD0
0610007P14RIK	4	14.2328	14.3878	-0.00640372	9.25291e-07	0.00158177	0.00277602	1.62136e-06	0.00291178	0.00561108	16.0163	14.3878	-0.0680185	1.89343e-07	0.00044359	0.00236996	4.30231e-07	0.000993979	0.00465636	16.0163	14.2328	-0.0616148	2.4069e-08	1.44484e-06	0.0611878	5.33243e-07	1.20749e-05	0.0944708	17.9409	11.8099	-0.673553	6.7418e-08	4.5008e-07	0.272683	3.65981e-07	5.37936e-06	0.324021	14.0528	11.8099	-0.416599	4.556e-07	0.000343509	0.00635054	6.54904e-07	0.000689014	0.0125097	14.0528	17.9409	0.256954
0610009B22RIK	4	8.75113	5.26751	-0.540868	3.87535e-06	3.5212e-07	1	5.08401e-06	4.77454e-06	1	8.6516	5.26751	-0.493336	6.62613e-07	2.07847e-06	0.411546	1.00072e-06	1.09565e-05	0.488143	8.6516	8.75113	0.0475319	9.24938e-07	0.00173863	0.00253362	1.55897e-06	0.00319675	0.00493748	10.866	6.44815	-0.900795	1.82453e-07	1.57524e-08	1	5.2293e-07	4.72404e-07	1	8.0834	6.44815	-0.539462	3.4898e-07	0.000996972	0.00184772	5.34612e-07	0.0016152	0.00409765	8.0834	10.866	0.361333
0610009O20RIK	4	12.7789	12.1785	-0.576189	5.58935e-08	0.000473501	0.000752847	5.25279e-07	0.00118922	0.00208767	14.8443	12.1785	-0.761503	1.52656e-07	2.44606e-06	0.153944	3.83238e-07	1.21951e-05	0.200035	14.8443	12.7789	-0.185314	3.18006e-06	0.000546487	0.0212193	4.10507e-06	0.00133903	0.0348163	14.9998	13.2017	-0.228233	1.65994e-06	1.48453e-07	1	2.39378e-06	2.14744e-06	1	13.289	13.2017	-0.0881132	1.34235e-06	0.00238381	0.00258298	1.61745e-06	0.00341464	0.00548935	13.289	14.9998	0.14012
0610010B08RIK	4	6.46248	4.91835	-0.465765	5.63311e-07	9.64358e-06	0.143833	1.16432e-06	4.42234e-05	0.185854	6.34974	4.91835	-0.555179	6.07981e-06	2.62285e-05	0.338339	6.78012e-06	7.71751e-05	0.404851	6.34974	6.46248	-0.0894141	1.39218e-06	0.00273835	0.00232298	2.10146e-06	0.0046441	0.00459205	1.65903	2.6603	0.385037	3.13686e-05	0.0542797	0.00150157	3.48062e-05	0.0719717	0.00359023	3.7026	2.6603	-0.659307	1.09183e-06	2.21351e-05	0.125681	1.3504e-06	5.40546e-05	0.175754	3.7026	1.65903	-1.04434
0610010F05RIK	4	11.5615	15.9591	0.363184	1.03575e-06	1	9.18729e-08	1.75825e-06	1	2.53851e-06	13.5634	15.9591	0.169206	4.5487e-07	0.104148	1.22528e-05	7.56374e-07	0.125285	6.08402e-05	13.5634	11.5615	-0.193978	7.11618e-07	6.52889e-06	0.218313	1.30247e-06	3.2542e-05	0.265492	15.1301	13.695	-0.143146	1.00846e-07	0.000890704	0.000680031	4.0771e-07	0.00173734	0.00200604	14.4927	13.695	-0.153309	3.48263e-07	0.0580943	2.04842e-05	5.34054e-07	0.0735402	0.000105826	14.4927	15.1301	-0.0101626
0610010K14RIK	4	8.25723	9.54172	0.194773	5.17127e-07	0.00359693	0.000718804	1.10126e-06	0.0057279	0.00202116	8.10785	9.54172	0.0506281	5.82459e-08	0.0718326	2.7583e-06	2.5653e-07	0.0928918	2.06336e-05	8.10785	8.25723	-0.144145	1.40106e-06	0.00153135	0.00410557	2.11097e-06	0.00290373	0.00747791	10.0913	7.05304	-0.173913	1.30247e-06	0.00059818	0.0094371	1.96514e-06	0.00128894	0.0174276	10.0691	7.05304	-0.431908	6.89798e-07	3.19498e-06	0.331825	9.15187e-07	1.0867e-05	0.414897	10.0691	10.0913	-0.257995
0610011F06RIK	4	15.3249	10.7517	-0.443092	3.20281e-07	2.78813e-08	1	8.40679e-07	7.99311e-07	1	12.5303	10.7517	-0.198916	4.6218e-06	4.2141e-07	1	5.26367e-06	3.32147e-06	1	12.5303	15.3249	0.244176	3.79966e-07	0.236416	3.11513e-06	9.00173e-07	0.264307	2.5199e-05	11.8463	8.20407	-0.530282	1.00589e-05	9.32206e-07	0.996545	1.18816e-05	8.95473e-06	1	13.6068	8.20407	-0.792493	6.53745e-08	5.5659e-09	1	1.91528e-07	8.45877e-08	1	13.6068	11.8463	-0.262212
0610030E20RIK	4	12.9945	22.4787	0.70815	1.33539e-08	1	1.11525e-09	5.25279e-07	1	4.61534e-07	14.2884	22.4787	0.571109	4.9805e-08	1	4.22556e-09	2.45506e-07	1	2.55682e-07	14.2884	12.9945	-0.137041	4.72701e-06	6.506e-05	0.157914	5.78216e-06	0.000202432	0.20215	13.1009	13.877	-0.161475	9.88214e-08	0.000648646	0.00091734	4.06577e-07	0.00136742	0.00248716	14.2483	13.877	-0.34108	2.051e-07	0.000516225	0.00218947	3.64296e-07	0.000955022	0.00474065	14.2483	13.1009	-0.179605
0610040J01RIK	4	13.9823	21.967	0.271864	8.68983e-07	0.202808	8.80749e-06	1.55061e-06	0.227082	5.5933e-05	14.4455	21.967	0.249869	7.9082e-08	0.125298	1.72738e-06	2.84629e-07	0.14642	1.5391e-05	14.4455	13.9823	-0.021995	5.58808e-06	0.00220584	0.00962548	6.70495e-06	0.00387356	0.0163271	11.8806	9.23178	-0.432688	8.25695e-08	1.97821e-06	0.117457	3.86938e-07	1.37907e-05	0.160574	9.27483	9.23178	-0.142769	5.91132e-08	0.000568973	0.000659649	1.8397e-07	0.00103123	0.00179288	9.27483	11.8806	0.289919
1110001J03RIK	4	11.7702	10.1377	-0.220919	3.1528e-05	6.56547e-05	0.494275	3.4537e-05	0.000209068	0.560453	12.1316	10.1377	-0.395409	1.84773e-06	1.65566e-07	1	2.32152e-06	1.47183e-06	1	12.1316	11.7702	-0.17449	1.19625e-05	0.000130045	0.184853	1.34394e-05	0.000380709	0.230523	9.28921	7.80473	-0.233159	1.85713e-06	0.000867077	0.00903146	2.62825e-06	0.00170174	0.0167382	9.47035	7.80473	-0.453528	1.94058e-06	1.7404e-07	1	2.24769e-06	1.10949e-06	1	9.47035	9.28921	-0.220368
1110004E09RIK	4	2.8869	2.38393	0.146754	9.66878e-07	0.0013865	0.0032979	1.67412e-06	0.00263517	0.00647114	5.14746	2.38393	-0.543551	1.94917e-07	3.18106e-06	0.151389	4.36942e-07	1.46348e-05	0.197211	5.14746	2.8869	-0.690305	1.46914e-06	1.31105e-07	1	2.18801e-06	1.71453e-06	1	1.45337	1.06295	-0.0630624	2.91809e-05	0.00424734	0.021112	3.24832e-05	0.00636292	0.0374312	5.20564	1.06295	-1.7412	1.22958e-07	1.05573e-08	1	2.63503e-07	1.16485e-07	1	5.20564	1.45337	-1.67814
1110004F10RIK	4	11.7493	7.6996	-0.518376	5.16323e-06	4.71827e-07	0.999512	6.52719e-06	6.08673e-06	1	12.0047	7.6996	-0.4274	1.90029e-06	8.30466e-06	0.338793	2.37769e-06	2.95813e-05	0.405369	12.0047	11.7493	0.0909761	2.31595e-07	0.00225314	0.000558585	7.06892e-07	0.00394289	0.00157346	7.13658	6.60084	-0.0552394	7.55294e-06	0.00257199	0.0108155	9.1103e-06	0.00408383	0.0198003	5.8594	6.60084	0.182141	2.82399e-06	0.00570327	0.00206877	3.17181e-06	0.00770713	0.00451609	5.8594	7.13658	0.237381
1110007C09RIK	4	27.4012	23.7971	-0.119059	2.45749e-09	0.000110593	0.000189086	5.25279e-07	0.000335858	0.000736756	18.2457	23.7971	0.345646	2.07694e-07	0.200977	2.2093e-06	4.52989e-07	0.222976	1.80018e-05	18.2457	27.4012	0.464705	5.02212e-08	0.301469	2.83797e-07	5.33243e-07	0.331533	5.38394e-06	14.0538	12.1035	-0.225327	2.24397e-08	0.000238495	0.000652371	3.32816e-07	0.000624341	0.0019505	14.7249	12.1035	-0.275712	6.14281e-08	2.43701e-06	0.081865	1.86781e-07	8.94464e-06	0.126316	14.7249	14.0538	-0.0503858
1110008F13RIK	4	19.5266	19.3664	-0.147074	5.16738e-07	0.001434	0.00183147	1.10079e-06	0.00270455	0.00401364	16.0707	19.3664	0.172783	1.26558e-06	0.161987	1.75169e-05	1.67732e-06	0.183178	8.17578e-05	16.0707	19.5266	0.319857	2.11771e-07	1	1.83229e-08	6.86745e-07	1	7.98534e-07	13.7521	10.0716	-0.321047	1.77687e-06	1.59104e-07	1	2.53253e-06	2.26816e-06	1	11.7921	10.0716	-0.0449497	1.63257e-07	0.000967459	0.000965726	3.14016e-07	0.00157685	0.00239778	11.7921	13.7521	0.276098
1110008L16RIK	4	4.98077	5.74911	-0.542596	1.44891e-06	6.69796e-05	0.0668971	2.26244e-06	0.000212943	0.102914	8.88722	5.74911	-1.32893	1.61975e-07	2.05693e-06	0.179902	3.94285e-07	1.08706e-05	0.228794	8.88722	4.98077	-0.786336	1.43668e-07	1.23621e-08	1	6.0122e-07	3.7647e-07	1	8.55567	0.968985	-2.20127	1.33551e-08	1.11535e-09	1	3.32816e-07	3.22931e-07	1	11.5355	0.968985	-2.48357	5.59374e-09	4.62736e-10	1	1.32253e-07	4.62896e-08	1	11.5355	8.55567	-0.282308
1110008P14RIK	4	21.5718	21.8346	-0.0455799	1.15676e-06	0.00256224	0.00210209	1.90275e-06	0.00430393	0.00446882	19.3936	21.8346	0.110136	2.89886e-07	0.139722	5.26053e-06	5.56818e-07	0.16068	3.21598e-05	19.3936	21.5718	0.155716	6.26293e-07	0.20216	6.47783e-06	1.20123e-06	0.2293	3.90473e-05	19.6136	17.3595	-0.228279	5.57181e-08	0.000342451	0.00103206	3.56701e-07	0.000841084	0.00270681	15.7086	17.3595	0.118133	3.00863e-08	0.000516854	0.00039422	1.4646e-07	0.000955734	0.0012384	15.7086	19.6136	0.346412
1110012L19RIK	4	20.8135	17.3196	-0.267922	2.19612e-07	1.90113e-08	1	7.07435e-07	6.65188e-07	1	16.3245	17.3196	0.0375318	2.79491e-06	0.105519	6.90004e-05	3.34068e-06	0.126565	0.000280366	16.3245	20.8135	0.305453	1.07083e-07	1	9.17686e-09	5.63013e-07	1	6.1477e-07	12.7444	15.2277	0.307416	7.99036e-08	0.089946	2.76972e-06	3.83943e-07	0.110365	2.68734e-05	12.4703	15.2277	0.313464	5.09371e-08	0.0840878	1.95853e-06	1.72356e-07	0.100496	1.67944e-05	12.4703	12.7444	0.00604775
1110017D15RIK	4	12.4311	9.12032	-0.539209	5.72732e-08	1.32479e-06	0.121122	5.25279e-07	1.31047e-05	0.162462	11.606	9.12032	-0.455394	4.46855e-08	0.000245903	0.0011706	2.41245e-07	0.000609414	0.00259953	11.606	12.4311	0.0838153	1.68217e-06	0.00279843	0.00267553	2.43298e-06	0.00473009	0.00516695	12.5593	18.4812	0.54329	2.68e-08	1	2.25645e-09	3.32816e-07	1	3.57993e-07	10.1424	18.4812	0.766999	1.08076e-08	1	9.00447e-10	1.32253e-07	1	9.85078e-08	10.1424	12.5593	0.223709
1110025L11RIK	4	3.08864	2.75115	-0.129178	1.43734e-05	0.00451047	0.0109365	1.65341e-05	0.00700185	0.018978	4.48288	2.75115	-0.4505	3.6586e-06	6.33381e-05	0.132909	4.24962e-06	0.000172511	0.176909	4.48288	3.08864	-0.321322	3.45918e-06	2.8893e-05	0.226033	4.41498e-06	9.9599e-05	0.273646	1.43966	1.38007	-0.478084	9.03707e-07	2.98859e-05	0.0880577	1.47467e-06	9.55388e-05	0.1293	3.67205	1.38007	-1.24167	1.93917e-06	1.73911e-07	1	2.24619e-06	1.10903e-06	1	3.67205	1.43966	-0.76359
1110032A03RIK	4	18.504	15.2306	-0.0597275	9.59279e-08	2.19462e-06	0.121011	5.44113e-07	1.76674e-05	0.162379	16.6386	15.2306	-0.312747	4.77506e-08	3.13082e-06	0.0562648	2.4474e-07	1.44938e-05	0.0893948	16.6386	18.504	-0.25302	2.22586e-08	2.82712e-06	0.0341714	5.33243e-07	1.86888e-05	0.055325	14.7256	10.9701	-0.495709	2.91384e-07	2.53298e-08	1	6.79034e-07	6.06958e-07	1	17.4682	10.9701	-0.829887	4.63118e-08	3.34414e-07	0.260868	1.66378e-07	2.01499e-06	0.331421	17.4682	14.7256	-0.334178
1110032F04RIK	4	12.278	14.0868	0.250842	3.36698e-06	0.200557	3.34344e-05	4.50144e-06	0.224754	0.000158801	12.4639	14.0868	0.100997	1.7045e-07	1.44258e-05	0.0445244	4.05031e-07	4.59306e-05	0.0732137	12.4639	12.278	-0.149846	1.97425e-07	1.05301e-05	0.0636822	6.71555e-07	4.51204e-05	0.0976173	15.9528	20.5014	0.254563	3.93351e-07	0.359985	1.58782e-06	8.1675e-07	0.384577	1.94537e-05	11.8838	20.5014	0.565376	1.71228e-07	0.454847	4.46637e-07	3.23093e-07	0.480363	6.75803e-06	11.8838	15.9528	0.310812
1110034G24RIK	4	13.3702	14.2253	-0.452608	5.91772e-07	0.00220685	0.00134055	1.19822e-06	0.003806	0.00315537	9.24972	14.2253	0.26106	1.14904e-07	0.247565	8.92315e-07	3.32624e-07	0.270635	1.0474e-05	9.24972	13.3702	0.713668	8.33999e-08	1	7.1233e-09	5.46082e-07	1	6.04291e-07	13.7316	12.2797	-0.191919	4.98249e-06	0.00113295	0.0158573	6.24096e-06	0.00208889	0.028513	13.619	12.2797	-0.174312	5.8192e-07	0.000688006	0.00414378	7.95726e-07	0.0011959	0.00840505	13.619	13.7316	0.0176068
1110037F02RIK	4	6.55292	6.95914	-0.460827	2.64514e-07	0.00148863	0.000969309	7.73336e-07	0.00278329	0.0024912	8.19244	6.95914	-0.825624	1.74102e-08	0.000240676	0.000514802	2.22966e-07	0.000598284	0.00140817	8.19244	6.55292	-0.364797	1.05961e-07	4.49037e-06	0.0770033	5.63013e-07	2.5247e-05	0.114005	3.35234	1.03946	-0.915061	4.01857e-06	9.73798e-06	0.465025	5.13424e-06	3.84999e-05	0.534184	8.91435	1.03946	-2.00126	2.91555e-08	2.45726e-09	1	1.45781e-07	5.84494e-08	1	8.91435	3.35234	-1.0862
1110038F14RIK	4	13.9684	11.0768	-0.271635	3.09424e-07	4.13412e-06	0.172204	8.27303e-07	2.53682e-05	0.215326	15.1403	11.0768	-0.4389	1.92564e-07	1.66382e-08	1	4.3404e-07	2.4803e-07	1	15.1403	13.9684	-0.167265	6.52249e-08	3.45366e-06	0.0658361	5.3627e-07	2.12458e-05	0.10032	8.82989	6.11929	-0.785936	5.09245e-08	1.88015e-06	0.0866609	3.48627e-07	1.33977e-05	0.127802	10.5946	6.11929	-1.05105	1.84612e-08	5.798e-07	0.0992083	1.34776e-07	3.21488e-06	0.146031	10.5946	8.82989	-0.265117
1110051M20RIK	4	15.9023	16.4045	0.0146004	7.28141e-08	0.000580428	0.000779369	5.27174e-07	0.0013851	0.00213672	17.7019	16.4045	-0.209509	7.30182e-08	3.52941e-06	0.0703659	2.75693e-07	1.57412e-05	0.107004	17.7019	15.9023	-0.224109	1.73808e-07	5.59784e-06	0.0934224	6.36663e-07	2.93045e-05	0.133008	17.7695	20.889	0.023287	2.34434e-07	0.00231591	0.000547898	5.95638e-07	0.00373209	0.00173572	17.0955	20.889	0.0268212	1.47682e-08	0.000530849	0.000200636	1.32579e-07	0.00097538	0.000760669	17.0955	17.7695	0.00353417
1110059E24RIK	4	9.79459	8.37384	-0.279569	8.9746e-08	0.000472575	0.00115186	5.36012e-07	0.00118705	0.00281848	10.7299	8.37384	-0.492521	2.44135e-07	0.000355287	0.00365388	5.00091e-07	0.000830904	0.00682388	10.7299	9.79459	-0.212952	5.91397e-07	1.4446e-05	0.111436	1.16044e-06	5.717e-05	0.152528	8.08264	7.7695	-0.0797459	1.23718e-05	0.00417551	0.010393	1.44137e-05	0.00626343	0.0190818	8.64551	7.7695	-0.307158	5.48598e-07	1.6504e-05	0.0956748	7.58225e-07	4.1525e-05	0.141946	8.64551	8.08264	-0.227412
1110059G10RIK	4	15.6519	16.1096	0.0394077	9.17066e-07	0.00241609	0.00181009	1.6107e-06	0.00410003	0.00397477	15.7565	16.1096	0.0156816	1.671e-07	0.00145614	0.000653157	4.01016e-07	0.00249652	0.00167552	15.7565	15.6519	-0.0237262	1.28804e-07	7.31401e-06	0.0613894	5.85772e-07	3.48945e-05	0.0947374	15.8842	21.4058	0.383051	1.12338e-08	0.0665375	6.15154e-07	3.32816e-07	0.0859859	1.15147e-05	17.2238	21.4058	0.270599	1.41249e-08	0.0637078	8.14968e-07	1.32253e-07	0.0796747	9.55474e-06	17.2238	15.8842	-0.112452
1110065P20RIK	4	7.99984	9.66815	0.190903	1.67128e-05	1	1.56675e-06	1.90394e-05	1	2.03367e-05	8.39181	9.66815	0.337321	5.9549e-06	1	5.45759e-07	6.65271e-06	1	7.86322e-06	8.39181	7.99984	0.146418	0.000102959	0.0477323	0.00403835	0.000105661	0.0681202	0.00737322	7.92496	7.29381	-0.231935	8.60715e-07	0.00114867	0.00356991	1.4209e-06	0.00211088	0.00724253	10.1669	7.29381	-0.491013	5.5245e-08	2.11169e-06	0.0843002	1.7855e-07	8.10916e-06	0.129172	10.1669	7.92496	-0.259078
1190002N15RIK	4	4.98773	4.15983	-0.11738	0.00848236	0.00101655	0.947133	0.00853311	0.00208318	1	4.0358	4.15983	0.00443413	0.00981583	0.0845088	0.067942	0.00982082	0.106002	0.104139	4.0358	4.98773	0.121814	0.0608155	0.933188	0.00872778	0.0608247	0.99851	0.0148995	4.68917	2.37842	-0.398732	0.00212077	0.000234395	0.947507	0.0021621	0.000615161	1	7.25246	2.37842	-0.963863	1.16534e-05	1.0835e-06	0.99429	1.21952e-05	5.14679e-06	1	7.25246	4.68917	-0.565131
1190003K10RIK	4	16.424	17.4279	0.000204004	6.10247e-08	0.0622636	3.48392e-06	5.25279e-07	0.0838578	3.11453e-05	15.1645	17.4279	0.117028	1.08081e-06	0.00750257	0.000645984	1.47198e-06	0.0107587	0.00166123	15.1645	16.424	0.116824	3.78054e-07	0.00272339	0.000721272	8.97701e-07	0.00462351	0.00189477	14.1292	14.7286	-0.164189	3.73351e-08	0.000390385	0.000633499	3.36769e-07	0.000932986	0.00191088	16.7778	14.7286	-0.390127	1.24292e-08	0.000192186	0.000474486	1.32253e-07	0.000416994	0.00141091	16.7778	14.1292	-0.225938
1190005I06RIK	4	15.3458	12.6962	-0.219769	1.61583e-06	5.02615e-06	0.411157	2.46153e-06	2.86275e-05	0.469836	13.4486	12.6962	-0.0885203	1.41109e-07	7.69559e-06	0.0631243	3.69055e-07	2.79224e-05	0.0982394	13.4486	15.3458	0.131249	4.23772e-06	0.00557131	0.0030219	5.24661e-06	0.0086733	0.00572403	13.4299	20.3134	0.483188	3.35695e-07	1	2.92439e-08	7.4122e-07	1	1.25918e-06	10.9184	20.3134	0.92076	5.23753e-09	1	4.3297e-10	1.32253e-07	1	6.8692e-08	10.9184	13.4299	0.437573
1190007I07RIK	4	16.6953	15.6219	0.0678906	4.82376e-07	2.02834e-05	0.0741289	1.05857e-06	7.71896e-05	0.111391	11.8657	15.6219	0.440534	1.13914e-07	1	9.77046e-09	3.31197e-07	1	3.93882e-07	11.8657	16.6953	0.372643	3.2685e-08	0.135585	6.50575e-07	5.33243e-07	0.162496	1.02554e-05	18.407	15.9266	-0.19703	4.7461e-07	4.15664e-08	1	9.26436e-07	8.31878e-07	1	16.2523	15.9266	-0.0240973	3.17099e-07	0.00112873	0.00150482	4.97798e-07	0.00179119	0.00345845	16.2523	18.407	0.172932
1200014J11RIK	4	12.9806	10.4688	-0.295231	2.86845e-06	0.000424533	0.0245104	3.9229e-06	0.00109317	0.0409714	12.2705	10.4688	-0.191779	5.40961e-06	9.09945e-05	0.133631	6.08968e-06	0.000242631	0.177702	12.2705	12.9806	0.103452	1.09922e-06	0.00398123	0.00128172	1.76297e-06	0.00640886	0.00287912	9.95419	7.0178	-0.587972	7.46652e-08	2.8824e-06	0.0831722	3.74683e-07	1.71419e-05	0.124043	11.4194	7.0178	-0.870067	2.5713e-08	6.67856e-07	0.112995	1.41124e-07	3.5908e-06	0.161645	11.4194	9.95419	-0.282095
1300017J02RIK	4	15.0606	15.0982	0.0276015	8.85297e-07	0.00247517	0.00171107	1.57004e-06	0.00418155	0.00380102	13.1466	15.0982	0.187017	2.2869e-06	0.0125247	0.000736439	2.79651e-06	0.0175949	0.00182744	13.1466	15.0606	0.159415	9.52895e-07	7.03976e-05	0.0465944	1.59312e-06	0.000217312	0.074289	16.3024	12.6555	-0.269682	7.2262e-08	1.60186e-06	0.124305	3.7142e-07	1.24412e-05	0.167531	15.3481	12.6555	-0.240275	2.32681e-07	3.55514e-06	0.157957	3.97562e-07	1.1733e-05	0.21267	15.3481	16.3024	0.0294073
1500009L16RIK	4	11.6033	13.4367	0.0546155	7.89976e-07	0.00186995	0.0020411	1.45585e-06	0.003331	0.00436795	14.9772	13.4367	-0.20541	1.78878e-07	0.000466094	0.00214399	4.16081e-07	0.00103237	0.00427386	14.9772	11.6033	-0.260025	6.64276e-06	1.70148e-05	0.446785	7.84176e-06	6.47334e-05	0.514252	11.6886	14.5818	-0.0807345	7.94187e-08	0.00150772	0.000320279	3.83001e-07	0.00262026	0.00119041	11.4377	14.5818	-0.0506563	3.08853e-07	0.00551029	0.000283692	4.8749e-07	0.00745506	0.000983969	11.4377	11.6886	0.0300782
1500012F01RIK	4	18.3649	10.4507	-0.687842	2.46058e-08	2.06959e-09	1	5.25279e-07	4.47411e-07	1	14.8563	10.4507	-0.484405	1.61737e-07	1.39401e-08	1	3.9399e-07	2.23325e-07	1	14.8563	18.3649	0.203437	1.15145e-07	0.100728	3.37908e-06	5.67856e-07	0.128111	2.63836e-05	15.8979	18.5575	0.243341	1.29013e-07	0.142153	2.32985e-06	4.45895e-07	0.162356	2.43186e-05	14.2361	18.5575	0.346793	1.94959e-08	0.0957749	6.4225e-07	1.35817e-07	0.111992	8.34729e-06	14.2361	15.8979	0.103452
1500015O10RIK	4	13.231	16.5972	0.304346	6.25272e-07	0.305728	3.33482e-06	1.24277e-06	0.331748	3.05359e-05	13.6118	16.5972	0.249045	1.45177e-08	0.00066354	0.000157269	2.22966e-07	0.00134909	0.000581678	13.6118	13.231	-0.0553008	2.23269e-08	0.000411717	0.000377996	5.33243e-07	0.00107267	0.00117988	10.9894	13.7948	0.173714	3.52477e-08	0.00113042	0.000204954	3.36693e-07	0.00208579	0.000847073	11.3766	13.7948	0.141614	8.54595e-07	0.0495053	5.29023e-05	1.09428e-06	0.0636714	0.000251527	11.3766	10.9894	-0.0320993
1600002H07RIK	4	8.98069	5.62269	-0.574461	2.06223e-07	2.15888e-06	0.203609	6.89504e-07	1.74924e-05	0.247764	13.062	5.62269	-1.29745	9.75628e-09	8.11937e-10	1	2.22966e-07	6.56157e-08	1	13.062	8.98069	-0.722988	6.75027e-08	1.12898e-06	0.151235	5.37148e-07	1.0009e-05	0.19506	5.99171	6.8886	-0.449632	4.2701e-07	3.04244e-05	0.0493697	8.63225e-07	9.69922e-05	0.0823122	13.8267	6.8886	-1.76916	2.31279e-08	1.94385e-09	1	1.39055e-07	5.47385e-08	1	13.8267	5.99171	-1.31953
1600002K03RIK	4	9.2033	8.20528	-0.219013	6.16762e-07	0.00098336	0.0031034	1.23108e-06	0.00203211	0.00615642	10.0412	8.20528	-0.615172	9.48743e-07	0.000504398	0.0084029	1.32345e-06	0.00109695	0.014781	10.0412	9.2033	-0.396159	8.44712e-06	7.02634e-05	0.223013	9.74378e-06	0.000217068	0.270355	7.21885	4.82731	-0.775633	7.78883e-07	6.87599e-08	1	1.31845e-06	1.19287e-06	1	7.71681	4.82731	-1.07673	3.02704e-08	1.22755e-06	0.081687	1.46597e-07	5.61355e-06	0.126119	7.71681	7.21885	-0.301097
1600012H06RIK	4	8.09028	7.38054	-0.150871	2.96728e-06	0.00177624	0.00689778	4.03814e-06	0.0032047	0.0123769	10.0533	7.38054	-0.324823	2.16891e-07	3.01756e-06	0.16854	4.65231e-07	1.40875e-05	0.216273	10.0533	8.09028	-0.173952	9.98531e-07	6.77045e-06	0.263332	1.64585e-06	3.33071e-05	0.313781	12.6621	11.71	-0.0740756	6.50339e-07	2.29615e-05	0.0840648	1.15429e-06	7.61627e-05	0.125004	8.79215	11.71	0.0217847	3.41478e-07	0.00417107	0.0004201	5.25904e-07	0.00572068	0.00129601	8.79215	12.6621	0.0958602
1600014C10RIK	4	26.3369	22.563	-0.236423	1.22411e-07	1.05097e-08	1	5.73535e-07	5.11774e-07	1	23.6771	22.563	-0.0468804	4.49285e-06	5.1175e-05	0.18272	5.12691e-06	0.000141499	0.231898	23.6771	26.3369	0.189543	9.88658e-07	1	8.76266e-08	1.63387e-06	1	2.0498e-06	11.9217	16.2731	0.305715	1.18345e-07	0.143384	2.11018e-06	4.3144e-07	0.163629	2.29483e-05	15.3542	16.2731	0.00315748	3.53638e-06	0.0141886	0.000905383	3.91664e-06	0.0186999	0.00228266	15.3542	11.9217	-0.302557
1600014C23RIK	4	18.2744	16.531	-0.226347	3.96908e-07	7.19948e-06	0.139012	9.46126e-07	3.60487e-05	0.180978	14.5543	16.531	-0.0454586	8.95344e-08	0.00103852	0.000523791	2.97737e-07	0.00190542	0.00142564	14.5543	18.2744	0.180889	8.87544e-06	0.412835	2.65392e-05	1.02002e-05	0.448094	0.000113452	18.5167	15.7798	-0.347581	2.99649e-08	1.37895e-06	0.0743871	3.32816e-07	1.14913e-05	0.113988	17.2055	15.7798	-0.23726	1.52276e-05	0.00201513	0.0241229	1.58069e-05	0.00293788	0.0453439	17.2055	18.5167	0.110321
1600014K23RIK	4	17.1475	15.2668	-0.135216	1.44061e-06	0.000516572	0.0116358	2.25233e-06	0.00126825	0.0201222	16.5722	15.2668	-0.0938173	1.6419e-07	5.30512e-06	0.0933946	3.97213e-07	2.11613e-05	0.133257	16.5722	17.1475	0.0413988	6.44691e-06	0.0176915	0.00125433	7.63209e-06	0.0258846	0.00283466	20.3129	21.7699	-0.00722702	1.20222e-08	0.000395723	0.000224101	3.32816e-07	0.000941248	0.000908454	19.5578	21.7699	0.0550936	6.85174e-08	0.000684726	0.000625225	1.95345e-07	0.00119146	0.00172318	19.5578	20.3129	0.0623207
1600015I10RIK	4	11.6798	8.53638	-0.462889	2.16915e-07	1.87745e-08	1	7.04696e-07	6.61918e-07	1	12.2947	8.53638	-0.529205	1.46314e-07	1.25929e-08	1	3.75508e-07	2.09241e-07	1	12.2947	11.6798	-0.0663155	6.5079e-06	0.00201018	0.0119575	7.69734e-06	0.00359119	0.0200426	12.8609	13.3191	-0.0433695	7.31535e-06	0.0123786	0.00212628	8.83998e-06	0.0173006	0.00471115	12.0304	13.3191	0.0275769	4.18171e-06	0.0388423	0.000216585	4.57826e-06	0.0505453	0.000806526	12.0304	12.8609	0.0709464
1700001C02RIK	4	5.30077	6.315	0.257087	4.95816e-06	0.237987	3.80087e-05	6.29912e-06	0.262616	0.000177823	8.33743	6.315	-0.277512	9.55022e-07	1.05874e-05	0.191742	1.33044e-06	3.58775e-05	0.241866	8.33743	5.30077	-0.534599	5.47216e-07	4.80331e-08	1	1.10675e-06	8.15989e-07	1	10.4821	8.55643	-0.221571	8.00984e-07	8.63932e-06	0.195936	1.34693e-06	3.52178e-05	0.242473	9.09765	8.55643	-0.0421978	2.11081e-06	0.00183261	0.00497926	2.42728e-06	0.00270161	0.009957	9.09765	10.4821	0.179373
1700001C19RIK	4	13.9128	14.2855	0.00264097	3.57545e-05	0.0205491	0.00523553	3.89392e-05	0.028969	0.00964497	10.9776	14.2855	0.306718	6.20597e-08	0.105338	1.74275e-06	2.62294e-07	0.126407	1.54559e-05	10.9776	13.9128	0.304077	9.85032e-08	0.124325	2.16795e-06	5.57495e-07	0.151296	2.0714e-05	21.9445	20.0374	-0.169883	1.48815e-06	0.000534286	0.0116473	2.18824e-06	0.00118141	0.0212302	18.6902	20.0374	0.0673184	1.71303e-07	0.00239724	0.000399077	3.23142e-07	0.00343238	0.00124897	18.6902	21.9445	0.237202
1700001F09RIK	4	1.64866	0.854842	-0.583191	0.00097832	0.000104308	0.993605	0.000994599	0.000318247	1	2.39852	0.854842	-1.02528	3.03132e-06	2.74126e-07	1	3.59031e-06	2.28609e-06	1	2.39852	1.64866	-0.442086	1.73851e-05	7.07379e-05	0.346225	1.90263e-05	0.000218192	0.403775	3.00957	4.31639	0.289423	0.000268921	0.994035	2.72777e-05	0.000282024	1	0.000144841	5.7983	4.31639	-0.748795	5.69083e-07	9.40666e-06	0.147402	7.81522e-07	2.53936e-05	0.200611	5.7983	3.00957	-1.03822
1700001J03RIK	4	10.9494	11.4501	-0.350125	3.75556e-07	2.30535e-05	0.0559448	9.14796e-07	8.57339e-05	0.0888729	8.44014	11.4501	-0.121596	4.35751e-08	0.00120779	0.000232583	2.40249e-07	0.00214798	0.000793276	8.44014	10.9494	0.228529	1.006e-06	0.283609	6.03667e-06	1.65234e-06	0.312679	3.72871e-05	6.46474	9.79556	0.312137	3.63347e-06	0.249788	2.58453e-05	4.69222e-06	0.271017	0.000138922	8.45	9.79556	-0.0229603	9.94928e-08	0.00127796	0.000466214	2.34382e-07	0.00198198	0.00139395	8.45	6.46474	-0.335097
1700001K19RIK	4	15.9232	16.0674	-0.00883073	9.44953e-07	0.00234246	0.00192342	1.6463e-06	0.00399335	0.00416643	15.7263	16.0674	-0.0555743	5.22736e-08	0.000638505	0.000526012	2.49425e-07	0.00131011	0.00142971	15.7263	15.9232	-0.0467436	7.95747e-07	0.00162479	0.00237109	1.40464e-06	0.0030396	0.00467446	16.6657	18.7161	0.144626	1.6263e-06	0.232731	1.32522e-05	2.35096e-06	0.253643	7.99178e-05	15.2748	18.7161	0.131531	2.36169e-08	0.0814448	9.67485e-07	1.39055e-07	0.0979048	1.05682e-05	15.2748	16.6657	-0.0130946
1700001L19RIK	4	9.28677	14.0868	0.194278	3.00698e-08	0.133764	6.11403e-07	5.25279e-07	0.158223	1.12729e-05	9.44909	14.0868	0.154719	3.39835e-08	0.11998	8.05598e-07	2.31655e-07	0.141164	9.93263e-06	9.44909	9.28677	-0.0395594	2.16836e-05	0.000483348	0.103825	2.34256e-05	0.00121768	0.144401	11.5104	14.1178	0.103672	3.24056e-07	0.0051469	0.000318361	7.25353e-07	0.00757329	0.00118463	12.7086	14.1178	-0.224506	5.95999e-08	0.00113592	0.000329895	1.84576e-07	0.00179957	0.00109507	12.7086	11.5104	-0.328178
1700001O22RIK	4	10.0102	12.335	0.141666	1.18026e-07	0.108438	3.1336e-06	5.68353e-07	0.132634	2.94359e-05	9.61222	12.335	0.0494783	4.57003e-08	0.0761895	2.01258e-06	2.42267e-07	0.0974798	1.69348e-05	9.61222	10.0102	-0.0921874	7.11193e-07	3.21306e-05	0.0697868	1.30237e-06	0.000109247	0.105269	12.3948	10.7822	-0.3889	4.80678e-08	2.8392e-06	0.0609837	3.4612e-07	1.70222e-05	0.0980654	13.2402	10.7822	-0.460355	8.43912e-08	2.80261e-06	0.0927252	2.14916e-07	9.87405e-06	0.138626	13.2402	12.3948	-0.071455
1700001P01RIK	4	5.30077	4.64143	-0.0790815	2.50186e-05	0.00255486	0.0291456	2.7765e-05	0.00429403	0.0484029	6.79682	4.64143	-0.270721	5.22038e-07	7.31899e-06	0.165242	8.35574e-07	2.68782e-05	0.212735	6.79682	5.30077	-0.191639	8.76661e-07	0.000674413	0.0060268	1.50244e-06	0.00156625	0.0105852	7.76043	9.66636	0.175065	5.16306e-07	0.161159	7.51827e-06	9.80244e-07	0.181315	5.19884e-05	9.02433	9.66636	-0.038783	3.71001e-07	2.53665e-05	0.0513591	5.59674e-07	6.11114e-05	0.0887473	9.02433	7.76043	-0.213848
1700003E16RIK	4	13.5163	15.4534	0.168308	1.32735e-06	0.297125	7.34627e-06	2.11423e-06	0.322875	4.94096e-05	13.0197	15.4534	0.296652	1.85192e-08	0.0644201	1.04594e-06	2.22966e-07	0.0847943	1.13936e-05	13.0197	13.5163	0.128344	1.16753e-07	0.0676625	5.8594e-06	5.6938e-07	0.0934701	3.66175e-05	10.7837	10.1949	-0.173903	9.41145e-08	0.000625597	0.000911746	4.02762e-07	0.00133269	0.00247609	12.0609	10.1949	-0.331635	2.01919e-07	0.000469815	0.00237424	3.60305e-07	0.000885823	0.00509362	12.0609	10.7837	-0.157731
1700003F12RIK	4	23.2482	22.6473	-0.0528463	1.60229e-06	0.00065782	0.00995792	2.44598e-06	0.00151679	0.0173734	19.0432	22.6473	0.280828	4.93346e-08	0.00166577	0.000186533	2.45165e-07	0.00278935	0.000669402	19.0432	23.2482	0.333675	4.59999e-08	0.130886	9.56762e-07	5.33243e-07	0.157786	1.3155e-05	16.3504	18.5458	0.159242	2.39293e-05	0.0200256	0.00371731	2.68745e-05	0.0275943	0.00750134	11.5416	18.5458	0.666921	1.69039e-08	1	1.41553e-09	1.33979e-07	1	1.19971e-07	11.5416	16.3504	0.507679
1700006A11RIK	4	12.8832	12.8166	-0.00216986	8.22172e-07	0.00115062	0.00341446	1.49503e-06	0.00229019	0.00667787	10.7782	12.8166	0.0549745	1.43862e-07	0.0796473	5.76889e-06	3.72591e-07	0.101077	3.43601e-05	10.7782	12.8832	0.0571444	5.24803e-08	0.000874495	0.000384001	5.35186e-07	0.0018991	0.00119495	14.5062	19.2564	0.436871	7.52242e-06	0.996895	6.92792e-07	9.08017e-06	1	1.23454e-05	19.5761	19.2564	-0.145536	1.62799e-08	0.00037343	0.000312922	1.33115e-07	0.000738293	0.00105521	19.5761	14.5062	-0.582408
1700006E09RIK	4	11.8815	12.317	0.297635	4.54545e-06	0.00872827	0.00202805	5.83657e-06	0.0127733	0.00434635	8.65764	12.317	0.324109	1.45059e-07	0.150386	2.40592e-06	3.74065e-07	0.17151	1.891e-05	8.65764	11.8815	0.0264734	5.85928e-08	0.0883268	2.09917e-06	5.35186e-07	0.11582	2.04239e-05	7.35596	5.39108	-0.333075	5.3693e-06	4.91048e-07	1	6.68038e-06	5.73999e-06	1	9.84916	5.39108	-0.786928	2.14045e-07	1.85225e-08	1	3.75773e-07	1.70516e-07	1	9.84916	7.35596	-0.453853
1700007B14RIK	4	10.9354	9.4153	-0.29045	2.25031e-06	1.47199e-05	0.266523	3.21779e-06	6.02799e-05	0.314309	11.467	9.4153	-0.335638	2.84653e-06	0.00034339	0.0261991	3.39496e-06	0.000808612	0.0443865	11.467	10.9354	-0.0451881	1.30517e-06	6.33307e-05	0.0641776	2.0041e-06	0.000197637	0.0982159	17.0771	12.9257	-0.288943	6.29912e-08	1.14019e-06	0.143409	3.64356e-07	1.02659e-05	0.187362	13.5395	12.9257	-0.0653906	1.90384e-06	0.00124236	0.00654195	2.20891e-06	0.00193638	0.0128674	13.5395	17.0771	0.223553
1700007G11RIK	4	15.7145	21.4794	0.371753	1.01802e-07	1	8.71835e-09	5.49874e-07	1	6.52387e-07	12.633	21.4794	0.657628	1.39558e-08	1	1.1661e-09	2.22966e-07	1	1.81562e-07	12.633	15.7145	0.285875	3.73678e-07	1	3.26059e-08	8.92155e-07	1	1.05848e-06	12.2508	11.111	-0.0521411	1.97723e-07	0.000600182	0.0018398	5.44105e-07	0.00129198	0.00421306	13.5029	11.111	-0.221146	4.50487e-07	4.80036e-06	0.199206	6.4912e-07	1.47466e-05	0.260104	13.5029	12.2508	-0.169005
1700007K09RIK	4	19.3457	18.6319	0.00544888	7.50378e-07	3.11559e-05	0.0741752	1.40502e-06	0.000110101	0.11141	15.3578	18.6319	0.458394	7.6499e-09	0.0550193	5.44524e-07	2.22966e-07	0.073934	7.85944e-06	15.3578	19.3457	0.452945	8.40616e-09	0.0573202	5.65416e-07	5.33243e-07	0.0807259	9.30079e-06	10.9688	12.2268	0.246302	1.83526e-05	0.00185903	0.0246326	2.08616e-05	0.00310385	0.0433682	13.2585	12.2268	0.0085113	1.81647e-07	0.000453292	0.00223372	3.35327e-07	0.000861854	0.00482689	13.2585	10.9688	-0.23779
1700007K13RIK	4	13.9893	17.6627	0.285	1.88921e-07	0.238222	1.54886e-06	6.66543e-07	0.262861	2.02244e-05	15.4182	17.6627	0.136599	4.94805e-07	0.208052	4.92552e-06	8.02762e-07	0.23019	3.04812e-05	15.4182	13.9893	-0.148401	6.42773e-05	0.000205699	0.387784	6.66172e-05	0.000584025	0.449127	14.1086	10.4827	-0.411807	4.24128e-07	3.70802e-08	1	8.59485e-07	7.75217e-07	1	12.6536	10.4827	-0.485331	1.0758e-07	3.69433e-06	0.0900222	2.44559e-07	1.20668e-05	0.135471	12.6536	14.1086	-0.0735241
1700008F21RIK	4	19.93	18.0059	0.0610943	3.2596e-07	0.000820904	0.00210712	8.48228e-07	0.00177958	0.00447805	20.3663	18.0059	-0.257232	2.64091e-07	5.64325e-06	0.124626	5.2575e-07	2.21552e-05	0.167745	20.3663	19.93	-0.318326	6.84434e-08	0.000577926	0.000741119	5.38912e-07	0.0013983	0.00192883	18.9006	15.2043	-0.394885	2.62073e-07	2.27459e-08	1	6.36725e-07	5.72959e-07	1	17.4988	15.2043	-0.347975	1.50876e-07	0.000404684	0.00212107	2.98088e-07	0.00078716	0.00461382	17.4988	18.9006	0.0469101
1700008I05RIK	4	18.497	14.3276	-0.321731	3.17129e-07	1.50668e-06	0.328981	8.37704e-07	1.41958e-05	0.381202	16.409	14.3276	-0.178816	4.1957e-07	6.02058e-06	0.163361	7.15827e-07	2.32377e-05	0.210666	16.409	18.497	0.142915	3.22735e-07	0.116725	7.52176e-06	8.26628e-07	0.143962	4.30898e-05	17.2416	16.8603	-0.245875	8.37357e-09	1.07123e-06	0.034827	3.32816e-07	9.84322e-06	0.0602489	11.45	16.8603	0.341004	1.00448e-07	0.123813	2.21963e-06	2.35668e-07	0.139826	1.81718e-05	11.45	17.2416	0.586879
1700008O03RIK	4	10.4902	12.919	0.118017	9.7604e-07	0.00890451	0.000488292	1.68554e-06	0.0130109	0.00155088	9.82972	12.919	0.127628	5.16824e-07	0.00724122	0.00033846	8.29186e-07	0.0104105	0.00104991	9.82972	10.4902	0.00961112	2.89533e-05	0.183425	0.000303375	3.08441e-05	0.21036	0.000993226	14.0949	12.8258	-0.0306397	8.71441e-08	4.50227e-06	0.0666126	3.93388e-07	2.24577e-05	0.10488	12.6353	12.8258	0.072456	3.87085e-07	0.00129462	0.00156732	5.77936e-07	0.00200292	0.00357867	12.6353	14.0949	0.103096
1700008P02RIK	4	15.0675	21.052	0.440716	5.52486e-08	1	4.6936e-09	5.25279e-07	1	5.37131e-07	11.4549	21.052	0.766582	8.19832e-09	1	6.80981e-10	2.22966e-07	1	1.72365e-07	11.4549	15.0675	0.325866	2.27969e-07	0.191935	2.606e-06	7.05275e-07	0.218946	2.28072e-05	12.052	14.8284	-0.0459592	4.24364e-07	0.00100029	0.00216643	8.59725e-07	0.00189875	0.00478086	12.9286	14.8284	-0.183971	1.71863e-08	2.33144e-06	0.0326433	1.34574e-07	8.69341e-06	0.0603054	12.9286	12.052	-0.138011
1700009N14RIK	4	14.7962	16.5009	0.0847924	1.57181e-07	0.000720008	0.00125001	6.19734e-07	0.00161771	0.00299129	13.0016	16.5009	-0.0458051	1.51438e-06	0.0167845	0.000337168	1.9504e-06	0.0234202	0.00104706	13.0016	14.7962	-0.130597	5.00674e-08	0.0744285	2.27097e-06	5.33243e-07	0.101114	2.12958e-05	13.094	11.8686	-0.595987	7.69723e-07	0.000840684	0.00437332	1.30718e-06	0.00166286	0.00865121	14.285	11.8686	-0.658804	7.28099e-09	6.22359e-07	0.0478777	1.32253e-07	3.40291e-06	0.0839305	14.285	13.094	-0.0628176
1700010B08RIK	4	9.72503	10.824	-0.184477	2.73696e-06	0.00961309	0.0011604	3.77616e-06	0.0139942	0.00283352	7.61848	10.824	-0.0238962	4.74286e-07	0.156129	7.20314e-06	7.78981e-07	0.177258	4.07205e-05	7.61848	9.72503	0.160581	9.39086e-07	0.224586	8.19056e-06	1.57687e-06	0.2523	4.55097e-05	6.1631	3.88769	-0.708843	1.02659e-06	5.16272e-06	0.3153	1.63136e-06	2.44267e-05	0.370168	5.70665	3.88769	-0.541849	1.80703e-06	1.46927e-05	0.232794	2.10815e-06	3.74708e-05	0.298883	5.70665	6.1631	0.166994
1700010I14RIK	4	13.1197	14.9597	0.267684	6.62663e-08	0.00124006	0.000332362	5.25527e-07	0.00242155	0.00117302	17.2005	14.9597	-0.136037	3.43644e-07	0.000339804	0.00507991	6.26494e-07	0.000802034	0.00922354	17.2005	13.1197	-0.403721	2.90979e-07	2.52941e-08	1	7.85353e-07	5.44979e-07	1	11.4693	13.5893	0.328353	1.69066e-07	0.00297043	0.00031482	5.01741e-07	0.00463237	0.00117545	13.173	13.5893	0.24336	4.08598e-08	0.0467105	3.42355e-06	1.59144e-07	0.0602977	2.43586e-05	13.173	11.4693	-0.0849935
1700011A15RIK	4	9.89894	9.27684	-0.0689829	2.53682e-05	0.00328671	0.0236915	2.81197e-05	0.00530213	0.0396633	11.1347	9.27684	-0.233794	6.81257e-06	0.000807395	0.0281799	7.53366e-06	0.00156538	0.0476275	11.1347	9.89894	-0.164811	1.64291e-06	2.14783e-05	0.169811	2.38919e-06	7.77878e-05	0.214587	15.9116	12.3795	-0.228167	1.21796e-07	0.00025137	0.00276568	4.36607e-07	0.000653351	0.00581241	13.8206	12.3795	-0.153974	1.25681e-06	1.7684e-05	0.162148	1.52786e-06	4.41718e-05	0.217476	13.8206	15.9116	0.0741925
1700011E24RIK	4	10.4415	10.2581	0.179642	4.05997e-07	0.0705759	1.84808e-05	9.58961e-07	0.0932465	9.73335e-05	10.6393	10.2581	-0.0810131	4.91072e-06	0.00292571	0.00659734	5.56341e-06	0.00452081	0.011752	10.6393	10.4415	-0.260655	2.66816e-07	1.41717e-05	0.0632557	7.5277e-07	5.62777e-05	0.0970769	11.0854	9.47843	-0.27153	7.50934e-07	1.11982e-05	0.157413	1.28406e-06	4.27939e-05	0.201943	10.3868	9.47843	-0.166104	6.63568e-06	5.15804e-05	0.234614	7.09129e-06	0.000118711	0.300963	10.3868	11.0854	0.105426
1700011H14RIK	4	10.2189	12.3471	0.0998858	6.59931e-07	0.00682588	0.000454319	1.28836e-06	0.0101578	0.00147003	10.2708	12.3471	0.225157	2.05901e-05	1	1.93978e-06	2.16233e-05	1	1.65727e-05	10.2708	10.2189	0.125271	1.66233e-06	0.0941548	4.91755e-05	2.41155e-06	0.121598	0.000192984	8.32258	6.19563	-0.500212	1.03021e-06	9.49186e-06	0.216398	1.63526e-06	3.7781e-05	0.263849	9.84305	6.19563	-0.753784	1.1787e-07	3.43557e-06	0.101093	2.57215e-07	1.1445e-05	0.148207	9.84305	8.32258	-0.253572
1700011I03RIK	4	17.5162	17.1691	-0.317206	4.64708e-08	0.000494985	0.000610214	5.25279e-07	0.00122928	0.0018145	15.4243	17.1691	-0.118299	2.98989e-08	0.00044182	0.00045857	2.29828e-07	0.000991098	0.00129377	15.4243	17.5162	0.198907	2.22507e-08	0.000842563	0.000181888	5.33243e-07	0.00184849	0.000641613	8.61051	12.309	0.476015	4.53971e-07	0.252944	3.32843e-06	8.98579e-07	0.27429	3.00142e-05	12.2931	12.309	0.0435293	1.04673e-06	0.00255365	0.00193083	1.30164e-06	0.00363332	0.00425653	12.2931	8.61051	-0.432485
1700011L22RIK	4	15.6727	9.15042	-0.639431	5.61752e-08	4.77334e-09	1	5.25279e-07	4.58824e-07	1	11.4005	9.15042	-0.325705	4.59269e-07	4.62018e-06	0.206855	7.61179e-07	1.91374e-05	0.258448	11.4005	15.6727	0.313726	2.72499e-06	0.604248	3.74429e-06	3.59791e-06	0.650116	2.78704e-05	8.56938	10.8233	0.398608	3.33588e-07	0.0849788	1.18359e-05	7.37877e-07	0.105256	7.31536e-05	10.1424	10.8233	0.268766	2.82953e-08	0.000616475	0.000312114	1.44824e-07	0.00109729	0.00105321	10.1424	8.56938	-0.129842
1700012A03RIK	4	16.8901	16.7236	-0.0696317	2.32009e-08	0.000381549	0.000422455	5.25279e-07	0.00100512	0.00139516	18.5719	16.7236	-0.209375	2.51113e-07	0.000240647	0.00528799	5.08403e-07	0.000598284	0.00957749	18.5719	16.8901	-0.139743	1.36979e-06	1.21438e-05	0.221076	2.07642e-06	5.02251e-05	0.268322	15.1918	14.0885	0.182638	3.6671e-08	0.000441525	0.000552111	3.36721e-07	0.00102357	0.00174368	18.2075	14.0885	-0.404725	1.30127e-08	6.41666e-07	0.071777	1.32253e-07	3.47467e-06	0.114644	18.2075	15.1918	-0.587363
1700012B07RIK	4	25.1473	25.4165	0.112815	2.39827e-06	0.000103238	0.0690954	3.38848e-06	0.000315178	0.105437	19.8105	25.4165	0.320362	9.66022e-08	1	8.26716e-09	3.07388e-07	1	3.55886e-07	19.8105	25.1473	0.207548	8.99868e-09	0.0762084	4.12766e-07	5.33243e-07	0.103091	7.30053e-06	16.7549	17.0424	-0.0245804	5.97782e-07	0.00258089	0.00115346	1.08719e-06	0.00409632	0.00294282	16.5456	17.0424	-0.0770222	1.47093e-07	0.000927191	0.000919576	2.93974e-07	0.00152361	0.00231104	16.5456	16.7549	-0.0524418
1700012B09RIK	4	36.5628	37.5408	0.0953631	6.76936e-08	0.0590493	4.1244e-06	5.25527e-07	0.0800549	3.46678e-05	36.8901	37.5408	0.0173401	3.78101e-08	0.0446547	3.35936e-06	2.34006e-07	0.060964	2.33611e-05	36.8901	36.5628	-0.078023	1.29338e-05	0.00533179	0.00836953	1.44556e-05	0.00833802	0.0143302	11.9149	11.4281	-0.170147	8.88663e-07	0.00168026	0.00253483	1.45543e-06	0.00286024	0.00541275	10.4113	11.4281	0.00567105	3.68125e-07	0.00254572	0.000755303	5.56658e-07	0.00362361	0.00198306	10.4113	11.9149	0.175818
1700012L04RIK	2	21.8987	18.0721	0.130386	3.16755e-05	0.00370746	0.0101747	3.46928e-05	0.0058839	0.0177233	16.9165	18.0721	0.082202	0.00116886	0.9999	0.000332481	0.00117172	1	0.0010361	16.9165	21.8987	-0.0481836	3.0651e-05	0.0113076	0.00322499	3.25733e-05	0.0168169	0.00605914	30.1094	29.7625	0.190456	6.5679e-05	0.00808967	0.00932531	7.10142e-05	0.0115509	0.0172357	23.9142	29.7625	0.155342	6.63805e-05	0.023077	0.00322848	6.71589e-05	0.030234	0.00670544	23.9142	30.1094	-0.0351138
1700012P22RIK	4	8.79983	12.1785	0.185199	1.58099e-07	0.155591	2.48998e-06	6.20074e-07	0.179717	2.58574e-05	11.5939	12.1785	-0.272055	3.32216e-08	0.052035	2.44066e-06	2.30779e-07	0.0702984	1.90612e-05	11.5939	8.79983	-0.457254	8.28252e-07	0.000337495	0.010794	1.4412e-06	0.000908406	0.0181868	10.4341	10.9055	-0.199375	2.90976e-07	0.00173502	0.000904144	6.78322e-07	0.00293618	0.00246156	12.9835	10.9055	-0.541457	4.31841e-08	1.95836e-06	0.0746618	1.6189e-07	7.70689e-06	0.117968	12.9835	10.4341	-0.342082
1700013D24RIK	4	15.784	12.1905	-0.354447	1.4961e-08	6.94578e-07	0.0748787	5.25279e-07	8.24468e-06	0.11227	21.1759	12.1905	-0.775147	8.23484e-09	6.84048e-10	1	2.22966e-07	6.08884e-08	1	21.1759	15.784	-0.4207	1.3809e-06	1.23097e-07	0.999965	2.08844e-06	1.64009e-06	1	19.6616	23.514	0.286683	2.23976e-07	0.205801	2.30043e-06	5.79031e-07	0.226413	2.41883e-05	18.4519	23.514	0.379867	1.34082e-07	1	1.15262e-08	2.77146e-07	1	4.37486e-07	18.4519	19.6616	0.0931841
1700013F07RIK	4	16.0693	14.8213	0.158479	2.04177e-07	0.000734758	0.00154937	6.86979e-07	0.00164074	0.00352419	12.0712	14.8213	0.285972	5.40333e-08	0.0954275	1.74619e-06	2.51709e-07	0.117078	1.54673e-05	12.0712	16.0693	0.127493	2.96256e-07	0.003807	0.000405672	7.91666e-07	0.00616014	0.00124408	15.5277	13.2663	-0.124159	5.30039e-08	0.000262113	0.00127977	3.50531e-07	0.000675736	0.00318452	14.1994	13.2663	-0.0554608	1.68194e-06	4.89581e-05	0.0948986	1.97695e-06	0.00011298	0.141008	14.1994	15.5277	0.0686987
1700013G24RIK	4	14.7545	15.8387	-0.0627159	3.69729e-06	0.000165564	0.0661421	4.88036e-06	0.000486868	0.102	13.4789	15.8387	-0.0778924	1.46335e-07	1.46076e-05	0.0392019	3.75508e-07	4.64482e-05	0.065188	13.4789	14.7545	-0.0151766	1.09436e-06	6.12315e-05	0.058178	1.75779e-06	0.000191633	0.0906779	18.4756	27.8715	0.385341	1.88508e-07	0.237891	1.54599e-06	5.30774e-07	0.258823	1.92252e-05	16.8206	27.8715	0.246019	7.81687e-08	2.11544e-05	0.0175477	2.07117e-07	5.18916e-05	0.0333832	16.8206	18.4756	-0.139322
1700013H16RIK	4	13.9476	15.6761	0.3711	1.53862e-08	0.000483332	0.000229247	5.25279e-07	0.00120836	0.000869981	13.503	15.6761	0.222352	1.34506e-07	0.111494	3.4241e-06	3.5885e-07	0.132629	2.37358e-05	13.503	13.9476	-0.148748	7.05411e-07	0.00413265	0.000815681	1.29646e-06	0.00663254	0.00205994	11.812	13.3955	0.182748	5.2971e-06	1	4.84312e-07	6.60057e-06	1	9.88657e-06	16.4051	13.3955	-0.264244	1.18894e-06	3.31934e-06	0.435873	1.45551e-06	1.1176e-05	0.537748	16.4051	11.812	-0.446992
1700015E13RIK	4	12.7928	11.0588	-0.432258	4.88994e-07	1.65125e-05	0.0873917	1.06695e-06	6.58659e-05	0.126705	13.642	11.0588	-0.502887	3.72254e-08	0.000275438	0.000890535	2.33788e-07	0.000673214	0.00210369	13.642	12.7928	-0.0706287	1.12333e-07	0.0490567	8.54731e-06	5.66216e-07	0.0699394	4.68127e-05	19.3051	20.6717	-0.178166	3.29884e-07	3.49471e-05	0.0351197	7.33139e-07	0.000109459	0.0607074	16.289	20.6717	0.120348	4.74476e-08	0.0774529	2.03979e-06	1.68195e-07	0.0938836	1.71637e-05	16.289	19.3051	0.298514
1700015F17RIK	4	8.99461	7.54308	-0.419531	5.58426e-05	5.39703e-06	0.999788	5.97222e-05	2.9833e-05	1	10.9535	7.54308	-0.719476	1.52813e-07	1.31603e-08	1	3.83259e-07	2.15214e-07	1	10.9535	8.99461	-0.299946	1.4314e-06	1.27678e-07	1	2.1442e-06	1.68578e-06	1	11.2088	7.52285	-0.508574	1.97106e-07	1.70363e-08	1	5.43368e-07	4.92732e-07	1	12.0304	7.52285	-0.724393	1.43403e-07	1.2339e-08	1	2.89209e-07	1.28017e-07	1	12.0304	11.2088	-0.215819
1700015G11RIK	4	16.5075	13.7618	-0.427198	8.5326e-08	2.86429e-06	0.0919448	5.34805e-07	2.0513e-05	0.131379	16.687	13.7618	-0.465816	2.04578e-07	0.00028165	0.00389192	4.49039e-07	0.00068618	0.00721638	16.687	16.5075	-0.0386183	6.16543e-07	0.00122073	0.00250916	1.18937e-06	0.00243416	0.00490099	13.7521	12.7201	-0.0663177	2.19127e-07	0.000651867	0.00185895	5.71888e-07	0.0013726	0.00424999	15.5497	12.7201	-0.460079	9.08977e-08	4.01128e-06	0.0748724	2.23445e-07	1.28818e-05	0.118196	15.5497	13.7521	-0.393761
1700016C15RIK	4	14.351	13.7437	-0.229869	8.7904e-08	0.000570281	0.000940054	5.35805e-07	0.00136685	0.00243883	13.0801	13.7437	-0.112885	5.79692e-07	2.97519e-05	0.06361	9.03309e-07	8.64563e-05	0.0987611	13.0801	14.351	0.116984	2.2758e-07	0.101165	6.53263e-06	7.05275e-07	0.128545	3.92722e-05	8.98071	11.5691	0.322585	8.1832e-07	1	7.23003e-08	1.36836e-06	1	2.46084e-06	10.4724	11.5691	0.237503	2.12336e-07	0.0821968	8.07442e-06	3.73538e-07	0.0985893	4.75593e-05	10.4724	8.98071	-0.0850824
1700016D06RIK	4	11.2415	14.2193	0.194355	9.25135e-07	0.00985066	0.000414101	1.62125e-06	0.0143126	0.00137635	12.8686	14.2193	-0.11725	3.85738e-08	4.06613e-06	0.0390538	2.34534e-07	1.74429e-05	0.0649573	12.8686	11.2415	-0.311605	1.61659e-07	5.64498e-06	0.0881361	6.25408e-07	2.94182e-05	0.12724	11.0374	8.30391	-0.375282	3.85763e-07	3.36768e-08	1	8.07666e-07	7.25657e-07	1	11.4561	8.30391	-0.393422	3.65476e-07	3.18794e-08	1	5.53887e-07	2.56929e-07	1	11.4561	11.0374	-0.0181402
1700016H13RIK	4	21.5231	20.4259	-0.129081	2.82492e-08	0.000268216	0.000714264	5.25279e-07	0.000752405	0.00201141	16.3184	20.4259	0.233418	1.98669e-07	0.00375124	0.000285682	4.42164e-07	0.00565373	0.000927736	16.3184	21.5231	0.362499	2.34994e-08	0.115441	5.93118e-07	5.33243e-07	0.142727	9.59574e-06	10.0227	9.33749	0.10072	7.74715e-07	0.00273599	0.00136666	1.31365e-06	0.00430981	0.00334216	10.0569	9.33749	0.11492	7.74182e-07	2.43245e-05	0.0917218	1.00591e-06	5.8846e-05	0.137439	10.0569	10.0227	0.0142004
1700016K19RIK	4	7.11638	7.53104	0.00989193	4.38446e-06	0.0053489	0.00327141	5.65478e-06	0.00814213	0.00642909	7.61244	7.53104	-0.0575161	1.85233e-07	0.0008629	0.00121445	4.24225e-07	0.00164638	0.00267455	7.61244	7.11638	-0.067408	2.18881e-06	0.00241795	0.00391475	2.99822e-06	0.00418073	0.00717085	8.56938	7.2116	-0.211445	1.91781e-06	1.70756e-05	0.2194	2.70343e-06	5.95933e-05	0.267062	11.12	7.2116	-0.564237	2.28694e-07	1.98093e-08	1	3.92763e-07	1.78161e-07	1	11.12	8.56938	-0.352791
1700017B05RIK	4	13.4467	18.5356	0.179732	8.00631e-09	0.0689889	4.21282e-07	5.25279e-07	0.0915123	8.59063e-06	12.3914	18.5356	0.279079	2.82683e-09	0.052648	2.18513e-07	2.22966e-07	0.0710631	4.19806e-06	12.3914	13.4467	0.0993465	4.51417e-07	0.105336	1.20043e-05	9.92463e-07	0.132646	6.00408e-05	7.28055	6.34832	-0.223476	2.77966e-07	0.000770615	0.00194907	6.60517e-07	0.00155794	0.00440078	7.32577	6.34832	-0.193383	2.24929e-07	0.0466408	1.77253e-05	3.88492e-07	0.0602188	9.30886e-05	7.32577	7.28055	0.0300928
1700017D01RIK	4	12.758	10.1798	-0.440191	2.41629e-07	3.51451e-06	0.163281	7.38821e-07	2.33112e-05	0.20582	11.9624	10.1798	-0.350678	4.72373e-07	6.56923e-06	0.166603	7.7687e-07	2.48198e-05	0.214207	11.9624	12.758	0.0895132	8.58225e-05	0.0551618	0.00372592	8.84018e-05	0.0779428	0.00686138	14.6776	17.4241	0.100455	2.97971e-07	0.00249627	0.000635189	6.87075e-07	0.00398258	0.00191481	13.118	17.4241	0.381018	3.25329e-08	0.103833	9.46433e-07	1.49989e-07	0.119857	1.04309e-05	13.118	14.6776	0.280563
1700018B08RIK	4	22.7752	21.1844	-0.314964	8.85236e-08	3.8446e-06	0.0759275	5.36012e-07	2.44694e-05	0.113367	20.4569	21.1844	-0.204952	5.84035e-09	0.000233683	0.000197162	2.22966e-07	0.000583925	0.000699309	20.4569	22.7752	0.110012	2.14217e-07	0.0713903	9.69871e-06	6.8861e-07	0.0977696	5.14848e-05	13.9372	18.3344	0.416176	1.28314e-07	1	1.10236e-08	4.45597e-07	1	7.20488e-07	11.621	18.3344	0.825184	3.15456e-09	0.0649878	1.83768e-07	1.32253e-07	0.081036	3.79941e-06	11.621	13.9372	0.409007
1700018C11RIK	4	20.577	22.2139	0.129112	7.96785e-08	0.00133341	0.00036476	5.32924e-07	0.00255859	0.00125322	20.5778	22.2139	0.0973986	1.00887e-07	0.00192549	0.000308741	3.13497e-07	0.00314436	0.000981871	20.5778	20.577	-0.0317139	9.95289e-07	4.38803e-05	0.0700922	1.64196e-06	0.000142327	0.105673	24.0217	26.0862	0.00343627	1.4041e-07	0.00222281	0.00035991	4.63659e-07	0.00360535	0.00129561	23.0771	26.0862	0.0618502	3.64719e-08	0.0012175	0.000195807	1.54297e-07	0.00190382	0.000747113	23.0771	24.0217	0.0584139
1700018F24RIK	4	7.81202	9.80059	0.219037	2.13531e-07	0.0788051	8.5465e-06	7.00222e-07	0.102325	5.49103e-05	9.63638	9.80059	-0.162894	1.67048e-07	0.00165207	0.000573531	4.01016e-07	0.00277007	0.00152227	9.63638	7.81202	-0.381931	3.45842e-06	3.13542e-07	1	4.4143e-06	3.52475e-06	1	13.3819	13.1488	-0.574144	4.19098e-08	3.09111e-06	0.051589	3.37615e-07	1.78641e-05	0.085531	10.1363	13.1488	-0.0469044	2.19381e-07	0.0023607	0.000508025	3.81769e-07	0.00338474	0.00148131	10.1363	13.3819	0.52724
1700019A02RIK	4	15.7423	12.028	-0.476754	3.38639e-07	2.95042e-08	1	8.6541e-07	8.21412e-07	1	14.7718	12.028	-0.373706	8.1126e-07	7.07489e-06	0.224942	1.16905e-06	2.62252e-05	0.278442	14.7718	15.7423	0.103048	0.000269501	0.241799	0.00149723	0.000272844	0.269895	0.00324395	14.1772	14.6111	0.0679885	1.8506e-06	8.25682e-05	0.0680521	2.62033e-06	0.000237272	0.106549	18.177	14.6111	-0.290866	1.14238e-07	1.37689e-06	0.187066	2.53077e-07	6.09918e-06	0.246427	18.177	14.1772	-0.358855
1700019B03RIK	4	13.5093	15.3631	-0.0243064	2.65791e-07	0.138648	4.89141e-06	7.75573e-07	0.16295	3.82191e-05	17.5267	15.3631	-0.345515	6.34281e-08	0.000315362	0.00125476	2.63921e-07	0.000754893	0.00274704	17.5267	13.5093	-0.321208	2.13335e-07	2.87796e-06	0.172026	6.8861e-07	1.89168e-05	0.216982	14.7256	20.3722	0.37132	8.915e-08	0.159432	1.36884e-06	3.96344e-07	0.179639	1.78221e-05	13.6434	20.3722	0.466837	4.97153e-07	1	4.35726e-08	7.01011e-07	1	1.20733e-06	13.6434	14.7256	0.0955169
1700019D03RIK	4	8.07636	5.58657	-0.522445	5.72841e-07	5.03191e-08	1	1.17464e-06	1.09463e-06	1	8.97785	5.58657	-0.695357	1.89856e-07	2.3838e-06	0.18081	4.30447e-07	1.19845e-05	0.22983	8.97785	8.07636	-0.172912	6.19943e-07	2.18258e-05	0.0844874	1.19301e-06	7.88332e-05	0.122992	16.2133	10.3123	-0.71039	1.72841e-07	1.49111e-08	1	5.08273e-07	4.61236e-07	1	19.344	10.3123	-0.944179	1.09446e-08	9.11992e-10	1	1.32253e-07	4.67698e-08	1	19.344	16.2133	-0.233789
1700019G17RIK	4	22.4691	17.8915	-0.391985	8.55928e-08	7.31313e-09	1	5.34805e-07	4.91109e-07	1	17.2851	17.8915	-0.0611708	1.10462e-07	9.87627e-06	0.0430383	3.26873e-07	3.39315e-05	0.0710133	17.2851	22.4691	0.330814	6.42444e-08	0.156937	1.01817e-06	5.3576e-07	0.183775	1.36076e-05	16.1173	17.5592	-0.0157235	7.72209e-08	0.000649485	0.000734225	3.78505e-07	0.00136875	0.00211888	12.8797	17.5592	0.265142	1.00767e-05	0.00963727	0.00360385	1.05925e-05	0.0127983	0.00740533	12.8797	16.1173	0.280865
1700019L03RIK	4	16.9944	17.3497	0.0543539	4.10682e-07	0.00214886	0.000991284	9.65e-07	0.00372463	0.00253004	15.9257	17.3497	0.0606679	1.21004e-07	0.00130536	0.000545113	3.42519e-07	0.00228432	0.001469	15.9257	16.9944	0.00631401	2.35861e-07	0.00195533	0.000661422	7.11127e-07	0.00351009	0.00177519	11.3184	9.71334	-0.158018	7.48709e-06	3.38125e-05	0.327591	9.03974e-06	0.000106329	0.383294	13.7901	9.71334	-0.468839	9.51786e-08	8.1437e-09	1	2.29341e-07	1.0121e-07	1	13.7901	11.3184	-0.31082
1700019N19RIK	4	17.4188	17.8734	0.0707532	5.31913e-08	0.000660979	0.000516156	5.25279e-07	0.00152247	0.00161369	19.7984	17.8734	-0.152123	6.99856e-07	2.4914e-05	0.0823832	1.04368e-06	7.38375e-05	0.120841	19.7984	17.4188	-0.222876	4.28795e-07	4.40802e-06	0.204114	9.65955e-07	2.49767e-05	0.250783	14.2594	15.7915	0.0346477	7.81897e-08	0.000962432	0.000500558	3.80091e-07	0.00184236	0.00163389	19.0751	15.7915	-0.363026	4.49224e-07	3.93094e-08	1	6.4768e-07	3.01612e-07	1	19.0751	14.2594	-0.397674
1700019O17RIK	4	9.07808	10.0534	0.219817	6.63924e-05	0.35463	0.000242714	7.06402e-05	0.382596	0.000913509	10.7178	10.0534	0.0220949	5.90147e-07	0.00101107	0.00290482	9.15798e-07	0.0018661	0.00556224	10.7178	9.07808	-0.197723	2.51217e-07	5.61575e-06	0.120962	7.31636e-07	2.93361e-05	0.162786	11.5172	12.6555	0.170167	2.82261e-08	0.00060442	0.000317831	3.32816e-07	0.00129897	0.00118333	9.92859	12.6555	0.180952	1.36473e-07	0.125376	2.94482e-06	2.79828e-07	0.141348	2.20195e-05	9.92859	11.5172	0.0107851
1700020A23RIK	4	23.8187	24.3871	0.103516	7.30747e-05	0.385982	0.000237593	7.75279e-05	0.415146	0.000897497	17.8409	24.3871	0.526108	2.11879e-08	1	1.77895e-09	2.22966e-07	1	1.8733e-07	17.8409	23.8187	0.422592	5.24592e-08	1	4.45369e-09	5.35186e-07	1	5.52936e-07	17.5295	18.3285	0.0917495	1.94693e-06	0.00518301	0.00163471	2.73663e-06	0.00762358	0.00383904	14.5477	18.3285	0.267427	2.56007e-08	0.0859979	9.71732e-07	1.41124e-07	0.102399	1.05884e-05	14.5477	17.5295	0.175677
1700020D05RIK	4	8.74418	8.2715	0.0677633	1.14698e-06	0.00155521	0.00342504	1.89186e-06	0.00287526	0.00669323	7.58223	8.2715	0.0723796	1.85186e-07	0.00138688	0.00075482	4.24225e-07	0.00240092	0.00186137	7.58223	8.74418	0.00461639	1.89282e-07	0.00220517	0.000477343	6.59704e-07	0.00387307	0.00140272	11.6681	9.88365	-0.32926	9.4471e-08	3.50827e-06	0.0852348	4.02952e-07	1.92573e-05	0.12633	12.507	9.88365	-0.367707	1.42603e-08	9.23123e-07	0.0584038	1.32253e-07	4.57677e-06	0.0982201	12.507	11.6681	-0.0384466
1700020L24RIK	4	14.6849	12.1966	-0.193007	1.63402e-06	0.000898383	0.00784371	2.48406e-06	0.00190226	0.0139218	14.663	12.1966	-0.240966	2.0844e-07	3.3769e-06	0.152042	4.53661e-07	1.52114e-05	0.197878	14.663	14.6849	-0.0479588	3.43549e-07	0.000764074	0.00235916	8.54676e-07	0.00172341	0.00465415	22.1364	18.1053	-0.304049	1.19145e-07	0.000215214	0.00313386	4.32343e-07	0.000572202	0.00647134	18.0303	18.1053	-0.04069	5.9422e-09	0.000219843	0.000212947	1.32253e-07	0.000470872	0.000796447	18.0303	22.1364	0.263359
1700020N15RIK	4	17.391	15.5617	-0.216636	3.69867e-07	0.000230417	0.0075315	9.08527e-07	0.000657528	0.0134039	16.5178	15.5617	-0.206384	2.33938e-06	0.00044453	0.0180968	2.85358e-06	0.000995588	0.0309716	16.5178	17.391	0.0102521	1.74436e-05	0.00063275	0.0704515	1.9085e-05	0.00149437	0.106068	12.4839	11.9626	0.0354353	5.88365e-07	0.00167024	0.00176546	1.07504e-06	0.00284836	0.00407603	11.1506	11.9626	0.0982003	4.78655e-06	0.196309	4.90747e-05	5.19966e-06	0.212734	0.000235073	11.1506	12.4839	0.062765
1700021F05RIK	4	13.1058	9.15644	-0.540614	1.45809e-07	1.25489e-08	1	6.01869e-07	5.51061e-07	1	11.8718	9.15644	-0.302004	2.01813e-07	2.76067e-06	0.170664	4.46098e-07	1.32756e-05	0.218628	11.8718	13.1058	0.23861	2.08511e-07	0.0961339	6.43223e-06	6.82604e-07	0.123594	3.88783e-05	14.2115	13.2487	-0.18756	9.05448e-07	1.59268e-05	0.139863	1.47678e-06	5.63034e-05	0.183717	11.9571	13.2487	0.303967	2.16149e-06	0.16817	2.83515e-05	2.4789e-06	0.184219	0.000141743	11.9571	14.2115	0.491527
1700021F07RIK	4	9.98241	10.0956	0.122076	5.3591e-06	0.0863791	0.000165644	6.74662e-06	0.110268	0.000659257	13.5936	10.0956	-0.420945	1.05119e-06	6.57601e-06	0.275557	1.43821e-06	2.48263e-05	0.334507	13.5936	9.98241	-0.543021	4.34341e-07	2.20484e-06	0.315845	9.71722e-07	1.60157e-05	0.370608	19.3942	13.3837	-0.479397	2.03876e-08	4.24609e-07	0.13224	3.32816e-07	5.1342e-06	0.175948	15.177	13.3837	-0.354466	5.94921e-08	0.000428432	0.000878435	1.84517e-07	0.000823792	0.00223102	15.177	19.3942	0.124931
1700021K19RIK	4	21.1405	18.9691	-0.483187	1.81535e-07	5.54632e-06	0.0969999	6.55721e-07	3.03597e-05	0.136892	19.9857	18.9691	-0.375056	4.49897e-06	0.0173448	0.000802749	5.13329e-06	0.0241746	0.00194777	19.9857	21.1405	0.108131	1.42425e-06	0.126151	2.84634e-05	2.13561e-06	0.153147	0.000120034	15.6168	14.1648	-0.261129	3.63894e-07	8.94977e-06	0.112038	7.78733e-07	3.61984e-05	0.154664	16.8878	14.1648	-0.302968	1.2165e-07	2.53234e-06	0.128852	2.61755e-07	9.18657e-06	0.179278	16.8878	15.6168	-0.0418392
1700022I11RIK	4	14.4275	14.1531	-0.043609	1.09472e-05	0.000156248	0.15234	1.28568e-05	0.000461335	0.194495	9.76326	14.1531	0.484414	1.17132e-06	1	1.04116e-07	1.57389e-06	1	2.28094e-06	9.76326	14.4275	0.528023	1.0501e-07	1	8.99681e-09	5.62087e-07	1	6.1477e-07	11.764	15.4098	0.143482	1.55331e-06	0.161054	2.18407e-05	2.26509e-06	0.181218	0.00012039	13.3257	15.4098	-0.119204	5.75931e-07	5.79294e-05	0.0364549	7.89402e-07	0.000132609	0.0666584	13.3257	11.764	-0.262686
1700023E05RIK	4	12.9319	10.9083	-0.149274	1.25391e-05	5.15628e-05	0.343656	1.45613e-05	0.000168813	0.397154	13.6541	10.9083	-0.159925	4.59873e-07	0.00042202	0.00536185	7.61988e-07	0.000955398	0.00970322	13.6541	12.9319	-0.0106514	6.66671e-07	0.00111326	0.00294663	1.25028e-06	0.00227567	0.00560683	6.83494	5.81391	-0.374674	1.68534e-05	6.15962e-05	0.367971	1.92486e-05	0.000181296	0.427135	9.95303	5.81391	-1.01348	1.35526e-07	1.1652e-08	1	2.78775e-07	1.23508e-07	1	9.95303	6.83494	-0.638808
1700023F06RIK	4	11.0746	10.4808	-0.0628314	0.000584517	0.00289787	0.198544	0.000596803	0.00477549	0.242414	11.5516	10.4808	0.00124778	5.85816e-05	0.0339966	0.00284047	5.99966e-05	0.0468489	0.00545123	11.5516	11.0746	0.0640792	3.29248e-05	0.0417282	0.0013276	3.48973e-05	0.0598425	0.00295354	11.2293	10.5884	-0.203899	2.11641e-05	0.000566244	0.0603367	2.38918e-05	0.00123623	0.0971881	9.65976	10.5884	-0.137812	8.93782e-06	0.034039	0.00049468	9.44023e-06	0.0443888	0.00145382	9.65976	11.2293	0.0660872
1700024G13RIK	4	9.14765	10.2099	0.119231	0.000110049	0.050431	0.00481729	0.000115411	0.0692827	0.00896938	8.80868	10.2099	0.12104	9.4571e-06	0.0278538	0.00105184	1.0262e-05	0.0385188	0.00239057	8.80868	9.14765	0.00180828	3.95661e-05	0.0438279	0.00214597	4.16738e-05	0.062753	0.00429954	14.2526	12.4794	-0.0969352	5.68674e-07	0.00113965	0.00249685	1.04968e-06	0.0020979	0.00534849	10.173	12.4794	0.388678	6.53611e-08	0.0839077	2.50447e-06	1.91526e-07	0.100317	1.97398e-05	10.173	14.2526	0.485613
1700024P04RIK	4	10.4763	11.733	0.0342221	1.98147e-05	0.0516775	0.00101317	2.23351e-05	0.0708566	0.00256738	9.53368	11.733	0.00865595	4.30403e-08	0.0794829	1.79487e-06	2.39731e-07	0.100914	1.57425e-05	9.53368	10.4763	-0.0255662	2.7267e-07	0.0919042	8.86743e-06	7.60885e-07	0.119397	4.81504e-05	10.3518	12.6203	0.214441	7.72973e-06	0.0494163	0.000345814	9.3087e-06	0.0660978	0.00125985	9.08543	12.6203	0.315839	7.46916e-08	0.0917244	2.52315e-06	2.03026e-07	0.108105	1.98393e-05	9.08543	10.3518	0.101398
1700024P16RIK	4	12.765	10.529	-0.213263	2.26499e-07	4.01345e-06	0.142717	7.16617e-07	2.49947e-05	0.184776	11.4247	10.529	-0.160915	2.11417e-07	0.000529736	0.00219814	4.57961e-07	0.00113784	0.00436941	11.4247	12.765	0.0523481	6.48012e-07	0.00209961	0.00152779	1.22793e-06	0.00372209	0.00329383	15.6237	15.2043	-0.0721772	7.73088e-06	9.86553e-05	0.166937	9.30895e-06	0.000280186	0.211949	13.0874	15.2043	0.299841	7.99312e-07	0.16945	1.0679e-05	1.03412e-06	0.185436	6.03183e-05	13.0874	15.6237	0.372018
1700025F22RIK	4	12.2154	9.46948	-0.339646	1.66241e-07	2.83143e-06	0.147404	6.30996e-07	2.03443e-05	0.189509	16.6688	9.46948	-0.608911	2.16841e-08	3.65536e-07	0.152614	2.22966e-07	2.93039e-06	0.198478	16.6688	12.2154	-0.269265	8.88316e-07	1.73372e-05	0.126996	1.51752e-06	6.5743e-05	0.169348	16.4943	15.8268	-0.188161	3.08011e-07	1.08185e-05	0.0865281	7.02307e-07	4.17154e-05	0.127635	16.2707	15.8268	-0.033589	7.91132e-07	5.01968e-05	0.0526798	1.02509e-06	0.000115689	0.0904495	16.2707	16.4943	0.154572
1700025G04RIK	4	13.1197	12.5879	0.213761	1.48375e-07	1.09375e-05	0.049701	6.06037e-07	4.83426e-05	0.0801186	11.8959	12.5879	0.264446	6.66398e-07	0.00223719	0.00146206	1.00469e-06	0.00357852	0.00310517	11.8959	13.1197	0.0506855	2.29407e-05	0.00242628	0.0225901	2.47132e-05	0.00419293	0.0370068	16.8714	12.6497	-0.345457	3.54717e-08	9.32781e-07	0.111445	3.36721e-07	8.95588e-06	0.153955	14.957	12.6497	-0.196485	2.73527e-06	2.46872e-07	1	3.07984e-06	1.52823e-06	1	14.957	16.8714	0.148972
1700026D08RIK	4	12.118	10.2099	-0.177573	3.14034e-07	5.28858e-06	0.147052	8.33626e-07	2.94904e-05	0.18918	11.8114	10.2099	-0.0791078	5.08955e-07	0.000855366	0.00299476	8.19905e-07	0.00163501	0.00571364	11.8114	12.118	0.0984652	8.89346e-07	0.0892441	2.88821e-05	1.5185e-06	0.116782	0.000121462	18.126	16.1674	-0.0617561	3.25419e-07	7.47748e-06	0.117859	7.26815e-07	3.16265e-05	0.160959	17.6698	16.1674	-0.18588	5.87321e-07	9.19932e-06	0.152945	8.01719e-07	2.49231e-05	0.207026	17.6698	18.126	-0.124124
1700026L06RIK	4	13.8919	13.5872	-0.0640625	2.92112e-05	0.000973415	0.0494375	3.21153e-05	0.00201791	0.0797593	14.1797	13.5872	0.0549092	5.97526e-05	0.00141329	0.0635612	6.11736e-05	0.00243635	0.0987164	14.1797	13.8919	0.118972	8.06523e-05	0.0457887	0.00273111	8.31676e-05	0.065471	0.00525468	16.7549	14.1413	-0.274887	1.15984e-05	0.000205682	0.0856718	1.35713e-05	0.00055008	0.126743	14.6271	14.1413	0.0184797	0.000177114	0.0621396	0.00400819	0.000178083	0.0780683	0.00815971	14.6271	16.7549	0.293366
1700028K03RIK	4	19.7631	17.3617	-0.147076	1.19147e-06	1.74176e-05	0.157364	1.94647e-06	6.86272e-05	0.199563	15.8774	17.3617	0.09696	3.25659e-07	0.00107626	0.00160632	6.04519e-07	0.00196012	0.0033497	15.8774	19.7631	0.244036	3.61344e-08	0.00142789	0.000164354	5.33243e-07	0.00274969	0.000584373	9.82394	6.25436	-0.489362	4.76109e-07	4.16998e-08	1	9.28815e-07	8.32908e-07	1	12.843	6.25436	-0.955476	1.59741e-08	1.3368e-09	1	1.3302e-07	4.9455e-08	1	12.843	9.82394	-0.466113
1700028P14RIK	4	6.35814	9.31296	0.377507	1.74495e-05	0.994333	1.63747e-06	1.98316e-05	1	2.08156e-05	6.17454	9.31296	0.466247	0.000110209	0.993568	1.08615e-05	0.000111933	1	5.50857e-05	6.17454	6.35814	0.0887401	2.58725e-05	0.053521	0.000791127	2.77182e-05	0.0758259	0.00201656	8.64479	8.63277	0.0617403	0.00030835	0.206667	0.00242639	0.000322514	0.227226	0.005221	8.03452	8.63277	0.0908251	1.74461e-06	0.059228	9.20382e-05	2.04321e-06	0.0748165	0.00041058	8.03452	8.64479	0.0290848
1700029F12RIK	4	13.3145	10.6494	-0.36924	2.92459e-06	4.90615e-06	0.554978	3.98914e-06	2.82301e-05	0.626648	10.9535	10.6494	-0.108028	3.98608e-07	0.00107731	0.00193042	6.91762e-07	0.00196149	0.00390189	10.9535	13.3145	0.261212	9.07596e-07	0.00879405	0.000463276	1.53924e-06	0.0132581	0.00137363	11.1059	11.3812	0.132824	1.26043e-07	0.000973168	0.000762761	4.42477e-07	0.00185785	0.00217834	10.3746	11.3812	0.0682786	1.68489e-06	0.00671624	0.00109151	1.97998e-06	0.00902271	0.00264838	10.3746	11.1059	-0.0645453
1700029H14RIK	4	9.8572	9.92701	0.109171	3.30049e-07	0.0685997	1.56939e-05	8.539e-07	0.091082	8.62422e-05	11.0501	9.92701	-0.111854	2.72899e-05	0.00751705	0.0113589	2.84196e-05	0.0107786	0.0197302	11.0501	9.8572	-0.221025	2.76062e-05	0.000225179	0.209496	2.94761e-05	0.000632579	0.256418	17.0359	17.5944	-0.0731066	1.71205e-07	1.1223e-05	0.0544748	5.05401e-07	4.28687e-05	0.0894485	13.344	17.5944	0.179123	1.34369e-08	0.000786991	0.000122807	1.32253e-07	0.00133205	0.00052226	13.344	17.0359	0.252229
1700029I15RIK	4	16.1319	10.7698	-0.575756	1.10508e-07	9.47443e-09	1	5.58443e-07	5.08194e-07	1	13.6903	10.7698	-0.489806	2.36002e-08	1.21266e-06	0.0688213	2.24071e-07	7.55435e-06	0.105135	13.6903	16.1319	0.0859503	2.73826e-07	0.003098	0.000469696	7.62813e-07	0.00516066	0.00138702	15.2055	14.3703	-0.0783532	1.64982e-07	0.000608122	0.00154661	4.96055e-07	0.00130397	0.00367737	13.4723	14.3703	0.171701	1.86141e-06	0.0754966	7.23024e-05	2.16504e-06	0.0918519	0.00033226	13.4723	15.2055	0.250055
1700029J07RIK	4	14.8171	17.3798	0.232115	6.44449e-07	1	5.67164e-08	1.2658e-06	1	1.79098e-06	14.7234	17.3798	0.18764	2.9528e-07	0.100848	8.38119e-06	5.63766e-07	0.12222	4.53474e-05	14.7234	14.8171	-0.0444746	1.40333e-07	0.000982316	0.000832344	5.97051e-07	0.00207062	0.00208914	13.7384	13.1136	-0.101285	3.91402e-07	1.34329e-05	0.0875128	8.14216e-07	4.9214e-05	0.128722	14.5355	13.1136	-0.140224	2.40222e-06	0.00182574	0.0055776	2.73093e-06	0.00269299	0.0110792	14.5355	13.7384	-0.0389398
1700029P11RIK	4	8.19462	11.9136	0.389366	9.75579e-08	0.167518	1.39242e-06	5.46283e-07	0.191492	1.90496e-05	9.07451	11.9136	0.110398	2.17771e-07	0.00274329	0.000432739	4.66487e-07	0.00427542	0.00124245	9.07451	8.19462	-0.278968	7.35373e-07	2.22191e-05	0.0945124	1.33164e-06	7.9897e-05	0.134224	8.11006	10.4004	0.394868	9.42255e-07	0.286873	5.5593e-06	1.52355e-06	0.309055	4.17276e-05	7.6496	10.4004	0.588657	1.04567e-06	1	9.2768e-08	1.30043e-06	1	2.23929e-06	7.6496	8.11006	0.19379
1700030F18RIK	4	15.6936	14.141	-0.282591	2.09691e-08	1.46367e-06	0.054693	5.25279e-07	1.39374e-05	0.0870812	12.4095	14.141	0.0283338	6.90067e-08	0.0011459	0.00037405	2.7051e-07	0.00206045	0.00112209	12.4095	15.6936	0.310925	1.09191e-06	0.237363	8.67082e-06	1.755e-06	0.265245	4.73573e-05	11.1882	12.6673	0.122829	2.17422e-07	0.0737032	9.53809e-06	5.69568e-07	0.0936571	6.21952e-05	12.3603	12.6673	0.0157123	7.48439e-08	0.000864807	0.000535821	2.03087e-07	0.00143803	0.00153796	12.3603	11.1882	-0.107117
1700030J22RIK	4	22.7752	20.8353	-0.0719057	3.04212e-06	0.00148394	0.00833515	4.12514e-06	0.0027761	0.0147276	20.6563	20.8353	-0.103275	2.02474e-06	0.0019201	0.00455774	2.51326e-06	0.00313844	0.0083432	20.6563	22.7752	-0.0313693	2.09569e-07	0.0030882	0.000368185	6.8395e-07	0.00514821	0.00115449	20.1346	12.4617	-0.625346	1.87434e-08	1.57146e-09	1	3.32816e-07	3.22931e-07	1	15.7697	12.4617	-0.301538	4.74365e-07	3.27556e-06	0.262367	6.75364e-07	1.10722e-05	0.333196	15.7697	20.1346	0.323808
1700030K09RIK	4	25.1612	23.6647	0.101559	7.52217e-08	0.00079167	0.000587863	5.28324e-07	0.00173397	0.00176646	20.2032	23.6647	0.476312	2.67756e-08	0.0579159	1.7188e-06	2.27692e-07	0.0773776	1.53306e-05	20.2032	25.1612	0.374753	1.08673e-07	1	9.31497e-09	5.64071e-07	1	6.1477e-07	15.7745	17.8587	0.216968	4.82677e-08	0.00105833	0.000292805	3.46179e-07	0.00198084	0.00111678	15.9102	17.8587	0.169859	4.85312e-08	0.000981543	0.0003179	1.69066e-07	0.00159573	0.00106761	15.9102	15.7745	-0.0471091
1700031F05RIK	4	14.3788	13.834	-0.264422	1.44437e-07	0.000448769	0.00184144	6.00591e-07	0.00114139	0.00402747	16.0103	13.834	-0.493678	4.91211e-08	2.06761e-06	0.0787169	2.4507e-07	1.09081e-05	0.116515	16.0103	14.3788	-0.229256	4.25053e-07	0.000628263	0.00344748	9.61267e-07	0.00148695	0.00641892	14.4308	10.007	-0.590871	3.99174e-07	3.48659e-08	1	8.23852e-07	7.41532e-07	1	13.1363	10.007	-0.443713	9.27411e-07	8.21098e-08	1	1.17293e-06	5.64807e-07	1	13.1363	14.4308	0.147158
1700034E13RIK	4	21.4674	20.1189	-0.156927	5.27656e-08	0.000353972	0.000952081	5.25279e-07	0.000947409	0.00246192	21.7861	20.1189	-0.32427	1.36448e-08	1.27619e-06	0.0440305	2.22966e-07	7.84331e-06	0.0724864	21.7861	21.4674	-0.167343	1.6199e-08	0.000299699	0.000388276	5.33243e-07	0.000818814	0.00120572	14.0401	18.6926	0.37441	2.66178e-06	0.999947	2.40117e-07	3.57417e-06	1	6.23195e-06	17.4621	18.6926	-0.0469278	1.89598e-07	0.00215472	0.000490082	3.4476e-07	0.0031208	0.00144327	17.4621	14.0401	-0.421338
1700034J05RIK	4	10.1772	12.624	0.175093	1.00152e-05	0.000623791	0.0479445	1.18464e-05	0.00145954	0.0775795	10.1439	12.624	0.248299	2.10184e-07	0.0674528	1.03298e-05	4.55993e-07	0.0881961	5.30042e-05	10.1439	10.1772	0.0732055	5.29854e-07	0.0737862	2.25067e-05	1.08717e-06	0.100484	9.86355e-05	11.7092	14.4878	0.131867	1.16122e-06	0.00734816	0.000698729	1.79428e-06	0.0105503	0.00204251	11.5844	14.4878	-0.229623	2.14747e-08	3.21186e-06	0.0299925	1.37767e-07	1.09094e-05	0.0557222	11.5844	11.7092	-0.36149
1700034O15RIK	4	16.271	14.8092	-0.110932	1.62895e-07	1.10437e-05	0.0525826	6.26583e-07	4.86481e-05	0.0841706	12.7962	14.8092	0.250446	6.59036e-07	0.063227	3.25752e-05	9.96864e-07	0.0834193	0.000140384	12.7962	16.271	0.361378	1.66544e-07	1	1.43603e-08	6.29907e-07	1	7.1444e-07	19.9084	17.8469	-0.0748653	3.99671e-08	0.000296787	0.000882621	3.37462e-07	0.000749222	0.002416	19.3134	17.8469	-0.136374	6.25057e-08	0.000359076	0.0010919	1.87852e-07	0.000714556	0.00264838	19.3134	19.9084	-0.0615088
1700037C18RIK	4	21.7039	20.7209	-0.164227	3.33618e-07	0.000967277	0.00183273	8.58511e-07	0.00200942	0.00401587	18.9103	20.7209	0.124708	1.26559e-05	1	1.17889e-06	1.3533e-05	1	1.2192e-05	18.9103	21.7039	0.288935	3.54959e-07	0.203406	3.68161e-06	8.68989e-07	0.23056	2.75819e-05	24.6113	22.2749	-0.154207	7.08835e-08	0.000288148	0.00151116	3.70154e-07	0.000731167	0.00360965	19.7289	22.2749	0.147275	4.35778e-08	0.0011981	0.000234537	1.62503e-07	0.0018814	0.000854296	19.7289	24.6113	0.301482
1700037H04RIK	4	16.8553	16.3564	-0.0521651	9.78516e-08	5.53526e-06	0.061994	5.46574e-07	3.03329e-05	0.0967496	15.9982	16.3564	0.012606	3.97858e-07	2.16694e-05	0.0613961	6.90979e-07	6.52837e-05	0.0960284	15.9982	16.8553	0.064771	8.71409e-06	0.129208	0.00015222	1.00294e-05	0.156123	0.000545172	13.9578	21.1415	0.413279	1.20383e-07	0.280979	7.57488e-07	4.33954e-07	0.302937	1.3055e-05	13.289	21.1415	0.46094	2.2468e-08	0.0022865	6.41865e-05	1.38373e-07	0.00329082	0.00029845	13.289	13.9578	0.0476605
1700040L02RIK	4	14.2328	23.5744	0.620097	1.56053e-08	1	1.30558e-09	5.25279e-07	1	4.61534e-07	13.8716	23.5744	0.563005	3.82708e-09	0.0969194	1.28209e-07	2.22966e-07	0.118508	2.73267e-06	13.8716	14.2328	-0.0570923	2.06657e-06	0.0783919	7.49042e-05	2.86166e-06	0.105443	0.000282135	14.4034	13.0255	-0.159168	2.33147e-07	0.000581525	0.00219372	5.93518e-07	0.00126287	0.00482566	11.1933	13.0255	0.198634	6.41327e-07	0.136492	1.17531e-05	8.62122e-07	0.15243	6.51686e-05	11.1933	14.4034	0.357803
1700042B14RIK	4	11.805	11.8835	0.12343	9.29037e-06	0.0801392	0.00028624	1.10722e-05	0.103743	0.00104767	12.9653	11.8835	-0.0696617	4.74688e-05	0.000292941	0.254358	4.88137e-05	0.000709819	0.311115	12.9653	11.805	-0.193092	2.2105e-05	0.000124916	0.277163	2.38573e-05	0.000366458	0.32867	8.77505	7.22334	-0.265789	1.15932e-07	0.000520284	0.00131659	4.27921e-07	0.00115944	0.00325311	7.57017	7.22334	-0.194361	3.1691e-05	0.0702388	0.00106662	3.24025e-05	0.0864819	0.00259763	7.57017	8.77505	0.0714289
1700042G07RIK	4	12.1111	13.0875	0.00226733	4.18595e-05	0.0698947	0.00090193	4.52722e-05	0.0924645	0.00236677	10.6272	13.0875	0.189976	3.42602e-05	0.00223259	0.0272255	3.54644e-05	0.00357203	0.0460778	10.6272	12.1111	0.187709	0.000127001	0.108883	0.00148399	0.000129886	0.13615	0.00322128	15.1849	19.644	0.269316	1.82498e-06	0.0462169	7.57313e-05	2.59036e-06	0.0620971	0.000358657	14.7615	19.644	0.251182	1.65642e-06	0.0493369	6.36444e-05	1.9499e-06	0.0634797	0.000296279	14.7615	15.1849	-0.018134
1700047I17RIK2	4	10.9841	8.53036	-0.58528	5.39512e-07	4.49371e-06	0.233088	1.13231e-06	2.67003e-05	0.27857	10.1197	8.53036	-0.674813	3.78175e-06	0.000526416	0.0239909	4.37998e-06	0.00113195	0.0407858	10.1197	10.9841	-0.0895328	2.98128e-07	0.00205614	0.000776817	7.93595e-07	0.00365803	0.00199154	6.72525	4.82143	-0.761125	3.68852e-07	8.2995e-06	0.119402	7.85703e-07	3.41735e-05	0.162572	7.47852	4.82143	-0.868165	2.02706e-06	1.03407e-05	0.30967	2.33905e-06	2.75317e-05	0.388728	7.47852	6.72525	-0.10704
1700055N04RIK	4	12.1041	11.2333	-0.0649798	7.94686e-08	0.000489233	0.000999095	5.32924e-07	0.00122017	0.00254535	15.0195	11.2333	-0.464015	5.30991e-07	4.65867e-08	1	8.46462e-07	5.12584e-07	1	15.0195	12.1041	-0.399035	1.2561e-06	1.11787e-07	1	1.94705e-06	1.52722e-06	1	6.90349	8.49183	0.290716	2.91828e-06	1	2.63713e-07	3.86947e-06	1	6.7377e-06	9.40314	8.49183	-0.159412	1.19973e-06	2.808e-05	0.112727	1.46689e-06	6.70086e-05	0.161379	9.40314	6.90349	-0.450128
1700056E22RIK	4	12.285	13.6775	0.0569047	4.79579e-07	0.130195	9.49667e-06	1.05469e-06	0.154586	5.91841e-05	13.932	13.6775	-0.116604	1.10881e-07	0.000622668	0.00106036	3.27492e-07	0.00128701	0.00240717	13.932	12.285	-0.173508	3.01428e-07	7.2389e-06	0.114452	7.97577e-07	3.46836e-05	0.155885	14.5542	15.1162	-0.00241117	1.88129e-05	0.000607643	0.0764707	2.13527e-05	0.00130347	0.116431	13.0324	15.1162	0.255807	3.61296e-08	0.00093301	0.000255555	1.53977e-07	0.00153163	0.000909417	13.0324	14.5542	0.258218
1700057G04RIK	4	7.77028	7.97652	-0.0240823	4.93217e-07	0.00140272	0.0017961	1.07263e-06	0.0026579	0.0039489	8.48243	7.97652	-0.102333	6.64596e-06	0.00220263	0.0111021	7.36265e-06	0.003531	0.0193042	8.48243	7.77028	-0.0782512	2.90252e-06	4.14905e-05	0.157813	3.79461e-06	0.000135656	0.202073	9.31663	8.31565	-0.113847	1.75714e-06	2.86316e-05	0.145294	2.50996e-06	9.20677e-05	0.189334	13.399	8.31565	-0.596679	3.97749e-07	1.36391e-06	0.393394	5.89358e-07	6.05966e-06	0.487419	13.399	9.31663	-0.482832
1700061G19RIK	4	11.8885	11.7089	-0.186194	6.30331e-07	0.00143188	0.00219002	1.24892e-06	0.00270302	0.0046193	13.5393	11.7089	-0.371906	4.9726e-07	6.63688e-06	0.171178	8.05483e-07	2.49746e-05	0.219186	13.5393	11.8885	-0.185712	5.25286e-06	1.3675e-05	0.448059	6.34501e-06	5.47248e-05	0.515538	19.785	19.9082	0.194393	8.25584e-06	0.000226429	0.0937795	9.88902e-06	0.000597282	0.135328	15.8613	19.9082	0.0943751	1.46434e-07	0.00240382	0.000344606	2.93033e-07	0.00344055	0.00112934	15.8613	19.785	-0.100018
1700066B19RIK	4	14.4345	14.3457	-0.0279761	8.99685e-07	0.00146734	0.00292279	1.58811e-06	0.00275186	0.00586196	13.0861	14.3457	-0.044571	2.09814e-07	0.00246717	0.000465652	4.5548e-07	0.00389352	0.00130924	13.0861	14.4345	-0.0165949	2.22616e-07	1.79489e-05	0.0458638	7.00324e-07	6.75937e-05	0.0732428	13.9784	12.9668	-0.213881	6.03366e-07	2.01197e-05	0.0883226	1.09444e-06	6.82848e-05	0.129582	9.87971	12.9668	0.163132	1.14426e-07	0.082197	4.4237e-06	2.53217e-07	0.0985893	2.95008e-05	9.87971	13.9784	0.377013
1700066M21RIK	4	5.01555	6.39928	0.489203	9.43882e-07	0.00455788	0.000969726	1.64531e-06	0.00706764	0.00249183	7.82994	6.39928	-0.246132	6.50189e-06	4.78996e-05	0.242449	7.21483e-06	0.00013306	0.298041	7.82994	5.01555	-0.735335	5.76353e-07	3.08404e-06	0.305576	1.143e-06	1.97373e-05	0.359287	14.3486	14.9341	0.394998	8.46922e-07	0.0793087	3.1973e-05	1.40485e-06	0.0995304	0.000165964	11.9388	14.9341	0.122781	9.52503e-07	0.00325615	0.00137922	1.20042e-06	0.00453252	0.00321518	11.9388	14.3486	-0.272217
1700067K01RIK	4	25.3421	23.3817	-0.0582708	2.0257e-06	5.82366e-05	0.0942649	2.95568e-06	0.000187864	0.133771	16.7474	23.3817	0.283525	1.00772e-07	0.137627	1.91331e-06	3.13339e-07	0.158502	1.64298e-05	16.7474	25.3421	0.341796	4.76552e-08	0.00426439	6.58318e-05	5.33243e-07	0.00682072	0.000250359	19.9838	16.0675	-0.368957	1.64661e-07	1.41957e-08	1	4.95622e-07	4.5e-07	1	17.7981	16.0675	-0.205705	1.35431e-06	1.12214e-05	0.231048	1.63016e-06	2.95408e-05	0.296891	17.7981	19.9838	0.163251
1700067P10RIK	4	11.8467	9.1143	-0.424692	1.68165e-07	3.42194e-06	0.130148	6.33169e-07	2.29277e-05	0.171864	9.02618	9.1143	-0.0666363	9.99099e-06	0.00718339	0.00502463	1.08049e-05	0.0103364	0.00912991	9.02618	11.8467	0.358056	1.55248e-07	0.153302	2.50153e-06	6.16375e-07	0.180172	2.23455e-05	10.818	11.5339	-0.0927266	1.63993e-06	0.00334585	0.0021818	2.36857e-06	0.00513609	0.00480441	13.3807	11.5339	-0.581178	3.85422e-07	1.42306e-05	0.0821399	5.76171e-07	3.64529e-05	0.126631	13.3807	10.818	-0.488452
1700074P13RIK	4	10.3998	9.46948	-0.18691	4.36473e-05	0.000208513	0.305737	4.71152e-05	0.000601742	0.35643	11.4791	9.46948	-0.124699	5.48745e-05	0.00471232	0.0318878	5.6285e-05	0.00695882	0.0536913	11.4791	10.3998	0.062211	1.67382e-06	0.00343586	0.00215541	2.42308e-06	0.00564079	0.00431525	15.2946	20.1549	0.134643	5.94384e-08	0.00260895	0.00013784	3.60896e-07	0.00413252	0.00061282	16.6434	20.1549	0.323342	6.22025e-07	0.366136	2.42285e-06	8.40922e-07	0.388427	1.92507e-05	16.6434	15.2946	0.188699
1700080E11RIK	4	7.56855	7.29024	-0.0144959	7.92608e-05	0.00111706	0.138715	8.38783e-05	0.00223898	0.180664	8.12598	7.29024	-0.0512342	5.83527e-05	0.0528655	0.00200666	5.97747e-05	0.0713322	0.00403197	8.12598	7.56855	-0.0367383	8.68831e-05	0.0132255	0.0175377	8.94614e-05	0.0195452	0.0289567	11.531	10.3828	0.101642	4.1639e-07	0.000479394	0.00434119	8.48963e-07	0.00108867	0.00859544	13.008	10.3828	-0.337689	9.2459e-06	7.52523e-06	0.732994	9.75201e-06	2.11099e-05	0.893555	13.008	11.531	-0.439331
1700080O16RIK	4	13.238	18.1804	0.493162	4.81524e-08	1	4.0836e-09	5.25279e-07	1	5.31468e-07	15.7263	18.1804	0.215381	5.83556e-07	1	5.12755e-08	9.07533e-07	1	1.28502e-06	15.7263	13.238	-0.277781	9.28621e-07	8.22188e-08	1	1.56394e-06	1.18584e-06	1	16.7549	18.0877	-0.0856311	2.17411e-07	0.0721233	9.81153e-06	5.69568e-07	0.0920037	6.35569e-05	14.0283	18.0877	0.167303	4.07403e-08	0.0693855	2.03425e-06	1.59089e-07	0.0855813	1.71357e-05	14.0283	16.7549	0.252934
1700084C01RIK	4	19.4709	19.1135	-0.146524	2.00836e-07	0.000975499	0.00115524	6.83167e-07	0.00202127	0.00282334	19.7621	19.1135	-0.291897	8.05211e-08	0.00022155	0.00215316	2.85791e-07	0.000557003	0.00429039	19.7621	19.4709	-0.145373	1.18307e-06	0.00100044	0.00528295	1.86032e-06	0.00210139	0.00937586	19.9358	23.1441	0.139155	4.45912e-07	0.0806169	1.67782e-05	8.87987e-07	0.100876	9.67969e-05	18.4336	23.1441	0.250393	3.13309e-08	0.000837834	0.000250369	1.48167e-07	0.00140193	0.000896851	18.4336	19.9358	0.111238
1700088E04RIK	4	11.6937	11.8354	-0.34214	1.16335e-07	0.000501554	0.00136562	5.66219e-07	0.00124208	0.0032025	11.9926	11.8354	-0.321388	3.55738e-08	3.32711e-06	0.0429752	2.32346e-07	1.50574e-05	0.0709211	11.9926	11.6937	0.0207516	1.87e-07	0.00118612	0.000891049	6.56646e-07	0.00238302	0.00219877	10.7014	10.4592	0.350335	5.92616e-07	0.0625231	3.09348e-05	1.0807e-06	0.0815372	0.000161684	9.23817	10.4592	0.137138	1.05264e-05	0.392092	3.4773e-05	1.10475e-05	0.415269	0.000170766	9.23817	10.7014	-0.213197
1700092M07RIK	4	11.3528	9.71029	-0.124312	7.10258e-07	2.31313e-05	0.0887824	1.35462e-06	8.59904e-05	0.128018	9.02618	9.71029	0.0454901	1.69196e-07	0.0014891	0.000646663	4.0381e-07	0.00254451	0.00166233	9.02618	11.3528	0.169803	6.00443e-07	0.00601038	0.000478115	1.17153e-06	0.00929996	0.0014045	10.2627	7.88108	-0.278603	3.05227e-07	4.7716e-06	0.154833	6.9798e-07	2.31835e-05	0.19923	9.40314	7.88108	-0.114009	3.45088e-06	0.00260815	0.00539387	3.82797e-06	0.00370203	0.0107359	9.40314	10.2627	0.164594
1700093K21RIK	4	8.37549	9.93905	0.245875	4.71852e-06	0.0237006	0.00067981	6.03324e-06	0.0332901	0.0019504	8.65764	9.93905	0.228496	3.53311e-07	0.00234053	0.000793512	6.38381e-07	0.00371908	0.00193329	8.65764	8.37549	-0.0173789	7.14595e-05	0.000715713	0.179676	7.3843e-05	0.00163914	0.225	9.92677	10.2889	-0.0298565	3.38271e-07	0.00149998	0.00119991	7.4447e-07	0.00261026	0.00303339	13.2646	10.2889	-0.366242	2.27808e-07	5.9194e-06	0.108343	3.91823e-07	1.7355e-05	0.156458	13.2646	9.92677	-0.336385
1700101E01RIK	4	12.9945	11.8233	-0.159787	2.16195e-06	0.00107596	0.00837775	3.11179e-06	0.00217685	0.0147963	9.87805	11.8233	0.162408	5.57136e-07	0.00462677	0.00059011	8.77726e-07	0.0068407	0.00155204	9.87805	12.9945	0.322195	2.89338e-06	0.18843	3.07742e-05	3.78367e-06	0.21541	0.000128267	16.796	17.3184	-0.146117	9.7019e-09	0.000276605	0.00026423	3.32816e-07	0.000706159	0.0010357	16.3562	17.3184	-0.14598	1.65718e-08	0.000443321	0.000267735	1.33691e-07	0.000847566	0.000940664	16.3562	16.796	0.000136905
1700102P08RIK	4	18.6431	14.8032	-0.31017	2.18918e-07	1.89504e-08	1	7.06816e-07	6.65188e-07	1	13.4124	14.8032	0.121316	1.17977e-05	1	1.09722e-06	1.26558e-05	1	1.17166e-05	13.4124	18.6431	0.431486	6.94869e-08	1	5.92073e-09	5.40336e-07	1	5.85319e-07	16.8851	20.9536	0.358339	9.72024e-08	1	8.31922e-09	4.04969e-07	1	6.43583e-07	18.5191	20.9536	0.213556	7.10264e-08	0.100983	2.10889e-06	1.98643e-07	0.117095	1.75683e-05	18.5191	16.8851	-0.144783
1700106J16RIK	4	14.6084	12.8768	-0.119874	1.09208e-05	0.00137473	0.0257955	1.28289e-05	0.00261785	0.0430283	13.7689	12.8768	-0.158993	4.383e-08	0.000403368	0.00070894	2.40293e-07	0.000920054	0.00177533	13.7689	14.6084	-0.0391193	2.10904e-07	0.00118008	0.000998039	6.86353e-07	0.0023738	0.0023924	9.94734	7.7695	-0.0470482	8.43442e-08	2.78685e-06	0.0931055	3.90166e-07	1.68539e-05	0.134721	10.6068	7.7695	-0.380857	5.00761e-07	0.000323423	0.00738497	7.05086e-07	0.000656489	0.0144389	10.6068	9.94734	-0.333808
1700109H08RIK	4	15.9788	13.4728	-0.419538	1.49881e-07	3.22444e-06	0.125436	6.07709e-07	2.20795e-05	0.166918	13.7024	13.4728	-0.246191	9.98592e-08	0.000920576	0.000653072	3.11835e-07	0.00172909	0.00167552	13.7024	15.9788	0.173347	2.70814e-07	0.16362	3.91771e-06	7.58178e-07	0.190603	2.85667e-05	13.0734	12.632	0.00738892	6.96476e-08	0.000485996	0.000893356	3.69253e-07	0.00109972	0.00243826	9.97747	12.632	0.427926	5.77161e-07	0.00897011	0.000294864	7.90758e-07	0.0119405	0.00100955	9.97747	13.0734	0.420537
1700112E06RIK	4	11.2415	8.24742	-0.785843	4.51733e-07	2.46326e-06	0.302846	1.01823e-06	1.88829e-05	0.35329	10.6453	8.24742	-0.751682	5.53793e-07	4.87781e-06	0.224837	8.7348e-07	1.99172e-05	0.27833	10.6453	11.2415	0.0341604	1.71727e-05	0.192706	0.000172706	1.88106e-05	0.219685	0.000611419	13.0255	15.9618	0.212396	5.33691e-07	0.21055	5.19775e-06	1.00386e-06	0.231211	3.99082e-05	12.898	15.9618	0.237592	3.1478e-08	0.0751677	1.426e-06	1.48363e-07	0.0915253	1.36051e-05	12.898	13.0255	0.0251961
1700113H08RIK	4	10.5389	8.723	-0.223481	1.77904e-05	0.000426504	0.0664157	2.01898e-05	0.00109724	0.102366	12.4397	8.723	-0.3771	9.17314e-06	8.48416e-07	0.994358	9.96814e-06	5.84541e-06	1	12.4397	10.5389	-0.153619	7.92428e-06	0.000238996	0.0568783	9.18971e-06	0.000668434	0.0889339	11.5104	16.3083	0.220711	5.51041e-05	0.00490556	0.0196201	5.99327e-05	0.00725289	0.0348929	13.509	16.3083	0.055417	1.91213e-06	0.000230467	0.0187615	2.21748e-06	0.000490903	0.0355856	13.509	11.5104	-0.165294
1700122O11RIK	4	14.2884	11.6849	-0.346939	1.34403e-07	0.000338735	0.00227192	5.87971e-07	0.000914119	0.00475788	17.4603	11.6849	-0.641188	9.23264e-08	7.89643e-09	1	3.01968e-07	1.57389e-07	1	17.4603	14.2884	-0.294249	4.07071e-08	1.29876e-06	0.0968094	5.33243e-07	1.1138e-05	0.136712	11.764	9.90126	0.0689414	6.46457e-06	0.0004862	0.0364835	7.90069e-06	0.00110006	0.062889	10.3318	9.90126	0.00375746	4.2339e-07	0.00186061	0.00117864	6.18564e-07	0.00273878	0.00282085	10.3318	11.764	-0.065184
1700123I01RIK	4	11.1024	13.0815	0.310423	1.0917e-05	0.719968	9.38856e-06	1.28259e-05	0.76508	5.868e-05	10.8628	13.0815	0.240318	1.26348e-06	0.348047	5.33945e-06	1.67519e-06	0.375452	3.25614e-05	10.8628	11.1024	-0.0701054	6.29737e-07	0.00211716	0.00148116	1.20527e-06	0.00374558	0.00321657	10.6055	8.60341	-0.302848	1.26461e-06	6.6201e-06	0.307326	1.91831e-06	2.89031e-05	0.361517	12.1037	8.60341	-0.488254	1.66029e-07	1.43152e-08	1	3.17476e-07	1.41094e-07	1	12.1037	10.6055	-0.185407
1700123K08RIK	4	15.6658	11.8233	-0.491658	2.75289e-07	4.06329e-06	0.160911	7.85463e-07	2.51217e-05	0.203248	18.0101	11.8233	-0.637605	3.77334e-08	3.19027e-09	1	2.33878e-07	1.00898e-07	1	18.0101	15.6658	-0.145947	3.47577e-06	7.1535e-05	0.113992	4.43241e-06	0.000220339	0.155413	17.7215	26.8497	0.320956	2.70773e-08	0.00244068	7.11099e-05	3.32816e-07	0.00390402	0.0003384	14.7065	26.8497	0.544882	3.7657e-09	0.115836	9.79236e-08	1.32253e-07	0.131724	2.33227e-06	14.7065	17.7215	0.223926
1700123O20RIK	4	13.4606	12.6481	-0.118574	1.00811e-07	0.000563343	0.0010743	5.48953e-07	0.00135475	0.00268856	13.1949	12.6481	-0.0705922	3.38486e-07	1.37137e-05	0.0774445	6.20947e-07	4.40978e-05	0.115099	13.1949	13.4606	0.0479816	2.44101e-07	0.0013073	0.00102649	7.22243e-07	0.00256543	0.00244414	20.5185	29.6098	0.311114	3.37385e-09	0.0704373	1.75984e-07	3.32816e-07	0.0901826	4.90388e-06	24.4091	29.6098	0.0582991	4.11723e-09	0.000482655	6.82457e-05	1.32253e-07	0.000904483	0.000315757	24.4091	20.5185	-0.252814
1700125H20RIK	4	15.0536	14.0567	-0.171441	4.5132e-06	3.47891e-05	0.237673	5.80201e-06	0.000120685	0.283207	12.4155	14.0567	0.0111103	4.9247e-07	0.149356	8.01776e-06	8.0036e-07	0.170493	4.39247e-05	12.4155	15.0536	0.182551	7.57802e-07	0.266964	5.04594e-06	1.35888e-06	0.29567	3.33677e-05	10.297	13.0314	0.260477	6.14419e-07	0.218387	5.64702e-06	1.10875e-06	0.239139	4.22249e-05	12.7147	13.0314	-0.0219482	3.8961e-07	2.01805e-05	0.0638812	5.80491e-07	4.97135e-05	0.105047	12.7147	10.297	-0.282426
1700129C05RIK	4	10.4207	13.1176	0.30656	2.00879e-08	0.065956	1.09707e-06	5.25279e-07	0.0880831	1.66221e-05	10.893	13.1176	0.171398	1.25001e-07	0.109393	3.27388e-06	3.47387e-07	0.130453	2.29267e-05	10.893	10.4207	-0.135162	1.32863e-06	3.85554e-05	0.0958372	2.02951e-06	0.000127458	0.13565	12.3605	10.5355	-0.457631	2.32107e-06	3.96058e-05	0.137518	3.18217e-06	0.000122337	0.18137	14.957	10.5355	-0.665768	1.95608e-08	8.597e-07	0.0775787	1.35817e-07	4.34966e-06	0.12133	14.957	12.3605	-0.208137
1810009A15RIK	4	14.6919	19.246	0.489414	1.02928e-07	1	8.81605e-09	5.50346e-07	1	6.54483e-07	8.50056	19.246	1.02243	6.25145e-09	1	5.17754e-10	2.22966e-07	1	1.72365e-07	8.50056	14.6919	0.533017	1.34992e-07	0.248409	1.03879e-06	5.91995e-07	0.276771	1.37989e-05	6.56072	6.32483	-0.0269077	5.01243e-05	0.000456291	0.199608	5.47375e-05	0.00104985	0.246293	6.13434	6.32483	0.0523528	1.70206e-06	0.0910878	5.22904e-05	1.99897e-06	0.107477	0.000248901	6.13434	6.56072	0.0792605
1810009J06RIK	4	7.06073	5.85146	-0.410365	4.23972e-06	6.36175e-05	0.149293	5.49098e-06	0.000203305	0.191463	6.9539	5.85146	-0.358522	3.67296e-07	1.06825e-05	0.0990861	6.53152e-07	3.6128e-05	0.139506	6.9539	7.06073	0.0518433	4.70598e-07	0.00162204	0.00149157	1.01436e-06	0.00303505	0.00323345	5.64894	5.17966	-0.145406	8.54126e-06	0.00357967	0.00873784	1.02091e-05	0.00545406	0.0162368	7.51518	5.17966	-0.684944	8.48634e-06	1.48917e-05	0.540895	8.98073e-06	3.79144e-05	0.663571	7.51518	5.64894	-0.539539
1810011H11RIK	4	16.744	20.9497	0.173507	3.31483e-06	0.000513106	0.0160503	4.44107e-06	0.00126246	0.027277	16.0767	20.9497	0.242842	1.84489e-08	0.000701816	0.000184935	2.22966e-07	0.00140714	0.000664879	16.0767	16.744	0.0693352	1.05849e-05	0.00621898	0.00595591	1.20083e-05	0.00960029	0.0104683	20.4705	20.0081	-0.0882642	8.18709e-08	4.61154e-06	0.0624855	3.86054e-07	2.27604e-05	0.0998924	15.3175	20.0081	0.311517	3.87912e-07	1	3.38673e-08	5.78653e-07	1	9.82702e-07	15.3175	20.4705	0.399781
1810011O10RIK	4	6.13553	9.4153	0.574677	1.26693e-07	0.17135	1.73934e-06	5.8031e-07	0.195384	2.15207e-05	11.0078	9.4153	-0.18312	7.31824e-06	5.70386e-05	0.233131	8.05662e-06	0.000156524	0.287548	11.0078	6.13553	-0.757797	1.1068e-07	8.9548e-07	0.24145	5.65326e-07	8.38495e-06	0.290222	14.0812	13.8183	-0.222395	1.39803e-07	8.28213e-06	0.0592568	4.62885e-07	3.41224e-05	0.095766	14.6332	13.8183	-0.137918	6.06654e-08	0.000430369	0.000890102	1.8584e-07	0.000826659	0.00225221	14.6332	14.0812	0.0844767
1810013L24RIK	4	3.86775	2.45015	-0.406573	1.3356e-05	3.12721e-05	0.469886	1.54279e-05	0.000110412	0.533815	5.76371	2.45015	-0.629369	4.12946e-06	0.000293783	0.0446745	4.74166e-06	0.000711159	0.0734236	5.76371	3.86775	-0.222796	1.82396e-05	0.00064039	0.0682639	1.99105e-05	0.00150735	0.103368	1.97439	1.33896	-0.25775	0.00112605	0.00492491	0.211999	0.00115577	0.00727713	0.25937	4.26471	1.33896	-0.981657	1.97594e-05	1.85969e-06	0.994323	2.03831e-05	7.45276e-06	1	4.26471	1.97439	-0.723907
1810022K09RIK	4	5.87119	7.32034	0.145052	7.78286e-07	0.102555	2.0943e-05	1.44133e-06	0.126747	0.000108026	8.51868	7.32034	-0.280927	6.30012e-08	0.000494982	0.000802045	2.6329e-07	0.00108129	0.00194654	8.51868	5.87119	-0.425979	3.31114e-07	3.40326e-06	0.204847	8.403e-07	2.10608e-05	0.251448	9.16581	7.22921	-0.341734	7.04988e-06	6.48385e-07	1	8.54437e-06	7.06686e-06	1	10.9978	7.22921	-0.621739	1.07883e-07	9.24632e-09	1	2.44946e-07	1.08083e-07	1	10.9978	9.16581	-0.280006
1810024B03RIK	4	7.90245	7.83806	-0.163067	2.09181e-06	6.9788e-05	0.0848941	3.02991e-06	0.000221121	0.12385	9.21347	7.83806	-0.208907	4.54551e-07	1.50191e-05	0.089363	7.55907e-07	4.75417e-05	0.128711	9.21347	7.90245	-0.04584	5.05017e-06	3.76173e-05	0.241739	6.13398e-06	0.000124819	0.290551	8.61051	13.3955	0.42883	2.64629e-07	0.221926	2.40579e-06	6.40982e-07	0.242714	2.46005e-05	10.2096	13.3955	0.128199	5.67106e-08	0.0022237	0.00015573	1.80646e-07	0.00320983	0.000628705	10.2096	8.61051	-0.300631
1810026J23RIK	4	0.966938	0.993303	0.0262519	0.00035383	0.0178659	0.0422929	0.000363342	0.0252879	0.0690652	4.51913	0.993303	-1.53699	1.57547e-07	1.35739e-08	1	3.88615e-07	2.19604e-07	1	4.51913	0.966938	-1.56324	2.0245e-07	1.7505e-08	1	6.77807e-07	4.57947e-07	1	1.04204	1.57387	0.302998	0.00186814	0.99958	0.000205181	0.00190612	1	0.0008473	8.23004	1.57387	-1.76669	2.13808e-08	1.79534e-09	1	1.37767e-07	5.37589e-08	1	8.23004	1.04204	-2.06969
1810030O07RIK	4	13.6763	12.2146	-0.15584	2.95044e-07	9.79078e-06	0.0902968	8.10101e-07	4.47004e-05	0.129561	9.95659	12.2146	0.236073	8.3497e-07	0.118919	1.83338e-05	1.19604e-06	0.140115	8.50062e-05	9.95659	13.6763	0.391914	1.0807e-07	0.177152	1.41569e-06	5.63971e-07	0.204058	1.64105e-05	14.8902	14.1707	-0.107491	3.51446e-07	1.6201e-05	0.0698726	7.61285e-07	5.71494e-05	0.108767	11.2728	14.1707	0.304559	5.08615e-08	0.0987127	1.57122e-06	1.72271e-07	0.114937	1.4478e-05	11.2728	14.8902	0.41205
1810037I17RIK	4	8.09028	8.92166	0.0411981	7.67656e-06	0.0106116	0.00264968	9.29646e-06	0.0153535	0.005407	6.13224	8.92166	0.528881	8.11059e-06	1	7.48157e-07	8.87284e-06	1	9.49581e-06	6.13224	8.09028	0.487683	2.05368e-06	1	1.84373e-07	2.84742e-06	1	3.74707e-06	4.57262	4.04037	-0.0945652	3.5134e-05	0.000324881	0.198721	3.88245e-05	0.000806993	0.245491	4.91847	4.04037	-0.269282	7.95033e-07	0.00102498	0.00372281	1.0294e-06	0.00165282	0.0076227	4.91847	4.57262	-0.174717
1810041L15RIK	4	12.8137	14.2855	0.272943	9.49742e-07	0.00696305	0.000619133	1.65309e-06	0.0103353	0.00183033	12.6512	14.2855	0.326628	1.57943e-07	0.0885113	5.48783e-06	3.88889e-07	0.109825	3.31987e-05	12.6512	12.8137	0.0536856	1.97502e-06	0.00505674	0.00168812	2.758e-06	0.00794838	0.0035641	12.6964	8.66801	-0.419964	3.32014e-06	3.00769e-07	0.999996	4.33224e-06	3.83475e-06	1	11.1139	8.66801	-0.249622	2.67129e-07	4.25568e-06	0.153147	4.38484e-07	1.34558e-05	0.207211	11.1139	12.6964	0.170342
1810043G02RIK	4	17.3284	10.8842	-0.617939	4.14564e-08	3.50914e-09	1	5.25279e-07	4.52055e-07	1	14.4032	10.8842	-0.366565	1.91666e-07	1.65595e-08	1	4.32951e-07	2.47174e-07	1	14.4032	17.3284	0.251375	2.3054e-07	0.099031	6.79501e-06	7.06888e-07	0.126413	4.03618e-05	17.2416	17.5005	-0.379134	1.07266e-07	0.000846404	0.000758558	4.17324e-07	0.00167121	0.00216964	15.2259	17.5005	-0.242718	1.88182e-08	0.0572117	1.24203e-06	1.35132e-07	0.0726052	1.24897e-05	15.2259	17.2416	0.136416
1810043H04RIK	4	10.5528	6.68824	-0.455012	1.71231e-07	2.02684e-06	0.188231	6.37606e-07	1.68743e-05	0.231689	10.2708	6.68824	-0.397374	9.29606e-08	1.58393e-06	0.148649	3.02884e-07	9.15142e-06	0.194233	10.2708	10.5528	0.0576374	1.15645e-06	0.0850005	3.96017e-05	1.8315e-06	0.112353	0.0001589	11.2362	14.0767	0.108008	4.7715e-07	0.0011695	0.002064	9.30341e-07	0.00213904	0.00459645	8.33391	14.0767	0.455375	1.41142e-07	0.17487	1.87147e-06	2.86021e-07	0.190954	1.62909e-05	8.33391	11.2362	0.347367
1810046K07RIK	4	15.304	17.9457	0.171322	4.09125e-08	0.076444	1.79964e-06	5.25279e-07	0.0997335	2.19902e-05	20.4207	17.9457	-0.180674	1.04548e-07	0.000293951	0.00208657	3.18159e-07	0.000711432	0.00417547	20.4207	15.304	-0.351996	1.02449e-07	8.77445e-09	1	5.60124e-07	3.1715e-07	1	10.8523	13.8183	0.35117	2.99565e-07	1	2.60517e-08	6.8928e-07	1	1.19298e-06	15.0548	13.8183	-0.134966	1.80279e-06	0.000528434	0.013405	2.10345e-06	0.00097185	0.0256909	15.0548	10.8523	-0.486136
1810055G02RIK	4	7.28334	21.8286	0.628025	5.19691e-08	0.15981	8.03649e-07	5.25279e-07	0.183846	1.35593e-05	9.97471	21.8286	0.608807	3.44425e-07	0.0160706	9.36666e-05	6.27222e-07	0.0224512	0.000369353	9.97471	7.28334	-0.019218	2.80007e-07	0.000393407	0.00373859	7.69999e-07	0.00103234	0.00688083	9.26864	8.08075	-0.345897	2.49037e-07	7.66076e-06	0.0959534	6.17119e-07	3.21842e-05	0.137748	8.57219	8.08075	-0.272942	5.88952e-07	2.03067e-05	0.0862021	8.03606e-07	4.99866e-05	0.13137	8.57219	9.26864	0.0729548
1810062G17RIK	4	28.2847	27.9329	-0.0285588	1.71173e-06	0.00315117	0.00241675	2.57873e-06	0.0051187	0.00501579	20.1851	27.9329	0.315915	1.25373e-07	0.133743	2.46534e-06	3.47734e-07	0.154599	1.91856e-05	20.1851	28.2847	0.344474	1.48893e-08	0.0996342	4.66703e-07	5.33243e-07	0.127047	8.01835e-06	25.2762	18.1876	-0.541102	3.2828e-08	2.77078e-09	1	3.3376e-07	3.22931e-07	1	19.3745	18.1876	-0.0795599	2.101e-08	0.000299291	0.000491582	1.37519e-07	0.000614929	0.00144687	19.3745	25.2762	0.461542
1810065E05RIK	4	12.7719	10.0534	-0.286243	3.58708e-07	4.49132e-06	0.179528	8.92597e-07	2.66942e-05	0.222641	12.8747	10.0534	-0.312515	3.96883e-06	3.60783e-07	1	4.5735e-06	2.89938e-06	1	12.8747	12.7719	-0.0262711	4.36942e-05	0.00773333	0.0167225	4.5828e-05	0.0117417	0.0276549	14.52	14.8519	0.145855	6.22891e-06	0.0107505	0.00214189	7.64355e-06	0.0151176	0.00473887	14.1628	14.8519	0.0933346	2.01278e-06	0.141189	3.40607e-05	2.32379e-06	0.156936	0.000167561	14.1628	14.52	-0.0525206
2010001E11RIK	4	24.0691	22.9543	-0.298005	9.10531e-08	0.000493023	0.00111778	5.38539e-07	0.00122604	0.00276083	18.8619	22.9543	0.0298217	6.94108e-08	0.00289533	0.000141816	2.7114e-07	0.00447798	0.000532129	18.8619	24.0691	0.327827	3.01181e-07	1	2.61944e-08	7.97353e-07	1	9.44789e-07	17.5501	13.7478	-0.421837	5.77716e-07	5.07541e-08	1	1.06159e-06	9.55798e-07	1	15.7208	13.7478	-0.18231	7.74131e-06	7.84027e-05	0.191061	8.21483e-06	0.000177595	0.251069	15.7208	17.5501	0.239527
2010002M12RIK	4	17.6136	15.929	-0.251944	1.22377e-07	4.24177e-06	0.0892082	5.73535e-07	2.57683e-05	0.128449	13.2493	15.929	0.0306123	3.84699e-08	0.001233	0.000202772	2.34411e-07	0.00218274	0.000714131	13.2493	17.6136	0.282556	3.52307e-07	0.182397	4.30376e-06	8.66644e-07	0.20934	3.03687e-05	17.7078	16.7018	-0.186176	1.87173e-07	0.000616378	0.00170757	5.28184e-07	0.0013169	0.00396893	18.1709	16.7018	-0.0489372	1.20228e-08	0.000219811	0.000403385	1.32253e-07	0.000470856	0.00125725	18.1709	17.7078	0.137239
2010003K11RIK	4	12.4798	12.1785	-0.120626	1.16605e-05	0.000162272	0.155004	1.36237e-05	0.000477866	0.197193	16.6507	12.1785	-0.714447	1.48694e-07	1.28007e-08	1	3.78246e-07	2.11088e-07	1	16.6507	12.4798	-0.593821	8.37744e-08	7.15572e-09	1	5.46082e-07	2.87295e-07	1	13.903	10.9642	-0.00367604	8.62648e-07	1.79676e-05	0.123144	1.42337e-06	6.22098e-05	0.166344	12.5314	10.9642	-0.244723	3.54229e-05	3.38243e-06	0.999958	3.61469e-05	1.13148e-05	1	12.5314	13.903	-0.241047
2010005H15RIK	4	24.7717	21.9971	-0.140493	5.27985e-08	0.000683747	0.000493007	5.25279e-07	0.00156033	0.00156132	27.5619	21.9971	-0.418991	3.06117e-09	4.44835e-07	0.0322081	2.22966e-07	3.47947e-06	0.0542073	27.5619	24.7717	-0.278498	2.26598e-08	1.12292e-06	0.0707755	5.33243e-07	9.98248e-06	0.106474	17.6598	16.2143	-0.0471874	2.35274e-07	8.38953e-06	0.0860342	5.96922e-07	3.44422e-05	0.127154	17.3155	16.2143	-0.184501	1.60168e-05	0.00224257	0.0229533	1.66042e-05	0.00323305	0.043257	17.3155	17.6598	-0.137314
2010012O05RIK	4	12.3476	8.40996	-0.491326	7.79926e-07	0.000214663	0.015423	1.44263e-06	0.000617496	0.0262608	10.2043	8.40996	-0.305746	1.44788e-05	0.000790649	0.0513336	1.5396e-05	0.00153989	0.082927	10.2043	12.3476	0.185581	2.47306e-05	0.0885009	0.000662311	2.65629e-05	0.115995	0.00177681	3.48945	3.2182	-0.152449	3.50182e-06	0.00243523	0.00586789	4.54069e-06	0.00389594	0.0112426	7.75347	3.2182	-1.06251	1.54211e-07	1.32825e-08	1	3.02654e-07	1.34763e-07	1	7.75347	3.48945	-0.910061
2010106E10RIK	4	14.991	16.3564	0.104806	3.25064e-07	0.086219	1.14253e-05	8.46649e-07	0.110099	6.78353e-05	15.829	16.3564	-0.0445221	8.53657e-07	0.00233397	0.00174918	1.21722e-06	0.0037104	0.0035909	15.829	14.991	-0.149328	1.36445e-06	2.27007e-05	0.144219	2.07009e-06	8.1287e-05	0.18756	20.4294	15.3628	-0.56402	1.1498e-07	9.86318e-09	1	4.27115e-07	3.87901e-07	1	18.733	15.3628	-0.46973	1.96508e-08	8.46006e-07	0.0787845	1.35817e-07	4.30509e-06	0.122718	18.733	20.4294	0.0942904
2010107E04RIK	4	17.1336	16.9704	-0.0390469	2.02132e-07	0.00154278	0.000731421	6.84314e-07	0.00285953	0.00204596	12.8082	16.9704	-0.164182	1.69274e-08	0.0819442	6.93198e-07	2.22966e-07	0.10334	9.05596e-06	12.8082	17.1336	-0.125135	3.76092e-08	0.00158008	0.000153377	5.33243e-07	0.00297382	0.000549013	5.56667	8.04551	0.295888	9.40346e-05	0.994086	9.22369e-06	0.000100737	1	6.05667e-05	10.0202	8.04551	-0.733674	5.68478e-07	6.21818e-06	0.195197	7.80939e-07	1.80695e-05	0.25565	10.0202	5.56667	-1.02956
2010107G12RIK	4	11.5824	12.5216	0.225449	9.87504e-08	0.0680828	4.93895e-06	5.47249e-07	0.0905302	3.84104e-05	14.1374	12.5216	-0.0936742	7.67574e-07	0.000924318	0.00398442	1.11972e-06	0.00173496	0.00737329	14.1374	11.5824	-0.319123	6.44429e-07	5.67146e-08	1	1.22313e-06	9.14546e-07	1	9.72796	8.10424	0.0158593	2.25609e-07	0.000472308	0.0026009	5.82015e-07	0.00107605	0.00552624	11.0039	8.10424	-0.379319	1.02871e-06	9.12382e-08	1	1.28234e-06	6.22159e-07	1	11.0039	9.72796	-0.395178
2010107G23RIK	4	18.9422	17.5363	-0.0687906	6.39432e-08	0.000382376	0.00104791	5.25527e-07	0.00100689	0.00263591	16.2157	17.5363	0.1719	6.40236e-08	0.00102369	0.000392106	2.6511e-07	0.00188451	0.00115894	16.2157	18.9422	0.240691	7.38446e-07	1	6.5133e-08	1.33549e-06	1	1.63231e-06	20.8819	14.9282	-0.517925	4.11797e-08	3.48542e-09	1	3.37615e-07	3.22931e-07	1	16.3318	14.9282	-0.194684	4.3356e-08	2.36652e-06	0.0649374	1.62033e-07	8.77934e-06	0.10626	16.3318	20.8819	0.323241
2010109A12RIK	4	14.3788	13.4186	-0.130935	4.53595e-08	0.000432228	0.000683042	5.25279e-07	0.00110979	0.00195652	13.8111	13.4186	-0.109618	6.27951e-06	0.00428517	0.00558471	6.98605e-06	0.00637928	0.0100759	13.8111	14.3788	0.0213169	5.20826e-07	2.86114e-05	0.0604487	1.07685e-06	9.88362e-05	0.0935573	14.8902	15.8502	-0.0385404	6.87457e-08	0.00090019	0.000476483	3.67608e-07	0.0017513	0.00157756	14.8776	15.8502	-0.00741897	3.05912e-06	0.00632971	0.00197932	3.41866e-06	0.00852031	0.00434643	14.8776	14.8902	0.0311215
2010109I03RIK	4	13.3423	15.3029	0.113757	1.55255e-07	0.00215425	0.000408795	6.15918e-07	0.00373266	0.00136378	11.5697	15.3029	0.162376	2.54395e-08	0.0862479	9.61972e-07	2.25603e-07	0.107642	1.08658e-05	11.5697	13.3423	0.0486193	1.30835e-06	0.110516	3.08256e-05	2.00711e-06	0.137868	0.000128441	11.5241	6.89447	-0.432236	2.99417e-08	6.35742e-07	0.129827	3.32816e-07	6.96766e-06	0.173464	9.69031	6.89447	-0.447391	3.19122e-07	2.77788e-08	1	5.00086e-07	2.31173e-07	1	9.69031	11.5241	-0.015155
2010111I01RIK	4	11.5615	11.0708	0.138294	2.14891e-07	0.000901277	0.00132896	7.0245e-07	0.00190621	0.00313409	12.3914	11.0708	0.161001	9.35025e-08	0.0443587	8.13602e-06	3.03443e-07	0.0605851	4.43695e-05	12.3914	11.5615	0.0227069	3.71135e-07	0.000989549	0.00196661	8.88909e-07	0.00208274	0.00401076	13.4231	11.8099	-0.194822	4.50549e-07	0.000804797	0.00285219	8.94505e-07	0.00160951	0.0059661	8.90824	11.8099	0.345693	1.87948e-06	0.137434	3.28387e-05	2.18335e-06	0.1533	0.000162443	8.90824	13.4231	0.540515
2010300C02RIK	4	13.3702	16.0132	0.255288	1.8911e-06	0.00286633	0.00287227	2.79474e-06	0.00473223	0.00577891	14.6509	16.0132	0.0211976	1.45036e-07	0.00217711	0.000378955	3.74061e-07	0.00349692	0.00113146	14.6509	13.3702	-0.234091	7.63449e-08	0.000329664	0.00141513	5.44104e-07	0.000890496	0.00310367	14.2457	21.6465	0.163766	1.53684e-06	0.0137118	0.000460341	2.24673e-06	0.0191069	0.00154027	14.9998	21.6465	-0.139878	3.46024e-08	7.61674e-06	0.0214892	1.52239e-07	2.1318e-05	0.040599	14.9998	14.2457	-0.303644
2010315B03RIK	4	11.7424	13.3163	0.182824	1.2037e-06	0.00103316	0.00514427	1.96257e-06	0.00211064	0.00950176	12.2101	13.3163	0.0515705	1.70739e-07	0.00183128	0.000526509	4.05229e-07	0.00301646	0.00143066	12.2101	11.7424	-0.131253	2.26913e-07	1.0611e-05	0.0701585	7.05228e-07	4.53409e-05	0.105748	6.71154	12.6731	0.592101	9.65517e-08	0.286989	5.88754e-07	4.04387e-07	0.309163	1.12042e-05	10.9184	12.6731	0.00552986	3.32491e-07	0.00391887	0.000437242	5.157e-07	0.00539245	0.00133073	10.9184	6.71154	-0.586571
2200002D01RIK	4	11.3876	11.9678	0.192347	4.39292e-08	0.000583415	0.000492033	5.25279e-07	0.00138953	0.00155899	10.2466	11.9678	0.305001	2.5434e-07	0.00160454	0.000866068	5.13042e-07	0.00270652	0.00206573	10.2466	11.3876	0.112654	9.56821e-07	0.155219	1.44839e-05	1.59738e-06	0.182078	6.9178e-05	19.0309	15.0633	-0.277713	1.60239e-07	2.26187e-06	0.16754	4.88818e-07	1.49387e-05	0.212636	14.1628	15.0633	0.113676	2.14685e-07	0.0850345	7.80649e-06	3.76561e-07	0.101467	4.62582e-05	14.1628	19.0309	0.391389
2200002J24RIK	4	17.551	19.0955	0.157831	3.17935e-06	0.132369	5.62882e-05	4.28554e-06	0.15675	0.00025042	13.5997	19.0955	0.506156	1.78772e-07	0.418593	5.49534e-07	4.16014e-07	0.449385	7.9e-06	13.5997	17.551	0.348325	8.88565e-08	0.106243	2.43927e-06	5.51472e-07	0.133536	2.2033e-05	12.2988	11.7335	-0.227005	1.43332e-08	0.000257397	0.000404298	3.32816e-07	0.000665497	0.00140402	12.6414	11.7335	-0.272652	1.00109e-07	0.000381381	0.00156112	2.35242e-07	0.000750966	0.00356793	12.6414	12.2988	-0.0456466
2210010C04RIK	4	11.3389	12.8407	0.154865	3.95477e-06	0.0140711	0.00104526	5.17268e-06	0.0200945	0.00263094	14.2341	12.8407	-0.145722	4.29658e-06	5.61662e-05	0.165159	4.91634e-06	0.000154302	0.21267	14.2341	11.3389	-0.300587	5.74121e-07	5.04333e-08	1	1.13996e-06	8.40113e-07	1	18.5304	23.1969	0.0634687	1.21181e-08	0.000752247	0.000116993	3.32816e-07	0.00152823	0.000530814	16.8694	23.1969	0.153254	3.50382e-09	0.000440555	6.46684e-05	1.32253e-07	0.000843178	0.000300549	16.8694	18.5304	0.0897856
2210016F16RIK	4	15.7214	20.2453	0.431075	6.00393e-08	1	5.10604e-09	5.25279e-07	1	5.40917e-07	14.7355	20.2453	0.419006	1.65474e-07	1	1.42667e-08	3.99138e-07	1	4.99411e-07	14.7355	15.7214	-0.0120687	7.64783e-07	4.24001e-05	0.0593108	1.36753e-06	0.000138148	0.0921587	13.5328	13.2839	-0.222745	3.98066e-07	0.00124386	0.00167047	8.22513e-07	0.00224352	0.00390483	17.902	13.2839	-0.497777	3.53007e-07	3.07755e-08	1	5.39395e-07	2.4936e-07	1	17.902	13.5328	-0.275032
2210016L21RIK	4	15.944	10.8721	-0.42689	3.62727e-07	3.1636e-08	1	8.97376e-07	8.47922e-07	1	18.6384	10.8721	-0.619611	1.33529e-08	3.01729e-07	0.125676	2.22966e-07	2.48053e-06	0.168869	18.6384	15.944	-0.192721	5.87915e-08	2.11727e-06	0.0880062	5.35186e-07	1.56531e-05	0.12709	7.72615	6.54212	-0.501133	1.44004e-06	2.2684e-05	0.149556	2.12927e-06	7.53439e-05	0.193758	9.67809	6.54212	-0.766353	1.00579e-07	0.000226324	0.00258475	2.35811e-07	0.000483071	0.00549252	9.67809	7.72615	-0.26522
2210018M11RIK	4	15.5475	15.2668	-0.0339252	3.98058e-06	0.000151366	0.070664	5.19986e-06	0.00044786	0.107263	18.3665	15.2668	-0.339888	8.01263e-08	1.9638e-06	0.115595	2.85791e-07	1.05874e-05	0.157625	18.3665	15.5475	-0.305963	8.77552e-08	2.17271e-06	0.114607	5.50167e-07	1.5889e-05	0.156011	34.5449	44.7319	0.329844	1.20404e-07	1	1.0335e-08	4.33954e-07	1	6.96881e-07	25.3255	44.7319	0.745954	6.37738e-10	1	5.16553e-11	1.32253e-07	1	2.74653e-08	25.3255	34.5449	0.41611
2210404O09RIK	4	11.0467	9.12634	-0.335337	6.86344e-06	2.22058e-05	0.397014	8.40488e-06	8.32105e-05	0.454599	10.5728	9.12634	-0.274931	0.000206514	0.00124097	0.238031	0.000208474	0.00219389	0.292927	10.5728	11.0467	0.0604056	3.88417e-05	0.0208138	0.00556408	4.09415e-05	0.0302885	0.00982516	4.75086	4.55717	-0.127503	1.40448e-07	0.000935691	0.000874309	4.63659e-07	0.00180292	0.0024006	7.47241	4.55717	-0.873834	1.20501e-06	3.82333e-06	0.40757	1.47271e-06	1.24119e-05	0.504284	7.47241	4.75086	-0.74633
2210407C18RIK	4	11.0885	14.0206	0.27297	4.72227e-07	0.16562	6.59622e-06	1.04642e-06	0.189653	4.62134e-05	9.88409	14.0206	0.47891	9.96929e-08	1	8.53528e-09	3.11707e-07	1	3.62254e-07	9.88409	11.0885	0.205941	4.1685e-07	0.103728	1.1343e-05	9.49981e-07	0.131035	5.76467e-05	15.7265	17.5298	0.446949	3.52387e-08	0.0578787	2.24839e-06	3.36693e-07	0.0762199	2.37829e-05	10.9978	17.5298	0.492666	2.13213e-07	0.324524	1.04167e-06	3.74613e-07	0.345194	1.10712e-05	10.9978	15.7265	0.0457175
2210408I21RIK	4	14.8449	15.8326	0.038858	8.8083e-08	0.00113317	0.000472429	5.35931e-07	0.00226507	0.0015132	15.7082	15.8326	-0.015186	1.30304e-07	7.76352e-06	0.0591417	3.53643e-07	2.81274e-05	0.0931243	15.7082	14.8449	-0.054044	8.28126e-07	0.00308123	0.00128048	1.4412e-06	0.00513879	0.00287682	10.2695	5.83153	-0.812983	1.01172e-07	8.66359e-09	1	4.07928e-07	3.77539e-07	1	12.6047	5.83153	-1.10156	1.98663e-08	1.66673e-09	1	1.35817e-07	5.2098e-08	1	12.6047	10.2695	-0.288578
2300002M23RIK	4	11.4989	10.1136	-0.152554	3.13049e-06	1.56972e-05	0.312339	4.22952e-06	6.3333e-05	0.363503	12.2947	10.1136	-0.241888	8.0033e-07	2.21514e-05	0.100084	1.15616e-06	6.65929e-05	0.14057	12.2947	11.4989	-0.0893334	1.03535e-06	4.01137e-05	0.077398	1.68711e-06	0.000131834	0.114485	13.4094	11.8216	-0.119024	1.19051e-08	0.000196457	0.000446645	3.32816e-07	0.000527631	0.00151055	13.4357	11.8216	-0.217965	9.77765e-07	0.000663909	0.00671517	1.2284e-06	0.00116367	0.0131936	13.4357	13.4094	-0.0989414
2300003K06RIK	4	9.5372	6.62202	-0.488417	2.7742e-06	2.50453e-07	1	3.81789e-06	3.59646e-06	1	11.1891	6.62202	-0.687775	1.33193e-07	1.14486e-08	1	3.57293e-07	1.95956e-07	1	11.1891	9.5372	-0.199358	1.13415e-05	1.05387e-06	1	1.2801e-05	9.53667e-06	1	12.9089	15.6799	0.145027	1.65933e-07	0.138918	3.07776e-06	4.97849e-07	0.15904	2.84801e-05	15.122	15.6799	-0.120798	2.14605e-08	0.000454872	0.00033006	1.37767e-07	0.000863699	0.00109536	15.122	12.9089	-0.265824
2300005B03RIK	4	17.9683	17.5664	0.0839769	1.34525e-08	0.000302466	0.000325124	5.25279e-07	0.000831295	0.00115288	15.9801	17.5664	0.252651	3.71088e-08	0.000863904	0.00028339	2.33788e-07	0.00164766	0.000921968	15.9801	17.9683	0.168674	3.8255e-06	1	3.47503e-07	4.80582e-06	1	6.33219e-06	16.2133	15.909	-0.142811	2.96245e-08	2.64835e-06	0.0447666	3.32816e-07	1.63582e-05	0.075687	14.5721	15.909	0.0309302	4.24513e-08	5.126e-06	0.0349021	1.61256e-07	1.54882e-05	0.064075	14.5721	16.2133	0.173741
2300009A05RIK	4	20.7509	34.29	0.582752	1.0405e-06	0.000292133	0.0133056	1.76372e-06	0.000809113	0.0228552	18.7955	34.29	0.589	4.66863e-09	0.00108199	3.29066e-05	2.22966e-07	0.0019682	0.000141688	18.7955	20.7509	0.0062479	2.0695e-08	0.000579543	0.000249901	5.33243e-07	0.001401	0.000845318	17.1182	17.706	-0.0995169	8.15413e-08	0.000448887	0.00110839	3.85532e-07	0.00103613	0.00285474	17.0527	17.706	-0.10518	2.09725e-08	2.23179e-06	0.0393914	1.37393e-07	8.4402e-06	0.0712857	17.0527	17.1182	-0.00566317
2310002L09RIK	4	9.85024	12.1364	0.177615	2.76257e-06	0.233635	2.19155e-05	3.80429e-06	0.258278	0.000111949	9.58201	12.1364	0.221545	1.68649e-06	0.220464	1.48666e-05	2.14288e-06	0.242884	7.11782e-05	9.58201	9.85024	0.0439295	1.00229e-05	0.0154755	0.00221258	1.14175e-05	0.0227422	0.0044079	9.28921	12.1505	0.138666	1.15958e-07	0.00199733	0.000338496	4.27921e-07	0.0032967	0.00124008	8.80437	12.1505	0.184212	3.17314e-08	0.0650121	1.74339e-06	1.48585e-07	0.0810538	1.55552e-05	8.80437	9.28921	0.0455461
2310003H01RIK	4	12.6606	15.2246	0.207993	4.61235e-06	1	4.20531e-07	5.9117e-06	1	8.59063e-06	16.8622	15.2246	-0.110263	6.17863e-08	3.6844e-06	0.0601226	2.62064e-07	1.62334e-05	0.0943291	16.8622	12.6606	-0.318256	1.41446e-07	2.2082e-06	0.156688	5.98681e-07	1.60273e-05	0.200842	15.137	14.3116	0.0122432	1.54131e-07	0.00124787	0.000709603	4.81639e-07	0.0022498	0.00206846	14.9021	14.3116	-0.0306976	4.28804e-08	3.03107e-06	0.0532788	1.61601e-07	1.04688e-05	0.0912978	14.9021	15.137	-0.0429408
2310007B03RIK	4	7.66594	8.14508	0.0834787	0.000642714	0.370778	0.00196263	0.000655747	0.399338	0.00423317	9.3343	8.14508	-0.148703	2.545e-05	5.60084e-05	0.481708	2.65598e-05	0.000153933	0.568416	9.3343	7.66594	-0.232181	0.00107773	0.000115392	0.994837	0.00108235	0.000341164	1	8.29516	6.87098	-0.201318	1.84126e-06	1.75835e-05	0.209577	2.60917e-06	6.10141e-05	0.256837	9.52534	6.87098	-0.420236	7.0368e-07	6.20176e-08	1	9.29967e-07	4.43574e-07	1	9.52534	8.29516	-0.218918
2310007L24RIK	4	12.1041	13.1417	0.0901767	1.16725e-07	0.0670512	5.92288e-06	5.66784e-07	0.0893577	4.3091e-05	10.3855	13.1417	0.280991	6.63209e-08	0.101935	1.94682e-06	2.68077e-07	0.12315	1.65931e-05	10.3855	12.1041	0.190814	3.78486e-06	1	3.43739e-07	4.76267e-06	1	6.29058e-06	13.8276	12.8317	-0.134255	1.38069e-06	4.19097e-05	0.0915346	2.06009e-06	0.000128465	0.133045	13.3257	12.8317	-0.117619	1.22792e-07	0.000709538	0.0010213	2.63261e-07	0.00122606	0.00250806	13.3257	13.8276	0.0166355
2310009B15RIK	4	10.8589	11.6909	0.25121	3.51128e-07	0.00199147	0.000931017	8.82779e-07	0.00350181	0.0024221	12.7237	11.6909	-0.0309678	8.22155e-07	2.13386e-05	0.105483	1.18086e-06	6.4366e-05	0.146541	12.7237	10.8589	-0.282177	1.40357e-06	1.25153e-07	1	2.11346e-06	1.66136e-06	1	16.2133	11.7629	-0.548713	7.25445e-08	6.18474e-09	1	3.71591e-07	3.45542e-07	1	10.4724	11.7629	-0.0419869	2.64291e-07	0.103839	7.28795e-06	4.35242e-07	0.119857	4.37655e-05	10.4724	16.2133	0.506726
2310011J03RIK	4	2.83821	1.63142	-0.690523	0.000105509	1.03847e-05	0.999622	0.000110756	4.65159e-05	1	10.5185	1.63142	-2.36821	7.35709e-09	6.10389e-10	1	2.22966e-07	5.99994e-08	1	10.5185	2.83821	-1.67769	1.25148e-08	1.0444e-09	1	5.33243e-07	1.71319e-07	1	6.19052	2.60158	-1.06553	3.70693e-07	3.23415e-08	1	7.87799e-07	7.08816e-07	1	8.80437	2.60158	-1.53523	3.18395e-08	2.68634e-09	1	1.48585e-07	6.00183e-08	1	8.80437	6.19052	-0.469694
2310014L17RIK	4	10.845	11.8594	0.00582268	1.92584e-06	0.167936	2.54913e-05	2.83437e-06	0.19189	0.000126193	12.5907	11.8594	-0.149288	2.39208e-06	0.000737938	0.0125668	2.90939e-06	0.00146316	0.0217533	12.5907	10.845	-0.15511	5.51309e-07	8.68579e-06	0.15246	1.11092e-06	3.93269e-05	0.196357	9.52915	11.9038	0.287063	7.38587e-07	0.19715	7.90423e-06	1.26898e-06	0.217626	5.41246e-05	8.87158	11.9038	0.374245	7.98686e-08	0.0825731	3.10262e-06	2.0911e-07	0.0989921	2.27498e-05	8.87158	9.52915	0.0871819
2310022A10RIK	4	14.4762	14.1771	-0.0251682	0.00595006	0.000696722	0.993006	0.00599087	0.00158074	1	13.7749	14.1771	-0.0360303	5.49281e-05	0.0696735	0.00117135	5.6337e-05	0.0905461	0.00260054	13.7749	14.4762	-0.010862	3.71063e-05	0.073376	0.000758978	3.9169e-05	0.100036	0.00196122	20.354	19.5794	-0.0624617	0.000454169	0.00190028	0.226006	0.000471795	0.00316333	0.2742	16.7045	19.5794	0.0950674	5.22194e-05	0.127655	0.000518002	5.29952e-05	0.143653	0.0015026	16.7045	20.354	0.157529
2310022B05RIK	4	14.4971	16.0494	0.163078	5.16655e-06	1	4.72137e-07	6.52971e-06	1	9.34442e-06	12.6753	16.0494	0.367478	1.85895e-06	1	1.66589e-07	2.33368e-06	1	3.39712e-06	12.6753	14.4971	0.204401	1.09548e-05	0.477299	2.48783e-05	1.23965e-05	0.516212	0.000107449	9.54286	14.5641	0.392922	1.49178e-07	0.00495578	0.00016228	4.76158e-07	0.00731835	0.000702073	7.96731	14.5641	0.637717	5.97281e-07	1	5.2501e-08	8.13395e-07	1	1.41293e-06	7.96731	9.54286	0.244795
2310030G06RIK	4	15.151	14.8514	0.0841495	3.34777e-05	0.090028	0.000870603	3.65812e-05	0.113935	0.00230889	13.1224	14.8514	0.134635	2.31902e-07	0.00266913	0.000471978	4.84671e-07	0.00417208	0.00132222	13.1224	15.151	0.050485	5.92951e-08	0.00120877	0.000308211	5.35186e-07	0.00241471	0.00100688	9.69368	13.877	0.478966	2.8692e-07	1	2.4936e-08	6.72166e-07	1	1.15699e-06	8.44389	13.877	0.70035	4.25453e-08	1	3.60248e-09	1.61391e-07	1	1.9852e-07	8.44389	9.69368	0.221385
2310033P09RIK	4	10.525	10.5049	-0.152038	4.71097e-07	0.0015396	0.00157294	1.0456e-06	0.0028554	0.00356502	9.81763	10.5049	-0.115626	4.52764e-07	0.000761213	0.00298807	7.54339e-07	0.00149664	0.00570333	9.81763	10.525	0.0364118	5.72611e-08	0.000620357	0.000587743	5.35186e-07	0.00147213	0.00163338	12.3399	8.65039	-0.490995	3.43561e-07	2.99396e-08	1	7.5132e-07	6.73915e-07	1	13.3868	8.65039	-0.666464	1.49532e-07	1.28738e-08	1	2.9687e-07	1.31872e-07	1	13.3868	12.3399	-0.17547
2310034C09RIK	4	8.20158	8.72902	-0.304284	5.03051e-07	0.00296358	0.000854879	1.08399e-06	0.00486421	0.00228196	10.9535	8.72902	-0.58714	6.07039e-07	5.65938e-06	0.216501	9.35548e-07	2.21894e-05	0.269112	10.9535	8.20158	-0.282856	1.05139e-07	2.07413e-06	0.134122	5.62138e-07	1.54386e-05	0.176754	12.6347	14.9341	0.236682	2.56206e-05	0.999936	2.42655e-06	2.86872e-05	1	2.47039e-05	10.6862	14.9341	-0.265297	9.33994e-08	0.00175548	0.000316808	2.27157e-07	0.00260214	0.00106521	10.6862	12.6347	-0.501979
2310035C23RIK	4	7.19986	7.0675	-0.0194648	7.26261e-07	2.48338e-05	0.0863777	1.37408e-06	9.11769e-05	0.125605	9.68472	7.0675	-0.42051	5.87415e-07	5.162e-08	1	9.12453e-07	5.57978e-07	1	9.68472	7.19986	-0.401045	1.70039e-05	5.81263e-05	0.380833	1.86371e-05	0.000182671	0.441388	10.0844	9.637	-0.10195	2.44989e-07	0.0012262	0.00109881	6.11726e-07	0.00221964	0.00283672	7.84512	9.637	0.26884	8.80392e-07	0.222294	7.8204e-06	1.12285e-06	0.239325	4.63266e-05	7.84512	10.0844	0.370789
2310036O22RIK	4	6.10075	3.58793	-0.592245	9.7316e-08	2.99109e-06	0.0978595	5.46168e-07	2.10665e-05	0.137769	5.49183	3.58793	-0.580727	6.82629e-07	1.42842e-05	0.124069	1.02408e-06	4.55745e-05	0.16711	5.49183	6.10075	0.0115182	4.75432e-07	0.00172181	0.00141498	1.01931e-06	0.0031764	0.00310367	4.37381	3.37089	-0.239646	0.000287418	7.54709e-05	0.942134	0.000300893	0.000218183	1	9.76974	3.37089	-1.47109	7.41028e-08	6.31936e-09	1	2.02364e-07	8.88385e-08	1	9.76974	4.37381	-1.23145
2310039H08RIK	4	9.80155	9.5658	0.189723	1.21912e-06	0.0015648	0.0035862	1.98147e-06	0.00288566	0.00697217	8.42806	9.5658	0.196993	1.33984e-05	1	1.24967e-06	1.42951e-05	1	1.25548e-05	8.42806	9.80155	0.00727069	1.59021e-06	0.00895294	0.000758703	2.32928e-06	0.0134848	0.00196088	8.45284	4.53955	-0.636481	9.84236e-06	9.11708e-07	0.99435	1.16426e-05	8.83723e-06	1	6.94696	4.53955	-0.466813	4.09364e-05	3.51707e-05	0.716661	4.17038e-05	8.24982e-05	0.87424	6.94696	8.45284	0.169668
2310047M10RIK	4	9.092	8.90962	0.00663183	1.60625e-05	0.000224336	0.152823	1.83443e-05	0.000642411	0.194959	10.1137	8.90962	-0.222548	1.91794e-07	0.000563112	0.00190507	4.32951e-07	0.00119171	0.0038582	10.1137	9.092	-0.22918	3.53811e-07	0.000716338	0.00258751	8.68437e-07	0.00164023	0.00502708	8.24717	8.96752	-0.273632	1.87263e-06	0.00433304	0.00189418	2.64755e-06	0.00648391	0.00431	12.4031	8.96752	-0.858651	8.59541e-08	1.36806e-06	0.155924	2.17209e-07	6.07487e-06	0.210318	12.4031	8.24717	-0.585019
2310050C09RIK	4	12.2363	11.727	-0.140927	4.59517e-06	0.000109921	0.105832	5.89083e-06	0.000334026	0.146313	11.7993	11.727	-0.0734908	8.25511e-08	0.000622515	0.000814392	2.87948e-07	0.00128683	0.00196806	11.7993	12.2363	0.0674361	8.25504e-07	0.00290974	0.00136693	1.4389e-06	0.00489134	0.00302221	20.8476	22.1809	0.0654166	5.36613e-07	0.0879992	1.80052e-05	1.00742e-06	0.10839	0.000102641	18.2564	22.1809	0.302724	3.1956e-08	0.00126932	0.000165937	1.4884e-07	0.00197091	0.000659282	18.2564	20.8476	0.237307
2310057J18RIK	4	17.224	19.9323	0.157947	4.4407e-07	0.00567201	0.000385364	1.0089e-06	0.00857492	0.00130599	20.8798	19.9323	-0.0552322	1.65308e-07	6.58946e-06	0.0798662	3.98934e-07	2.48485e-05	0.117879	20.8798	17.224	-0.213179	4.45229e-08	2.12509e-06	0.0716631	5.33243e-07	1.56815e-05	0.107547	19.8741	21.3705	-0.107269	4.98474e-09	0.000253731	0.000157068	3.32816e-07	0.000658095	0.000682418	18.4275	21.3705	-0.06496	2.29939e-08	0.000674492	0.000235573	1.39055e-07	0.0011775	0.00085719	18.4275	19.8741	0.042309
2310057M21RIK	4	10.9563	10.83	-0.17564	2.77735e-06	0.00143386	0.00786809	3.82117e-06	0.00270455	0.0139613	13.8897	10.83	-0.560619	1.60838e-08	1.17468e-06	0.0531075	2.22966e-07	7.38088e-06	0.0853581	13.8897	10.9563	-0.384979	5.34897e-08	2.27294e-06	0.0780017	5.35186e-07	1.63218e-05	0.115153	11.8806	11.2226	-0.136969	1.12911e-08	0.000233883	0.000358383	3.32816e-07	0.000614185	0.0012937	7.17303	11.2226	0.524252	1.08445e-08	0.000606421	0.000131928	1.32253e-07	0.00108382	0.000551863	7.17303	11.8806	0.661221
2310057N15RIK	4	15.0049	9.84273	-0.688487	4.4257e-08	3.74926e-09	1	5.25279e-07	4.52055e-07	1	14.4274	9.84273	-0.739237	8.81241e-08	7.53233e-09	1	2.95648e-07	1.52295e-07	1	14.4274	15.0049	-0.05075	2.11825e-07	0.00155561	0.000757849	6.86745e-07	0.00293784	0.00195941	6.84865	8.57405	0.357439	3.09591e-07	0.121241	6.85692e-06	7.05188e-07	0.141595	4.85064e-05	10.5274	8.57405	-0.460746	1.17063e-07	3.46898e-06	0.100174	2.56313e-07	1.15162e-05	0.147101	10.5274	6.84865	-0.818185
2310061I04RIK	4	14.6571	13.0935	-0.1253	3.67094e-06	3.81284e-05	0.194416	4.8498e-06	0.000130498	0.237991	12.8626	13.0935	0.030454	7.04443e-08	0.000845285	0.000519324	2.72524e-07	0.00162092	0.00141741	12.8626	14.6571	0.155754	1.26078e-07	0.0683852	6.20499e-06	5.82574e-07	0.0943343	3.80165e-05	11.3938	7.75188	-0.779087	2.35242e-07	1.44687e-06	0.283521	5.96919e-07	1.1806e-05	0.335642	8.2667	7.75188	-0.415503	1.05925e-07	6.42383e-06	0.0585947	2.42612e-07	1.85384e-05	0.0984485	8.2667	11.3938	0.363584
2310061N02RIK	4	11.1789	10.2701	-0.147168	0.000319765	0.00132062	0.230084	0.000328979	0.00253943	0.275532	8.50056	10.2701	0.207885	8.16948e-05	0.994215	7.98049e-06	8.33169e-05	1	4.38298e-05	8.50056	11.1789	0.355052	2.53672e-05	0.994308	2.40196e-06	2.72079e-05	1	2.18565e-05	8.16491	11.387	0.0524003	0.000182271	0.122882	0.00177221	0.000192362	0.143223	0.00408731	12.5436	11.387	-0.461816	3.29841e-06	0.000187413	0.0348835	3.66753e-06	0.000407761	0.064047	12.5436	8.16491	-0.514216
2310067B10RIK	4	20.1457	11.9377	-0.702308	1.22897e-08	1.0254e-09	1	5.25279e-07	4.10867e-07	1	13.6541	11.9377	-0.216797	1.02197e-06	8.54121e-06	0.230731	1.40556e-06	3.01889e-05	0.284895	13.6541	20.1457	0.485511	5.47543e-08	1	4.65108e-09	5.35186e-07	1	5.54196e-07	29.0468	45.7067	0.560534	2.62958e-10	0.0506822	2.25014e-08	2.35144e-07	0.0676649	1.08498e-06	17.7859	45.7067	1.28762	7.81855e-11	0.0540339	6.27833e-09	7.69072e-08	0.0689772	2.83939e-07	17.7859	29.0468	0.727084
2310079G19RIK	4	14.8936	16.4407	0.151927	3.71395e-07	0.122036	8.1106e-06	9.10375e-07	0.146427	5.28344e-05	20.2938	16.4407	-0.260377	4.48617e-08	1.19405e-06	0.110066	2.41467e-07	7.47462e-06	0.15156	20.2938	14.8936	-0.412304	5.82637e-08	4.95312e-09	1	5.35186e-07	2.48578e-07	1	10.6809	16.091	0.401725	2.63195e-08	0.08929	9.47927e-07	3.32816e-07	0.109657	1.46724e-05	11.8471	16.091	0.163482	6.4832e-08	0.00192755	0.000205792	1.90856e-07	0.00282358	0.000776191	11.8471	10.6809	-0.238243
2410002F23RIK	4	15.3806	12.8828	-0.26074	8.95148e-07	4.61219e-06	0.311203	1.5822e-06	2.71664e-05	0.362309	14.222	12.8828	-0.169503	9.0244e-07	1.30611e-05	0.160249	1.27166e-06	4.24082e-05	0.207134	14.222	15.3806	0.0912371	1.01728e-05	0.0206092	0.00167127	1.15783e-05	0.0300063	0.00353499	8.43913	7.05891	-0.125781	5.51942e-07	9.32351e-06	0.145287	1.0277e-06	3.72884e-05	0.189334	12.2381	7.05891	-0.798897	5.51914e-08	4.68868e-09	1	1.78473e-07	7.77089e-08	1	12.2381	8.43913	-0.673117
2410004B18RIK	4	10.3024	13.2019	0.430197	7.97086e-08	0.111034	2.06765e-06	5.32924e-07	0.135306	2.34667e-05	13.4184	13.2019	-0.0241688	8.54577e-07	0.00430995	0.000928604	1.21827e-06	0.00641374	0.00217171	13.4184	10.3024	-0.454366	2.57647e-07	2.23562e-08	1	7.39691e-07	5.12006e-07	1	6.15624	6.07231	-0.290626	6.33479e-07	2.66124e-05	0.0739479	1.13305e-06	8.65222e-05	0.113468	6.71478	6.07231	-0.36977	6.78144e-07	2.62052e-05	0.0784309	9.03075e-07	6.29468e-05	0.122316	6.71478	6.15624	-0.0791446
2410004P03RIK	4	13.9128	17.8373	0.261657	6.67846e-08	0.158993	1.03792e-06	5.25527e-07	0.183066	1.61287e-05	14.2099	17.8373	0.274632	2.26215e-05	0.692861	2.11977e-05	2.36871e-05	0.737669	9.64214e-05	14.2099	13.9128	0.0129746	1.25943e-07	0.000671163	0.00110352	5.82574e-07	0.00156073	0.00258042	10.8797	8.59167	-0.324179	7.83883e-07	0.000466466	0.00771807	1.3244e-06	0.00106647	0.0144745	10.2769	8.59167	-0.395249	1.05571e-07	3.50306e-06	0.0924241	2.42199e-07	1.16e-05	0.138296	10.2769	10.8797	-0.0710693
2410012M07RIK	4	10.692	10.3665	0.0167494	8.12133e-07	3.31465e-05	0.0749661	1.48189e-06	0.00011598	0.112349	9.71492	10.3665	0.0300572	2.01987e-07	0.0760175	8.54164e-06	4.46144e-07	0.0972994	4.60131e-05	9.71492	10.692	0.0133078	1.89338e-07	0.00163744	0.000649737	6.59704e-07	0.00305543	0.00175364	14.232	10.9877	-0.392478	3.52273e-07	1.95826e-06	0.300064	7.62801e-07	1.37287e-05	0.353609	13.1485	10.9877	-0.280801	8.09593e-07	7.15166e-08	1	1.04543e-06	5.00514e-07	1	13.1485	14.232	0.111677
2410015M20RIK	4	9.36329	6.57386	-0.587339	5.78724e-07	5.08441e-08	1	1.18239e-06	1.09818e-06	1	10.2949	6.57386	-0.70339	1.17168e-07	1.00534e-08	1	3.36306e-07	1.81451e-07	1	10.2949	9.36329	-0.116051	1.20699e-06	1.89552e-05	0.150605	1.88993e-06	7.05994e-05	0.194364	11.5515	10.8174	-0.272533	4.39179e-08	3.04655e-06	0.054023	3.40633e-07	1.77269e-05	0.0888401	9.22595	10.8174	0.05386	5.38747e-07	0.00322199	0.000836197	7.46971e-07	0.00449006	0.00214618	9.22595	11.5515	0.326393
2410016O06RIK	4	14.7336	15.1163	0.176652	1.57256e-07	0.0009821	0.000921936	6.19823e-07	0.00202994	0.00240451	16.6386	15.1163	-0.0684708	3.60942e-05	0.00175834	0.0529175	3.73177e-05	0.00292013	0.0851154	16.6386	14.7336	-0.245122	1.43819e-07	4.20704e-06	0.100692	6.0122e-07	2.42713e-05	0.141037	17.2759	15.0281	-0.366723	1.47295e-07	0.00048034	0.00175938	4.74029e-07	0.00108972	0.00406676	14.3033	15.0281	-0.0964689	3.21795e-08	0.0489094	2.56197e-06	1.49225e-07	0.0629667	2.00355e-05	14.3033	17.2759	0.270254
2410089E03RIK	4	15.2693	13.5631	-0.223218	3.53143e-07	8.41517e-06	0.114672	8.85467e-07	4.01805e-05	0.155789	11.8657	13.5631	0.092832	6.32461e-07	0.00402077	0.000768152	9.661e-07	0.00602441	0.00188804	11.8657	15.2693	0.31605	3.02236e-07	1	2.62875e-08	7.98536e-07	1	9.44789e-07	10.4889	11.4281	-0.0572229	1.16038e-07	0.00123244	0.000557277	4.28054e-07	0.00222806	0.00175276	11.4194	11.4281	-0.237416	1.79247e-06	0.00483284	0.0016218	2.09277e-06	0.00657513	0.00367788	11.4194	10.4889	-0.180193
2410127L17RIK	4	4.99468	3.37121	-0.54873	2.5859e-06	1.29355e-05	0.313362	3.60312e-06	5.45862e-05	0.364629	6.94182	3.37121	-0.910135	2.25984e-06	2.03238e-07	1	2.76789e-06	1.76002e-06	1	6.94182	4.99468	-0.361404	8.14104e-06	2.29475e-05	0.427907	9.42165e-06	8.19915e-05	0.493563	4.39438	3.24757	-0.629685	1.39487e-05	0.00254163	0.0182348	1.61201e-05	0.00404346	0.0325235	8.98156	3.24757	-1.52353	6.67685e-08	5.34585e-07	0.244155	1.93338e-07	3.00568e-06	0.312123	8.98156	4.39438	-0.893847
2410131K14RIK	4	5.9964	4.68959	-0.211856	4.79606e-06	0.000879946	0.0194608	6.12125e-06	0.0018731	0.0327813	17.1824	4.68959	-1.67122	1.91645e-09	1.56828e-10	1	2.22966e-07	5.99246e-08	1	17.1824	5.9964	-1.45936	2.92462e-09	2.40328e-10	1	5.33243e-07	1.56027e-07	1	3.26322	3.94641	-0.00150718	1.13746e-07	0.000992477	0.000681516	4.251e-07	0.00188666	0.00200873	10.6007	3.94641	-1.54285	1.43152e-08	3.11134e-07	0.129003	1.32253e-07	1.88627e-06	0.179441	10.6007	3.26322	-1.54134
2410137M14RIK	4	21.1613	16.236	-0.22787	1.64718e-08	9.34254e-07	0.0642861	5.25279e-07	1.03722e-05	0.0996062	18.3363	16.236	-0.106044	1.88925e-07	6.5757e-06	0.0880103	4.29534e-07	2.48263e-05	0.127245	18.3363	21.1613	0.121826	3.51276e-07	0.116227	8.16451e-06	8.65238e-07	0.143563	4.54758e-05	20.0318	26.515	0.168259	3.90032e-09	0.0547115	2.8434e-07	3.32816e-07	0.072471	7.08975e-06	18.0364	26.515	0.256986	4.9737e-09	0.000576232	6.77195e-05	1.32253e-07	0.00104251	0.000313544	18.0364	20.0318	0.0887272
2510002D24RIK	4	16.1806	17.6266	0.198745	5.04624e-07	0.118919	1.13184e-05	1.08519e-06	0.143317	6.73932e-05	11.6905	17.6266	0.535323	7.92383e-08	1	6.76327e-09	2.8479e-07	1	3.16042e-07	11.6905	16.1806	0.336579	2.2722e-07	0.310181	1.20054e-06	7.05275e-07	0.340581	1.49577e-05	19.4971	19.2211	-0.12224	2.33567e-07	1.17253e-05	0.0664115	5.93973e-07	4.43522e-05	0.104621	17.0039	19.2211	-0.0466088	9.33461e-08	0.00132381	0.000424626	2.271e-07	0.00203942	0.00130567	17.0039	19.4971	0.0756309
2510003E04RIK	4	11.0398	10.4808	-0.111941	1.10135e-06	2.78359e-05	0.107005	1.83724e-06	0.000100064	0.147572	12.3853	10.4808	-0.315891	1.42683e-05	1.2593e-05	0.713375	1.51853e-05	4.11944e-05	0.835122	12.3853	11.0398	-0.20395	1.4916e-05	0.000904721	0.0459085	1.65078e-05	0.00194615	0.0733082	12.573	12.4206	-0.605488	9.9408e-09	1.1681e-06	0.0371003	3.32816e-07	1.04265e-05	0.063884	15.733	12.4206	-1.03913	1.63738e-09	2.15428e-07	0.0353279	1.32253e-07	1.35101e-06	0.0647963	15.733	12.573	-0.433646
2510009E07RIK	4	13.9823	13.4909	-0.155868	4.0831e-07	0.00108704	0.00195587	9.61801e-07	0.00219471	0.00422184	11.4912	13.4909	0.0944891	6.99241e-08	0.00136133	0.000317086	2.72093e-07	0.00236502	0.000999599	11.4912	13.9823	0.250357	3.62604e-06	1	3.2904e-07	4.58982e-06	1	6.10104e-06	12.6484	10.0305	-0.362475	9.64451e-08	2.60518e-06	0.107494	4.04387e-07	1.62371e-05	0.149906	10.8695	10.0305	-0.142189	2.79038e-07	0.000941292	0.00160622	4.5271e-07	0.00154201	0.0036476	10.8695	12.6484	0.220286
2510039O18RIK	4	20.2779	17.3256	-0.270579	4.88003e-08	1.56651e-06	0.0960728	5.25279e-07	1.45062e-05	0.135847	19.6353	17.3256	-0.188065	1.57106e-06	9.1704e-06	0.287033	2.01404e-06	3.19421e-05	0.347453	19.6353	20.2779	0.082514	4.98065e-08	0.000625587	0.000513902	5.33243e-07	0.00148154	0.00148023	22.2118	26.4621	0.291397	2.00364e-08	0.0809172	8.31109e-07	3.32816e-07	0.101143	1.38095e-05	15.2137	26.4621	0.907016	3.19474e-09	1	2.62758e-10	1.32253e-07	1	5.22146e-08	15.2137	22.2118	0.61562
2610002J02RIK	4	17.9683	21.2446	0.26799	3.26012e-07	0.150002	5.3117e-06	8.48253e-07	0.174223	4.02376e-05	14.3911	21.2446	0.432774	1.80728e-08	0.1264	4.02653e-07	2.22966e-07	0.147455	6.57377e-06	14.3911	17.9683	0.164784	9.85864e-07	0.00235069	0.00196576	1.63078e-06	0.00408935	0.00400957	23.5075	26.145	0.056074	5.69461e-07	0.00477804	0.000581206	1.05084e-06	0.00707819	0.00180462	20.2177	26.145	0.070923	2.2532e-08	0.0738972	1.05277e-06	1.38479e-07	0.0902521	1.11291e-05	20.2177	23.5075	0.014849
2610002M06RIK	4	18.1005	12.8949	-0.36415	3.33897e-08	5.80481e-07	0.148691	5.25279e-07	7.17325e-06	0.190867	16.1915	12.8949	-0.14811	3.80719e-08	1.38526e-06	0.0880734	2.34298e-07	8.31111e-06	0.127308	16.1915	18.1005	0.21604	8.14401e-08	0.080015	3.30626e-06	5.46082e-07	0.10715	2.59968e-05	11.6064	11.6396	0.0299844	1.4929e-05	0.0039886	0.0125733	1.71794e-05	0.00601326	0.0228356	15.067	11.6396	-0.373397	2.26369e-07	2.40278e-06	0.201495	3.89971e-07	8.86367e-06	0.262567	15.067	11.6064	-0.403382
2610008E11RIK	4	9.69024	9.51764	-0.0423512	4.40328e-06	0.0714387	0.000174108	5.67443e-06	0.0942169	0.000686143	14.228	9.51764	-0.587115	2.41749e-07	2.0957e-08	1	4.97791e-07	2.87308e-07	1	14.228	9.69024	-0.544764	6.36093e-08	5.41369e-09	1	5.35186e-07	2.58504e-07	1	12.5044	17.6766	0.431429	3.26814e-07	1	2.84587e-08	7.28793e-07	1	1.2525e-06	11.9265	17.6766	0.376464	3.97981e-07	0.224677	3.51542e-06	5.89658e-07	0.241693	2.48416e-05	11.9265	12.5044	-0.0549653
2610015P09RIK	4	13.2937	17.9457	0.335091	1.53904e-07	0.189491	1.8057e-06	6.13926e-07	0.213606	2.2037e-05	12.4216	17.9457	0.334502	3.69109e-09	0.0568995	2.55868e-07	2.22966e-07	0.0762021	4.79524e-06	12.4216	13.2937	-0.000589056	1.05397e-07	0.0627073	5.85242e-06	5.62138e-07	0.0875481	3.66123e-05	12.4976	12.7789	0.101542	5.9583e-08	0.000666272	0.000567362	3.60896e-07	0.00139431	0.00177367	10.6984	12.7789	0.220498	2.71909e-06	0.0212902	0.000466161	3.0632e-06	0.0279172	0.00139395	10.6984	12.4976	0.118956
2610020H08RIK	4	21.1822	17.6206	-0.160751	7.08742e-08	2.52724e-06	0.0882738	5.26615e-07	1.91298e-05	0.12757	18.433	17.6206	0.121729	4.49425e-08	0.000631244	0.000463667	2.41478e-07	0.00129955	0.00130478	18.433	21.1822	0.28248	6.12165e-07	1	5.38306e-08	1.18406e-06	1	1.43109e-06	24.8443	21.6994	-0.317982	4.11587e-08	1.31017e-06	0.0969523	3.37615e-07	1.11458e-05	0.138696	17.8531	21.6994	0.152048	2.28063e-07	0.00629228	0.000182909	3.92158e-07	0.00847283	0.0007089	17.8531	24.8443	0.47003
2610028H24RIK	4	13.9684	19.6614	0.446091	1.24354e-07	1	1.06788e-08	5.76747e-07	1	6.82093e-07	15.4061	19.6614	0.288048	2.23823e-07	0.316449	1.14289e-06	4.74229e-07	0.342625	1.20171e-05	15.4061	13.9684	-0.158043	3.20124e-07	9.00511e-06	0.101833	8.23456e-07	4.02997e-05	0.142304	12.3125	11.4223	-0.145331	2.91072e-06	0.00134588	0.00880997	3.86152e-06	0.00239204	0.0163647	12.8064	11.4223	-0.247969	7.79744e-07	0.000492293	0.00714729	1.0122e-06	0.000919043	0.0140035	12.8064	12.3125	-0.102638
2610034B18RIK	4	11.4363	9.09022	-0.468084	3.93325e-07	4.71292e-06	0.184688	9.4089e-07	2.75452e-05	0.228025	11.2193	9.09022	-0.338867	4.8747e-07	6.71509e-06	0.167476	7.94137e-07	2.52063e-05	0.215104	11.2193	11.4363	0.129217	7.36841e-07	0.00208907	0.00172755	1.33381e-06	0.00370688	0.00362712	10.5301	7.3408	-0.351528	3.13782e-07	0.000323755	0.00494962	7.11015e-07	0.0008045	0.00966444	10.8756	7.3408	-0.606585	5.52161e-07	1.99639e-06	0.381773	7.6256e-07	7.82282e-06	0.473647	10.8756	10.5301	-0.255057
2610301B20RIK	4	9.46068	10.9022	0.0522135	2.56978e-07	0.109362	6.60405e-06	7.62654e-07	0.133632	4.62281e-05	8.42202	10.9022	0.147654	7.34069e-07	0.00895187	0.000370653	1.08183e-06	0.012733	0.00111564	8.42202	9.46068	0.0954407	6.59031e-07	0.113935	1.55508e-05	1.24187e-06	0.141242	7.31891e-05	8.87102	11.7805	0.270222	2.41339e-06	0.556033	4.03611e-06	3.28731e-06	0.588078	3.37452e-05	10.9001	11.7805	-0.0968431	4.16555e-07	0.0959922	1.2597e-05	6.10694e-07	0.112194	6.89539e-05	10.9001	8.87102	-0.367065
2610305D13RIK	4	20.9665	13.7136	-0.752432	2.52249e-08	2.12229e-09	1	5.25279e-07	4.47411e-07	1	15.533	13.7136	-0.504979	3.19758e-08	1.98915e-06	0.0591652	2.30434e-07	1.06425e-05	0.0931464	15.533	20.9665	0.247453	2.59413e-07	0.22097	2.37732e-06	7.42318e-07	0.248522	2.17488e-05	17.8929	11.064	-0.647227	3.86874e-08	3.27194e-09	1	3.37462e-07	3.22931e-07	1	17.0589	11.064	-0.697854	2.34231e-08	1.96895e-09	1	1.39055e-07	5.47385e-08	1	17.0589	17.8929	-0.0506267
2610318N02RIK	4	10.2676	11.5885	0.0445495	2.1012e-06	0.150782	3.21897e-05	3.04126e-06	0.174976	0.000153818	9.79951	11.5885	0.140611	2.73422e-07	0.0798567	1.06993e-05	5.37366e-07	0.101252	5.44596e-05	9.79951	10.2676	0.0960611	1.4394e-07	0.0643139	7.66097e-06	6.01473e-07	0.0894546	4.34711e-05	8.21289	6.94733	-0.230932	3.10377e-06	0.00103244	0.0119106	4.08213e-06	0.00194291	0.02169	12.3053	6.94733	-0.469472	2.77885e-06	2.50881e-07	1	3.12551e-06	1.54963e-06	1	12.3053	8.21289	-0.23854
2610507B11RIK	4	11.4154	10.7277	-0.0248014	3.2601e-05	0.0107215	0.00930672	3.56568e-05	0.0155046	0.0163183	12.1859	10.7277	-0.216227	9.79883e-07	2.4374e-05	0.108214	1.35813e-06	7.25101e-05	0.149617	12.1859	11.4154	-0.191426	1.75869e-07	9.19235e-06	0.0648453	6.38351e-07	4.09143e-05	0.0990222	9.57028	6.59497	-0.408156	4.13841e-07	5.69888e-06	0.167892	8.45167e-07	2.61034e-05	0.213025	11.0589	6.59497	-0.692921	1.021e-07	8.74414e-09	1	2.37803e-07	1.05002e-07	1	11.0589	9.57028	-0.284764
2610524H06RIK	4	15.5267	11.727	-0.517308	2.44898e-06	0.000282705	0.0306526	3.44578e-06	0.000787436	0.0508156	9.19534	11.727	0.105279	1.23962e-07	0.125796	2.66895e-06	3.46215e-07	0.146863	2.01869e-05	9.19534	15.5267	0.622587	4.39035e-08	1	3.71894e-09	5.33243e-07	1	5.4797e-07	5.75177	4.72747	-0.248996	2.28786e-05	0.000349268	0.136079	2.57401e-05	0.000854198	0.179933	5.25452	4.72747	-0.513992	2.12719e-07	0.000625119	0.00188142	3.7403e-07	0.00110973	0.00416253	5.25452	5.75177	-0.264996
2610528A11RIK	4	10.8172	9.80661	-0.0298908	2.88636e-07	9.64332e-06	0.0899211	8.02365e-07	4.42234e-05	0.129145	9.56388	9.80661	0.049416	3.46341e-07	0.00161608	0.00113705	6.30011e-07	0.00272388	0.0025408	9.56388	10.8172	0.0793068	4.01711e-06	0.000185334	0.0644861	5.01355e-06	0.000530724	0.0986036	12.1137	13.1782	0.209758	3.42143e-07	0.100572	9.77936e-06	7.49468e-07	0.121025	6.33694e-05	12.5925	13.1782	0.0805973	1.14472e-05	0.211523	0.000102326	1.19896e-05	0.228329	0.000449243	12.5925	12.1137	-0.12916
2610528J11RIK	4	7.79115	12.618	0.629114	5.35996e-07	1	4.70328e-08	1.12657e-06	1	1.57897e-06	8.51868	12.618	0.554246	1.61156e-08	0.0682481	8.45579e-07	2.22966e-07	0.0890171	1.01931e-05	8.51868	7.79115	-0.0748679	8.42419e-06	0.00341074	0.00885511	9.7179e-06	0.00560658	0.0151024	7.94553	6.19563	-0.238003	9.49055e-07	8.91092e-06	0.214179	1.53278e-06	3.60709e-05	0.261646	10.6557	6.19563	-0.646338	1.71819e-07	1.48216e-08	1	3.23742e-07	1.44492e-07	1	10.6557	7.94553	-0.408335
2700029M09RIK	4	12.5076	13.0213	-0.0597648	5.7397e-07	0.00179998	0.00160179	1.17548e-06	0.00323418	0.00361916	10.023	13.0213	0.14763	2.24406e-07	0.00427375	0.000278176	4.74704e-07	0.00636469	0.000909969	10.023	12.5076	0.207395	6.26837e-06	0.131154	0.000101347	7.43909e-06	0.158052	0.000374071	9.70739	13.8712	0.360288	1.42031e-06	0.200967	1.4167e-05	2.10467e-06	0.221516	8.42018e-05	11.8227	13.8712	-0.00533589	3.27822e-07	0.000480231	0.0034579	5.10667e-07	0.000901229	0.00713	11.8227	9.70739	-0.365624
2700049A03RIK	4	10.205	10.4267	0.246759	1.07717e-07	0.000879672	0.000732697	5.55534e-07	0.00187272	0.00204778	14.6691	10.4267	-0.276701	2.67818e-08	7.60028e-07	0.10604	2.27692e-07	5.3534e-06	0.147201	14.6691	10.205	-0.523459	3.13462e-06	2.83649e-07	0.999992	4.05546e-06	3.24432e-06	1	8.19918	7.96917	-0.0220293	2.98083e-07	1.29321e-05	0.0738175	6.87236e-07	4.78131e-05	0.113312	11.1689	7.96917	-0.370581	6.39699e-08	1.41876e-06	0.124541	1.89603e-07	6.20664e-06	0.174417	11.1689	8.19918	-0.348551
2700060E02RIK	4	15.3667	11.9798	-0.0755053	8.02464e-07	0.000416431	0.00873362	1.47046e-06	0.00107668	0.0153765	14.2099	11.9798	-0.0707683	4.37518e-08	0.00027319	0.00103737	2.40293e-07	0.000668467	0.00236478	14.2099	15.3667	0.00473699	8.86488e-08	0.0734991	4.02218e-06	5.51472e-07	0.10017	2.89841e-05	20.3403	16.9895	-0.091924	2.03988e-06	3.32157e-05	0.138433	2.85119e-06	0.000104686	0.182255	17.4438	16.9895	-0.619967	1.29914e-08	0.000233719	0.000407001	1.32253e-07	0.000496699	0.00126612	17.4438	20.3403	-0.528043
2700062C07RIK	4	3.11646	2.54647	-0.696628	9.79229e-06	8.36973e-05	0.218875	1.1605e-05	0.000260576	0.263763	3.03893	2.54647	-0.888871	8.28034e-07	2.29943e-05	0.100586	1.18731e-06	6.88638e-05	0.141083	3.03893	3.11646	-0.192243	1.26602e-05	0.000246933	0.120509	1.41756e-05	0.00068809	0.162367	1.44651	1.5445	-0.159166	1.1177e-05	0.00766854	0.00520871	1.31093e-05	0.0109855	0.0101086	5.80441	1.5445	-1.58549	8.81537e-08	7.53489e-09	1	2.20317e-07	9.68266e-08	1	5.80441	1.44651	-1.42633
2700081O15RIK	4	19.2344	19.3604	-0.230058	3.84597e-08	0.000606309	0.000419479	5.25279e-07	0.00142866	0.00138789	16.5903	19.3604	-0.0289984	3.99929e-08	0.0730677	1.86973e-06	2.35327e-07	0.0941749	1.61969e-05	16.5903	19.2344	0.201059	7.36619e-08	0.105736	2.04999e-06	5.42685e-07	0.133035	2.02135e-05	12.7238	12.6497	-0.0224793	5.79688e-05	0.00756348	0.0205941	6.29128e-05	0.0108405	0.036559	14.1139	12.6497	-0.367018	3.42478e-08	0.000311387	0.000733528	1.51816e-07	0.000635665	0.00194039	14.1139	12.7238	-0.344539
2700089E24RIK	4	8.69548	6.15246	-0.229694	1.7287e-06	1.89719e-05	0.190874	2.59747e-06	7.33271e-05	0.234475	9.75722	6.15246	-0.563501	3.7021e-07	3.22986e-08	1	6.56434e-07	3.86034e-07	1	9.75722	8.69548	-0.333807	4.01574e-07	1.11705e-05	0.102214	9.29313e-07	4.71078e-05	0.142695	9.93363	7.29381	-0.461139	1.66526e-07	2.76173e-06	0.150146	4.98554e-07	1.67579e-05	0.194304	12.6292	7.29381	-0.766742	6.63678e-08	5.65158e-09	1	1.92745e-07	8.50027e-08	1	12.6292	9.93363	-0.305602
2700094K13RIK	4	13.8154	17.1089	0.104641	8.18258e-08	0.121755	1.8629e-06	5.33486e-07	0.146186	2.24014e-05	13.1949	17.1089	0.106436	8.06905e-08	0.110065	2.11685e-06	2.86074e-07	0.131128	1.75494e-05	13.1949	13.8154	0.00179493	7.05121e-06	0.00021996	0.0859597	8.27626e-06	0.000619686	0.124656	9.04927	12.7554	0.0047213	1.08333e-07	1.52146e-05	0.0299315	4.18684e-07	5.42535e-05	0.0521977	11.1017	12.7554	-0.197138	9.22174e-08	9.69038e-06	0.0381117	2.2531e-07	2.60258e-05	0.0693334	11.1017	9.04927	-0.201859
2700097O09RIK	4	10.6572	11.9919	0.0155648	6.34094e-07	0.135961	1.17175e-05	1.25329e-06	0.160329	6.91416e-05	10.8689	11.9919	-0.011764	1.67129e-07	0.00166216	0.000571724	4.01016e-07	0.00278414	0.00151966	10.8689	10.6572	-0.0273289	5.28759e-06	0.0049577	0.00416602	6.3802e-06	0.00780825	0.00757188	12.3056	15.5214	0.309815	7.36944e-07	0.403047	2.40167e-06	1.26729e-06	0.429159	2.46005e-05	13.289	15.5214	0.256069	8.08725e-08	0.0903984	2.78501e-06	2.102e-07	0.106792	2.11952e-05	13.289	12.3056	-0.0537462
2810004N23RIK	4	4.05557	2.13109	-0.703854	1.78715e-06	1.60042e-07	1	2.67097e-06	2.53911e-06	1	5.64891	2.13109	-1.14769	1.86332e-07	1.60921e-08	1	4.25848e-07	2.43524e-07	1	5.64891	4.05557	-0.443838	3.99503e-06	3.63212e-07	1	4.98821e-06	3.96529e-06	1	5.45698	5.84915	0.198397	1.33004e-05	0.194448	0.000133818	1.54189e-05	0.214885	0.000596963	5.76775	5.84915	-0.195261	4.74077e-07	0.0015589	0.00156174	6.75052e-07	0.00234682	0.00356884	5.76775	5.45698	-0.393658
2810006K23RIK	4	19.7353	17.741	-0.183252	3.80524e-06	3.45627e-07	1	5.00512e-06	4.71533e-06	1	19.1942	17.741	-0.145128	1.93606e-06	4.05229e-05	0.120805	2.41614e-06	0.00011418	0.163418	19.1942	19.7353	0.0381242	7.94524e-07	0.00293294	0.00130414	1.40311e-06	0.00492613	0.00291251	10.5026	14.065	0.285177	1.20318e-07	0.00326524	0.000208437	4.33954e-07	0.00502991	0.000857965	11.7493	14.065	-0.017701	7.73427e-08	0.0725789	3.57449e-06	2.06411e-07	0.0889014	2.51866e-05	11.7493	10.5026	-0.302878
2810007J24RIK	4	14.7197	8.6929	-0.899258	3.36697e-08	2.84271e-09	1	5.25279e-07	4.47411e-07	1	12.9895	8.6929	-1.00046	1.88339e-07	1.6268e-08	1	4.28893e-07	2.45242e-07	1	12.9895	14.7197	-0.101202	1.66156e-07	0.0779092	6.82351e-06	6.29389e-07	0.104909	4.04456e-05	17.0291	16.7018	-0.0873022	2.12629e-06	4.41819e-05	0.121644	2.95496e-06	0.000134508	0.164791	14.8043	16.7018	0.159207	5.56311e-06	0.000364604	0.0455338	5.9982e-06	0.000724457	0.0805491	14.8043	17.0291	0.246509
2810021J22RIK	4	13.565	12.1665	-0.174116	1.37651e-05	1.28465e-06	1	1.58725e-05	1.28664e-05	1	14.9047	12.1665	-0.239508	6.32649e-07	0.000340186	0.00858506	9.66313e-07	0.000802552	0.0150879	14.9047	13.565	-0.0653921	2.34329e-07	0.000634721	0.00202428	7.09188e-07	0.00149687	0.00410581	13.4025	12.7906	-0.0202057	7.36072e-08	0.000468034	0.000974148	3.73505e-07	0.00106854	0.0025961	13.4784	12.7906	-0.121408	3.01384e-08	2.21442e-06	0.0521501	1.4646e-07	8.39551e-06	0.0897043	13.4784	13.4025	-0.101202
2810403A07RIK	4	13.5997	14.9176	-0.139423	1.19483e-06	0.0885607	3.82595e-05	1.95086e-06	0.112462	0.000178869	15.2913	14.9176	-0.435122	5.47476e-08	0.000500291	0.000699696	2.52641e-07	0.00108971	0.00175835	15.2913	13.5997	-0.295698	1.22729e-06	1.08328e-05	0.222129	1.91341e-06	4.60188e-05	0.269434	8.27459	4.8508	-0.698151	6.63264e-07	5.83995e-08	1	1.17131e-06	1.05492e-06	1	10.9917	4.8508	-1.1289	5.16172e-08	4.3813e-09	1	1.73517e-07	7.5104e-08	1	10.9917	8.27459	-0.430747
2810408A11RIK	4	21.3144	19.0293	-0.204971	1.99159e-06	1.78698e-07	1	2.91478e-06	2.78568e-06	1	13.5272	19.0293	0.390542	2.5806e-08	0.149434	4.47513e-07	2.26189e-07	0.170562	6.99279e-06	13.5272	21.3144	0.595513	6.15205e-08	0.380069	2.29245e-07	5.35186e-07	0.413717	4.49644e-06	16.0419	17.6297	0.0219647	3.49775e-07	0.118321	7.98392e-06	7.59636e-07	0.138786	5.45374e-05	17.01	17.6297	-0.123932	4.67333e-08	0.0564966	3.05402e-06	1.671e-07	0.0717996	2.25956e-05	17.01	16.0419	-0.145897
2810408M09RIK	4	2.78951	1.63142	-0.410766	0.000385373	3.95939e-05	0.993867	0.000395175	0.000134461	1	2.6281	1.63142	-0.540233	2.85906e-05	2.71523e-06	1	2.97363e-05	1.31309e-05	1	2.6281	2.78951	-0.129466	1.72126e-05	0.00994451	0.0058589	1.88523e-05	0.0148888	0.0103134	1.33682	2.37842	0.173453	0.0649629	0.570453	0.0339873	0.0651716	0.603134	0.058874	4.88181	2.37842	-1.5176	7.82049e-07	6.9044e-08	1	1.01479e-06	4.85455e-07	1	4.88181	1.33682	-1.69105
2810417H13RIK	4	8.33375	5.45413	-0.269258	1.07805e-06	1.03897e-05	0.209139	1.80848e-06	4.65279e-05	0.253458	9.15305	5.45413	-0.708858	1.08186e-06	9.60338e-08	1	1.4731e-06	9.21597e-07	1	9.15305	8.33375	-0.439599	2.93176e-07	1.0429e-05	0.0857986	7.8793e-07	4.47859e-05	0.124468	5.99857	6.37768	0.779039	7.20845e-07	0.0880761	2.3992e-05	1.24473e-06	0.108471	0.000130349	7.0936	6.37768	-0.105937	0.000129739	0.00264428	0.0979476	0.000130629	0.00374764	0.144588	7.0936	5.99857	-0.884976
2810428I15RIK	4	8.84157	11.3778	0.259759	2.27516e-06	0.225538	1.90959e-05	3.24672e-06	0.250071	9.99038e-05	8.59118	11.3778	0.282135	9.61186e-08	0.0021866	0.000259006	3.07006e-07	0.00350988	0.000863564	8.59118	8.84157	0.0223758	9.85566e-07	0.00239866	0.00194877	1.63043e-06	0.00415542	0.00398525	8.83675	8.09837	-0.0947603	1.49334e-06	0.0016077	0.00416741	2.19438e-06	0.00276013	0.00829981	11.0834	8.09837	-0.367577	9.1159e-07	0.000328096	0.0120597	1.1556e-06	0.000664535	0.0231871	11.0834	8.83675	-0.272817
2810459M11RIK	4	16.2432	16.5791	0.0725386	2.42662e-07	0.00119209	0.00112106	7.40826e-07	0.00235019	0.00276651	12.1437	16.5791	0.486433	6.27819e-08	0.153182	1.03178e-06	2.63022e-07	0.174304	1.13376e-05	12.1437	16.2432	0.413894	1.26029e-07	1	1.08246e-08	5.82574e-07	1	6.43362e-07	13.6219	12.6262	0.0382306	1.34514e-07	0.0462279	1.09536e-05	4.54377e-07	0.0621077	6.89349e-05	9.05488	12.6262	0.674215	8.42838e-09	0.0585926	5.50785e-07	1.32253e-07	0.0740995	7.61682e-06	9.05488	13.6219	0.635984
2810474O19RIK	4	12.1598	11.2093	-0.16956	1.39192e-05	6.78449e-05	0.310999	1.60418e-05	0.00021545	0.362114	9.79347	11.2093	0.0128519	2.52337e-06	0.000156381	0.0506184	3.05078e-06	0.000404321	0.0819461	9.79347	12.1598	0.182412	3.64287e-07	0.00372466	0.000502047	8.81216e-07	0.00604731	0.00145418	12.0451	10.4768	-0.379153	9.19434e-08	3.46322e-06	0.0844061	4.00171e-07	1.91274e-05	0.125389	8.97545	10.4768	-0.0171932	6.42481e-08	0.000880292	0.000458493	1.90039e-07	0.00145848	0.00137685	8.97545	12.0451	0.36196
2900011O08RIK	4	12.6467	14.9537	0.16652	2.61969e-08	0.066288	1.41109e-06	5.25279e-07	0.0884605	1.91613e-05	15.5028	14.9537	-0.146337	2.02524e-07	0.0456518	1.6366e-05	4.46685e-07	0.0622562	7.71179e-05	15.5028	12.6467	-0.312857	6.67124e-07	5.87449e-08	1	1.25101e-06	9.38058e-07	1	13.7521	11.4634	0.285895	2.62016e-07	7.40562e-06	0.101864	6.36725e-07	3.14124e-05	0.144046	15.8124	11.4634	-0.483081	1.85172e-07	1.59906e-08	1	3.39315e-07	1.52444e-07	1	15.8124	13.7521	-0.768976
2900026A02RIK	4	11.2415	13.6173	0.0588892	7.26943e-08	0.0715109	3.43363e-06	5.27174e-07	0.0943044	3.09122e-05	11.038	13.6173	0.0495974	3.62467e-08	0.00120973	0.000195928	2.33131e-07	0.00215045	0.000695894	11.038	11.2415	-0.00929181	2.62056e-05	0.00489299	0.0163235	2.80567e-05	0.00771745	0.0270155	11.2567	9.78968	-0.237153	5.50567e-08	0.0003719	0.000941978	3.5584e-07	0.00089826	0.00253261	13.0569	9.78968	-0.718441	3.22953e-08	1.10258e-06	0.092546	1.49528e-07	5.20295e-06	0.138442	13.0569	11.2567	-0.481287
2900092C05RIK	4	12.4311	13.7317	0.107389	7.53417e-06	0.0268094	0.000909697	9.14034e-06	0.037579	0.00238179	13.3097	13.7317	-0.00459293	1.69245e-06	0.00319108	0.00236169	2.14824e-06	0.00488051	0.00464429	13.3097	12.4311	-0.111982	6.71293e-05	6.40555e-05	0.693291	6.94851e-05	0.000199614	0.787432	19.1886	14.8284	-0.336875	1.95831e-08	0.000125302	0.00107832	3.32816e-07	0.00034911	0.00279645	18.7818	14.8284	-0.320485	3.69764e-06	1.48489e-05	0.352283	4.0826e-06	3.78249e-05	0.438803	18.7818	19.1886	0.0163898
3010026O09RIK	4	10.3998	15.0862	0.473518	7.15347e-07	1	6.30628e-08	1.36037e-06	1	1.94457e-06	11.7932	15.0862	0.369098	3.78989e-06	0.165541	4.91807e-05	4.38812e-06	0.186898	0.000204685	11.7932	10.3998	-0.104419	7.97138e-05	0.00028821	0.354582	8.22257e-05	0.000790899	0.41269	11.3733	13.9651	0.219386	2.44699e-06	0.0881362	7.63859e-05	3.32341e-06	0.108518	0.000361194	11.6333	13.9651	0.00766215	1.54471e-06	0.00186868	0.00363078	1.83276e-06	0.00274922	0.00745451	11.6333	11.3733	-0.211724
3110001I22RIK	4	11.1024	13.1297	0.21737	2.35693e-07	0.120665	5.29333e-06	7.30548e-07	0.145091	4.01498e-05	10.5124	13.1297	0.285137	6.11315e-07	1	5.37546e-08	9.41033e-07	1	1.33693e-06	10.5124	11.1024	0.0677666	1.80965e-06	0.00347441	0.00230511	2.57197e-06	0.00569032	0.00456175	16.0624	18.9745	0.120917	3.4915e-07	0.00199138	0.000923167	7.58568e-07	0.0032891	0.00249848	10.6984	18.9745	0.6274	4.77869e-08	0.327781	2.33527e-07	1.68466e-07	0.348527	4.45603e-06	10.6984	16.0624	0.506483
3110002H16RIK	4	12.5563	19.1617	0.553776	2.35471e-08	1	1.9795e-09	5.25279e-07	1	4.61534e-07	13.4668	19.1617	0.518311	4.23965e-07	1	3.70657e-08	7.21324e-07	1	9.93453e-07	13.4668	12.5563	-0.0354648	3.79408e-07	1.06003e-05	0.10205	8.99878e-07	4.5315e-05	0.142565	20.2443	27.0611	0.181711	3.36429e-08	0.205847	3.57025e-07	3.34778e-07	0.226426	8.15767e-06	15.7391	27.0611	0.486719	8.93853e-09	0.178456	1.20704e-07	1.32253e-07	0.194546	2.76438e-06	15.7391	20.2443	0.305008
3110007F17RIK	4	16.4379	18.6018	0.247931	1.07867e-07	0.105929	2.96569e-06	5.55534e-07	0.130124	2.85878e-05	15.7082	18.6018	0.341615	6.78721e-07	1	5.97828e-08	1.01927e-06	1	1.45198e-06	15.7082	16.4379	0.0936841	8.58461e-06	0.00909099	0.00345276	9.89194e-06	0.0136807	0.00642571	12.0246	10.8233	-0.189261	4.43686e-05	0.000115557	0.434834	4.86763e-05	0.000324164	0.50079	10.8512	10.8233	-0.0237866	2.44149e-05	0.0093642	0.00845359	2.50817e-05	0.0124483	0.0164612	10.8512	12.0246	0.165475
3110009E18RIK	4	11.5406	12.6661	-0.124091	3.12056e-06	0.0125388	0.000966565	4.21843e-06	0.0180029	0.0024876	13.9078	12.6661	-0.345036	4.72793e-07	1.22257e-05	0.10735	7.77241e-07	4.01663e-05	0.148662	13.9078	11.5406	-0.220946	4.54799e-06	4.14547e-07	1	5.58749e-06	4.44193e-06	1	20.3883	21.4704	0.0578139	1.20871e-07	0.00113435	0.000628855	4.34888e-07	0.00209089	0.00190086	19.2034	21.4704	-0.1126	6.7708e-08	0.057365	4.264e-06	1.94361e-07	0.0727669	2.86997e-05	19.2034	20.3883	-0.170414
3110021N24RIK	4	14.3023	15.8146	-0.0385167	2.82546e-07	0.0025744	0.000586882	7.9364e-07	0.00431986	0.00176432	12.3128	15.8146	0.103291	1.10615e-07	0.160637	1.67579e-06	3.2704e-07	0.181778	1.50711e-05	12.3128	14.3023	0.141807	7.47677e-06	0.0217219	0.00118977	8.72733e-06	0.031582	0.00272738	10.3792	7.05891	-0.511468	6.50339e-07	5.72432e-08	1	1.15429e-06	1.04023e-06	1	11.1506	7.05891	-0.636876	2.39366e-07	2.07475e-08	1	4.05813e-07	1.84107e-07	1	11.1506	10.3792	-0.125408
3110035E14RIK	4	12.5841	19.1978	0.480553	7.38852e-08	1	6.30055e-09	5.27189e-07	1	5.8057e-07	12.5968	19.1978	0.509425	9.92668e-09	0.103139	2.99072e-07	2.22966e-07	0.124335	5.35363e-06	12.5968	12.5841	0.0288721	2.10786e-07	0.00118048	0.000997948	6.86353e-07	0.00237436	0.0023924	16.6863	15.1866	-0.146522	6.79266e-08	0.0402471	6.75479e-06	3.66128e-07	0.0544929	4.79217e-05	16.2585	15.1866	-0.147323	1.63249e-07	0.000768685	0.00121559	3.14016e-07	0.00130806	0.00289447	16.2585	16.6863	-0.000801468
3110040N11RIK	4	12.118	13.3825	0.149287	3.78513e-07	0.122194	8.25097e-06	9.18525e-07	0.146581	5.34831e-05	10.4822	13.3825	0.377725	7.33163e-07	1	6.46594e-08	1.08106e-06	1	1.55155e-06	10.4822	12.118	0.228438	8.12855e-07	0.162357	1.15686e-05	1.42398e-06	0.189277	5.83864e-05	13.8276	14.6522	-0.00290982	6.27126e-06	0.110415	0.000136283	7.68976e-06	0.130965	0.000606584	10.3502	14.6522	0.15986	1.73969e-07	0.00442989	0.00021141	3.26099e-07	0.00605455	0.000792491	10.3502	13.8276	0.16277
3110043O21RIK	4	18.2049	24.2306	-0.0201422	7.74467e-08	0.116275	1.8816e-06	5.28976e-07	0.140621	2.25026e-05	18.7955	24.2306	-0.317548	1.87867e-08	3.91154e-06	0.0229859	2.22966e-07	1.69609e-05	0.0391145	18.7955	18.2049	-0.297406	2.6149e-08	2.12132e-06	0.048455	5.33243e-07	1.56702e-05	0.0770059	14.9176	15.4392	-0.0930204	3.90787e-08	0.00060517	0.000426639	3.37462e-07	0.00129995	0.00145995	14.4621	15.4392	-0.041759	1.81746e-08	0.000406806	0.000317455	1.34618e-07	0.000790351	0.00106648	14.4621	14.9176	0.0512615
3110052M02RIK	4	13.711	17.5965	0.298789	4.94447e-07	1	4.33317e-08	1.07389e-06	1	1.50082e-06	12.4397	17.5965	0.394448	1.86691e-08	0.108759	5.15218e-07	2.22966e-07	0.129776	7.61524e-06	12.4397	13.711	0.0956591	3.50402e-07	0.101934	9.8211e-06	8.64286e-07	0.129221	5.19383e-05	13.4985	13.3368	-0.110724	6.26371e-08	0.000529821	0.000745396	3.63741e-07	0.00117444	0.00214013	12.7819	13.3368	0.0625468	7.24967e-08	0.00120361	0.00037138	2.00565e-07	0.00188742	0.00119187	12.7819	13.4985	0.173271
3110057O12RIK	4	25.203	28.878	0.135032	3.4212e-08	0.00140347	0.000159198	5.25279e-07	0.00265826	0.000635531	18.9405	28.878	0.448501	2.04096e-09	0.0726633	1.03146e-07	2.22966e-07	0.0937872	2.26219e-06	18.9405	25.203	0.313469	6.6298e-08	0.140382	1.23338e-06	5.3627e-07	0.167296	1.51966e-05	17.7009	19.6381	0.14798	1.62074e-06	0.332638	7.38369e-06	2.34379e-06	0.356485	5.12342e-05	16.2707	19.6381	0.301437	2.21049e-07	0.122268	4.86443e-06	3.83754e-07	0.13824	3.17301e-05	16.2707	17.7009	0.153457
3110062M04RIK	4	13.558	13.2741	-0.033994	5.69549e-07	0.06346	2.92488e-05	1.17033e-06	0.0852475	0.000141867	9.77534	13.2741	0.315995	7.10968e-08	0.10547	1.98555e-06	2.73555e-07	0.126538	1.67791e-05	9.77534	13.558	0.349989	3.01018e-08	0.0973948	9.59208e-07	5.33243e-07	0.124841	1.31593e-05	13.4162	15.1573	0.062073	6.1002e-07	0.0933168	1.88382e-05	1.10333e-06	0.113779	0.000106373	15.5314	15.1573	-0.165309	2.17762e-07	0.000585826	0.00203572	3.80127e-07	0.00105666	0.00445283	15.5314	13.4162	-0.227382
3110079O15RIK	4	24.8413	23.3998	0.0655261	4.07453e-09	0.0001467	0.000226151	5.25279e-07	0.000435364	0.000859722	23.6288	23.3998	0.0475853	1.72618e-08	0.000268655	0.000458185	2.22966e-07	0.000658451	0.00129342	23.6288	24.8413	-0.0179408	1.7627e-07	0.0788434	7.12713e-06	6.39217e-07	0.105876	4.15813e-05	16.1104	16.9132	0.0457914	1.03527e-05	0.0331107	0.00088497	1.22111e-05	0.0451286	0.00242075	17.3827	16.9132	-0.136082	6.76118e-08	4.16012e-06	0.0586527	1.94354e-07	1.32259e-05	0.098512	17.3827	16.1104	-0.181873
3110082I17RIK	4	6.83117	6.42336	-0.103161	2.51245e-06	0.00258242	0.00413601	3.51972e-06	0.00433185	0.00787303	8.44618	6.42336	-0.014112	2.62007e-07	0.00041851	0.00332853	5.22606e-07	0.000949307	0.00627465	8.44618	6.83117	0.0890494	1.0124e-06	1.50014e-05	0.157206	1.6596e-06	5.89066e-05	0.201409	8.17176	7.81061	0.17388	1.52546e-07	0.0533531	1.03057e-05	4.79782e-07	0.0708864	6.60029e-05	7.47852	7.81061	-0.0252617	9.88001e-07	0.0033606	0.00138308	1.23952e-06	0.00466735	0.00322157	7.47852	8.17176	-0.199141
3110082J24RIK	4	11.6102	13.5149	0.212846	6.66378e-06	0.0291744	0.000764254	8.18842e-06	0.0408243	0.00210902	12.3732	13.5149	0.200466	1.36965e-07	0.0814279	5.35124e-06	3.62633e-07	0.102833	3.25828e-05	12.3732	11.6102	-0.0123803	5.24833e-08	0.000462174	0.000728685	5.35186e-07	0.00117563	0.00190787	6.49902	6.00771	-0.0617692	6.76481e-06	8.69672e-05	0.166504	8.23235e-06	0.000248714	0.211468	9.20762	6.00771	-0.561041	3.06384e-07	2.66537e-08	1	4.84876e-07	2.23798e-07	1	9.20762	6.49902	-0.499271
3300002I08RIK	4	18.4762	16.1818	-0.185984	2.33072e-06	2.09732e-07	1	3.30562e-06	3.13055e-06	1	18.2396	16.1818	-0.116199	9.91885e-07	0.000536836	0.00826491	1.37186e-06	0.00114883	0.0145538	18.2396	18.4762	0.0697855	4.6368e-07	0.077628	1.85276e-05	1.00666e-06	0.104658	8.41591e-05	8.34315	7.82822	-0.0690954	0.000666135	6.98945e-05	0.999944	0.000687956	0.000203287	1	12.4825	7.82822	-0.564272	7.40716e-07	3.48838e-06	0.327728	9.70503e-07	1.15631e-05	0.410114	12.4825	8.34315	-0.495177
3425401B19RIK	4	18.8309	15.8567	-0.0573114	8.74233e-08	1.95389e-06	0.123239	5.35178e-07	1.65613e-05	0.164685	14.3791	15.8567	0.126209	4.5035e-07	0.0864553	1.55607e-05	7.51908e-07	0.107818	7.40328e-05	14.3791	18.8309	0.18352	5.68792e-08	0.137267	1.09934e-06	5.35186e-07	0.164232	1.42285e-05	7.39709	9.25527	0.223858	1.05871e-06	0.213768	9.9426e-06	1.66968e-06	0.23447	6.42578e-05	10.1363	9.25527	-0.351611	1.38444e-06	0.00131031	0.00476864	1.66215e-06	0.00202178	0.00957085	10.1363	7.39709	-0.575469
3632451O06RIK	4	10.4346	12.3711	0.310236	6.23273e-07	0.180577	7.64252e-06	1.2398e-06	0.204708	5.08115e-05	13.5272	12.3711	-0.0519198	2.46758e-07	0.000608082	0.00220181	5.0342e-07	0.00126403	0.00437627	13.5272	10.4346	-0.362156	2.07951e-06	1.52347e-05	0.247928	2.87634e-06	5.96641e-05	0.297245	21.5194	20.2136	-0.244546	1.94147e-06	0.00140623	0.00596411	2.73033e-06	0.00247715	0.0114047	22.961	20.2136	-0.274158	4.87119e-08	0.000179689	0.00170112	1.69163e-07	0.000392388	0.00382384	22.961	21.5194	-0.0296115
3830403N18RIK	4	8.91113	8.48822	0.153201	3.6057e-07	0.00117732	0.00161807	8.94853e-07	0.00232798	0.00364589	8.60327	8.48822	0.0604877	2.12147e-06	0.0027058	0.00341487	2.61797e-06	0.00422168	0.00642017	8.60327	8.91113	-0.0927135	9.12699e-06	0.000217275	0.104968	1.04703e-05	0.000613001	0.145671	9.52915	6.84162	-0.558251	6.96529e-07	6.77861e-06	0.209802	1.21467e-06	2.94448e-05	0.257048	9.17707	6.84162	-0.611425	2.96038e-08	1.524e-06	0.0684134	1.46109e-07	6.49996e-06	0.110338	9.17707	9.52915	-0.0531747
3830406C13RIK	4	11.5337	9.55978	-0.439817	1.29125e-05	0.00144027	0.0276812	1.49549e-05	0.00271325	0.0460488	14.6449	9.55978	-0.744928	4.64412e-08	3.93669e-09	1	2.43365e-07	1.10647e-07	1	14.6449	11.5337	-0.305111	3.05745e-07	2.59851e-06	0.231658	8.04242e-07	1.77071e-05	0.279648	16.7	17.9233	0.177389	3.61511e-07	0.0981743	1.06512e-05	7.7515e-07	0.118599	6.75502e-05	15.3542	17.9233	0.319311	1.35357e-07	0.134765	2.63646e-06	2.78602e-07	0.150706	2.04523e-05	15.3542	16.7	0.141922
3830417A13RIK	4	19.0675	21.5035	0.144115	3.55551e-07	0.108667	9.10954e-06	8.87741e-07	0.132857	5.73825e-05	18.9284	21.5035	0.145953	8.12759e-08	0.0810043	3.24104e-06	2.86237e-07	0.102397	2.27799e-05	18.9284	19.0675	0.00183814	1.08849e-06	3.84926e-05	0.0832204	1.7505e-06	0.000127336	0.121589	23.4801	18.4401	-0.409644	6.29455e-07	8.60219e-07	0.607516	1.1276e-06	8.5169e-06	0.691207	18.5191	18.4401	-0.24498	6.13808e-09	0.000216577	0.00022263	1.32253e-07	0.000464536	0.000822806	18.5191	23.4801	0.164664
4430402I18RIK	4	13.9545	19.3965	0.231198	6.40025e-07	0.0056277	0.000536869	1.25937e-06	0.00851448	0.0016589	15.2611	19.3965	0.0754404	3.38357e-06	0.00721044	0.00187136	3.9625e-06	0.01037	0.00379931	15.2611	13.9545	-0.155758	3.19784e-07	0.000488949	0.00340357	8.23013e-07	0.00122818	0.00634737	17.269	16.8251	-0.0525686	7.92302e-07	0.072303	3.40787e-05	1.33425e-06	0.0921742	0.000175551	13.8023	16.8251	0.243805	7.73973e-08	0.117765	1.84992e-06	2.06411e-07	0.133687	1.61748e-05	13.8023	17.269	0.296373
4632428N05RIK	4	15.9301	14.5323	0.0232065	6.26432e-07	1.38479e-05	0.119536	1.24345e-06	5.74123e-05	0.160773	12.7478	14.5323	-0.0277325	2.0489e-07	0.000793039	0.00143794	4.49565e-07	0.00154393	0.00306352	12.7478	15.9301	-0.050939	1.76331e-07	0.00212565	0.00046532	6.39222e-07	0.00375756	0.00137844	13.9304	13.6069	0.052684	1.09693e-05	0.00261379	0.0144455	1.28866e-05	0.00413852	0.0260625	17.1994	13.6069	-0.289883	5.99283e-08	2.10009e-06	0.0897172	1.84886e-07	8.07735e-06	0.135115	17.1994	13.9304	-0.342567
4732456N10RIK	4	15.3249	14.6648	-0.106054	4.49082e-07	0.000936769	0.00245258	1.01503e-06	0.00196179	0.00507623	11.2193	14.6648	0.262734	2.5203e-06	0.0239301	0.000385009	3.04763e-06	0.0331487	0.00114484	11.2193	15.3249	0.368788	3.08631e-07	1	2.68521e-08	8.08055e-07	1	9.53542e-07	12.6758	16.9778	-0.0402805	5.7742e-08	0.144809	1.03238e-06	3.59185e-07	0.164978	1.52249e-05	8.41945	16.9778	0.726146	6.94619e-08	0.460274	1.78044e-07	1.96789e-07	0.485938	3.7026e-06	8.41945	12.6758	0.766427
4833420G17RIK	4	21.6691	21.5276	-0.0196945	5.48173e-06	0.0040786	0.0052294	6.88471e-06	0.00640063	0.00963728	21.5021	21.5276	-0.0571106	1.23663e-07	0.000898379	0.000812191	3.46113e-07	0.0016981	0.00196413	21.5021	21.6691	-0.0374161	2.34927e-07	0.00124509	0.00104312	7.10487e-07	0.00246948	0.00247097	14.2252	11.299	-0.368677	5.81868e-08	2.1495e-06	0.0863792	3.60236e-07	1.45161e-05	0.127492	19.0079	11.299	-0.780415	1.55195e-08	1.29833e-09	1	1.32579e-07	4.9303e-08	1	19.0079	14.2252	-0.411738
4833423E24RIK	4	13.8571	13.4668	-0.0227505	8.54634e-08	0.000650677	0.000804006	5.34805e-07	0.00150473	0.002185	11.5999	13.4668	0.127847	4.25073e-07	0.00499879	0.000422327	7.22521e-07	0.00734821	0.00122129	11.5999	13.8571	0.150597	4.77903e-08	0.0774541	2.05732e-06	5.33243e-07	0.104478	2.02218e-05	16.7549	16.2202	-0.0912952	2.36248e-06	5.49001e-05	0.111246	3.23039e-06	0.000163298	0.153798	17.2544	16.2202	-0.190811	3.73929e-07	0.000602666	0.00319973	5.63012e-07	0.00107931	0.00665204	17.2544	16.7549	-0.099516
4833427G06RIK	4	13.3423	13.226	-0.159348	1.05486e-06	0.00148909	0.0033126	1.78048e-06	0.00278348	0.00649739	15.6961	13.226	-0.319842	4.38559e-07	8.7382e-06	0.129491	7.37606e-07	3.07196e-05	0.173192	15.6961	13.3423	-0.160494	1.4412e-06	1.69698e-05	0.182473	2.15551e-06	6.45987e-05	0.227938	15.7882	22.3924	0.257901	4.9334e-08	0.00342239	8.6508e-05	3.47071e-07	0.00524121	0.000404018	13.9306	22.3924	0.444825	3.70261e-08	0.139924	7.0063e-07	1.55083e-07	0.155705	8.69621e-06	13.9306	15.7882	0.186924
4833439L19RIK	4	18.3023	20.8774	0.24708	6.90587e-07	1	6.08451e-08	1.32727e-06	1	1.88505e-06	18.9767	20.8774	0.113134	1.94467e-07	0.00271691	0.000393962	4.36509e-07	0.00423733	0.00116285	18.9767	18.3023	-0.133946	1.10584e-07	0.000688159	0.000958144	5.65326e-07	0.00159056	0.00232109	13.5945	14.8754	0.077288	1.61442e-06	0.00562597	0.00126634	2.33688e-06	0.00822163	0.0031603	13.2951	14.8754	0.100599	1.63478e-08	0.000606199	0.000192296	1.33164e-07	0.00108367	0.000736574	13.2951	13.5945	0.0233106
4921501E09RIK	4	16.6188	18.957	0.163195	4.53803e-07	0.176542	5.79582e-06	1.02054e-06	0.2007	4.25135e-05	13.5816	18.957	0.380597	1.38243e-06	1	1.23236e-07	1.80648e-06	1	2.6381e-06	13.5816	16.6188	0.217402	2.96574e-06	0.0180682	0.000617666	3.8657e-06	0.026422	0.00169167	16.7274	14.4878	-0.214442	5.78169e-07	4.55279e-06	0.241368	1.06203e-06	2.25723e-05	0.290691	18.4763	14.4878	-0.266863	4.8611e-07	4.25896e-08	1	6.88498e-07	3.21885e-07	1	18.4763	16.7274	-0.0524211
4921504E06RIK	4	9.98937	8.70494	-0.193497	0.000101572	0.00128541	0.14231	0.000106714	0.00249141	0.184316	8.99597	8.70494	-0.0141747	1.16252e-06	0.0665274	5.43014e-05	1.56378e-06	0.0871484	0.000224333	8.99597	9.98937	0.179322	1.51242e-07	0.0806775	5.96455e-06	6.11108e-07	0.107853	3.70043e-05	7.71244	8.95577	0.0955524	1.054e-05	0.121398	0.00019249	1.24163e-05	0.141745	0.000808465	9.23206	8.95577	-0.116528	2.19623e-06	0.0850416	7.32758e-05	2.51449e-06	0.101469	0.000335802	9.23206	7.71244	-0.212081
4921507P07RIK	4	13.3702	13.7979	0.0119358	3.1659e-05	0.245651	0.000218278	3.46785e-05	0.270375	0.000834553	11.2072	13.7979	0.260511	6.72976e-05	0.221837	0.00032648	6.87728e-05	0.244233	0.00102226	11.2072	13.3702	0.248575	2.87534e-06	0.179797	3.37628e-05	3.76258e-06	0.206705	0.000138436	9.41261	8.50358	-0.160537	2.57534e-06	0.00219247	0.00497125	3.47423e-06	0.00356319	0.00970329	13.173	8.50358	-0.874284	7.33866e-08	6.25748e-09	1	2.01462e-07	8.85636e-08	1	13.173	9.41261	-0.713747
4921509C19RIK	4	16.3962	17.4099	0.0287959	4.53526e-06	0.00121504	0.0129753	5.8258e-06	0.00238343	0.0223288	16.7897	17.4099	-0.0715001	1.15839e-06	0.00629049	0.000813785	1.55897e-06	0.00911691	0.00196726	16.7897	16.3962	-0.100296	2.31506e-07	0.00130217	0.000982557	7.06892e-07	0.00255715	0.00236472	12.6278	15.4039	0.289625	1.68755e-07	0.140862	3.06709e-06	5.01403e-07	0.161031	2.84215e-05	12.4581	15.4039	0.289025	1.55161e-05	0.976006	2.54691e-06	1.60953e-05	1	1.99702e-05	12.4581	12.6278	-0.000599498
4921511H03RIK	4	11.7215	7.82	-0.508292	2.47216e-07	2.1438e-08	1	7.48112e-07	7.0355e-07	1	13.0439	7.82	-0.695185	4.71512e-08	3.99764e-09	1	2.44046e-07	1.12031e-07	1	13.0439	11.7215	-0.186893	5.86313e-06	0.000142522	0.0970862	7.00463e-06	0.000414892	0.137044	12.4427	10.3535	-0.29124	1.43009e-06	1.05598e-05	0.248203	2.11614e-06	4.09829e-05	0.297847	15.6169	10.3535	-0.648093	5.0706e-08	4.30298e-09	1	1.72087e-07	7.47815e-08	1	15.6169	12.4427	-0.356853
4921517D22RIK	4	14.4832	13.7678	-0.063884	6.33029e-07	2.04316e-05	0.0903837	1.25224e-06	7.77017e-05	0.129629	11.9201	13.7678	0.306711	4.84438e-08	0.0691483	2.42517e-06	2.45035e-07	0.0899706	1.90006e-05	11.9201	14.4832	0.370595	5.25441e-08	0.0890278	1.86886e-06	5.35186e-07	0.116522	1.90202e-05	11.8532	11.3283	-0.28553	3.92943e-06	0.00123218	0.0120242	5.03377e-06	0.00222806	0.0218827	8.37668	11.3283	0.137611	1.12691e-07	0.00227511	0.000287658	2.51249e-07	0.00327539	0.000993346	8.37668	11.8532	0.423141
4921524J17RIK	4	14.7893	14.5624	-0.3031	2.93928e-07	1.9689e-05	0.0521973	8.08552e-07	7.54171e-05	0.0836696	12.8566	14.5624	-0.136	4.5587e-09	0.000236972	0.000155071	2.22966e-07	0.000590868	0.00057463	12.8566	14.7893	0.1671	7.33669e-08	0.00137818	0.000327178	5.42685e-07	0.00267623	0.00105431	20.1415	21.946	0.0555138	5.40041e-07	4.24301e-05	0.0453873	1.01212e-06	0.000129777	0.0766179	14.0344	21.946	0.422212	3.15567e-08	0.147044	5.57602e-07	1.48434e-07	0.162828	7.68505e-06	14.0344	20.1415	0.366698
4921524L21RIK	4	10.5946	11.8113	0.112264	1.25584e-06	0.00626988	0.000899074	2.02826e-06	0.00939789	0.0023618	9.75117	11.8113	0.179909	4.56498e-07	0.176009	5.85714e-06	7.57909e-07	0.197452	3.46653e-05	9.75117	10.5946	0.0676454	2.40461e-05	0.252478	0.000158832	2.58644e-05	0.280844	0.000566173	10.0365	10.8937	0.0530408	4.8988e-06	0.0747532	0.000162553	6.14591e-06	0.0947935	0.000702991	9.75141	10.8937	-0.0178919	4.41286e-07	0.00268037	0.000844301	6.38582e-07	0.00379196	0.00216078	9.75141	10.0365	-0.0709326
4921530L21RIK	4	6.50422	8.0909	0.168807	8.01554e-05	0.0741654	0.00252791	8.47703e-05	0.0972056	0.0051977	7.52182	8.0909	0.101476	8.65287e-05	0.32623	0.000368102	8.81279e-05	0.352672	0.00111086	7.52182	6.50422	-0.0673312	8.6561e-06	0.00375557	0.0083954	9.96789e-06	0.00608996	0.0143695	9.83079	10.9466	0.0578448	2.18155e-06	0.0787621	7.58404e-05	3.01769e-06	0.0989771	0.000359001	9.25039	10.9466	-0.0286583	4.66465e-08	0.00093315	0.000322887	1.66898e-07	0.00153174	0.00107773	9.25039	9.83079	-0.0865031
4921536K21RIK	4	17.4257	17.3015	0.0124225	1.14381e-06	4.57296e-05	0.0754386	1.88856e-06	0.000152086	0.112825	17.4059	17.3015	-0.0787044	1.34781e-06	0.00196391	0.00313938	1.76841e-06	0.00319782	0.00595486	17.4059	17.4257	-0.0911269	2.7116e-07	0.00143102	0.00103096	7.58608e-07	0.00275258	0.00244981	17.3376	17.6766	0.145363	5.65081e-06	0.0110118	0.0019142	6.99964e-06	0.0154707	0.00434499	18.0303	17.6766	-0.175744	3.71876e-07	0.00128651	0.00151703	5.60563e-07	0.00199253	0.00348326	18.0303	17.3376	-0.321107
4921539E11RIK	4	18.344	16.6935	-0.146663	1.18196e-06	0.000437055	0.0113005	1.93386e-06	0.00111955	0.0195751	15.4001	16.6935	0.0756174	1.95281e-06	0.027059	0.000190175	2.43489e-06	0.0374355	0.000679252	15.4001	18.344	0.222281	3.11394e-08	0.0814283	1.2672e-06	5.33243e-07	0.108636	1.54746e-05	17.0496	19.0508	0.106166	6.05269e-08	0.00125609	0.000301903	3.61866e-07	0.00226188	0.00114168	15.0487	19.0508	0.287628	2.52133e-08	0.00120012	0.000141506	1.40714e-07	0.00188398	0.000584782	15.0487	17.0496	0.181462
4922502D21RIK	4	16.0345	14.442	0.070082	5.01434e-08	0.0375176	5.50427e-06	5.25279e-07	0.0522315	4.11419e-05	19.6413	14.442	-0.363751	1.06922e-07	2.15516e-06	0.131965	3.2247e-07	1.1184e-05	0.17589	19.6413	16.0345	-0.433833	1.50227e-07	1.29345e-08	1	6.09259e-07	3.83223e-07	1	15.7402	17.201	-0.138408	9.9699e-09	0.000339612	0.000220428	3.32816e-07	0.000836402	0.000896336	13.399	17.201	0.11649	5.2952e-08	0.0021425	0.000152089	1.75454e-07	0.00310607	0.000618947	13.399	15.7402	0.254899
4930402F06RIK	4	11.478	11.0226	-0.200513	6.59706e-08	0.000492224	0.000840427	5.25527e-07	0.00122468	0.00225684	8.54889	11.0226	0.208622	5.08806e-05	0.202615	0.000352164	5.22566e-05	0.224667	0.00107824	8.54889	11.478	0.409134	3.67791e-07	0.247849	2.79849e-06	8.8595e-07	0.276195	2.36998e-05	11.3321	12.5205	0.102578	7.42594e-07	0.00448143	0.000788595	1.27367e-06	0.00668377	0.00223256	12.9041	12.5205	0.0296775	4.42172e-06	0.0920948	0.000129163	4.82385e-06	0.108435	0.000543536	12.9041	11.3321	-0.0729003
4930402H24RIK	4	14.671	14.9417	0.00141846	6.86117e-07	0.00207484	0.001632	1.32178e-06	0.00362089	0.00366929	12.3672	14.9417	0.172364	2.55722e-07	0.00412517	0.000325692	5.14603e-07	0.00616402	0.00102081	12.3672	14.671	0.170946	1.88515e-07	0.100034	5.51893e-06	6.59435e-07	0.127434	3.51258e-05	15.1644	13.9123	-0.0835347	5.9043e-07	0.000525429	0.00537107	1.07811e-06	0.00116773	0.010395	16.9794	13.9123	-0.383325	1.59427e-06	1.42478e-07	1	1.88566e-06	9.2507e-07	1	16.9794	15.1644	-0.29979
4930402K13RIK	4	9.9685	8.85544	-0.148213	5.45083e-06	5.58108e-05	0.195	6.8494e-06	0.000181182	0.238586	8.39181	8.85544	0.162165	3.37222e-06	0.015672	0.000771941	3.95079e-06	0.0219114	0.00189546	8.39181	9.9685	0.310378	1.72166e-06	0.129759	3.2501e-05	2.4739e-06	0.156676	0.00013396	11.9423	9.78381	-0.606682	1.38579e-06	1.2354e-07	1	2.06534e-06	1.85606e-06	1	10.8756	9.78381	-0.211647	1.04228e-05	0.00722405	0.0050941	1.09446e-05	0.00967913	0.0101701	10.8756	11.9423	0.395034
4930404N11RIK	4	12.6537	18.0901	0.290469	1.45374e-07	0.0981651	4.38215e-06	6.01194e-07	0.122274	3.59385e-05	12.627	18.0901	0.358718	2.54225e-08	0.0699054	1.27513e-06	2.25603e-07	0.0907935	1.26823e-05	12.627	12.6537	0.0682492	1.3167e-05	0.118889	0.000258747	1.47004e-05	0.146099	0.000871034	15.2672	13.5012	-0.297581	8.6406e-08	3.38638e-06	0.082041	3.9236e-07	1.8894e-05	0.122737	11.7738	13.5012	-0.0693325	8.31128e-08	0.0013707	0.000368754	2.13012e-07	0.00209834	0.00118643	11.7738	15.2672	0.228248
4930407I10RIK	4	18.9909	18.8547	-0.00991046	1.31691e-06	3.79017e-05	0.0967475	2.10221e-06	0.000129744	0.136624	13.5695	18.8547	0.429405	4.5111e-08	1	3.82254e-09	2.4162e-07	1	2.4656e-07	13.5695	18.9909	0.439315	5.02895e-08	1	4.26719e-09	5.33243e-07	1	5.48682e-07	10.5369	11.5985	0.0693519	1.74594e-06	0.0069088	0.00109329	2.49731e-06	0.00996092	0.00282585	10.3746	11.5985	0.0924449	2.30539e-06	0.00933097	0.00102201	2.62876e-06	0.0124066	0.00250932	10.3746	10.5369	0.023093
4930412D23RIK	4	16.1179	13.1236	-0.322735	6.88889e-08	1.76783e-06	0.112184	5.26053e-07	1.55818e-05	0.153231	13.6057	13.1236	-0.189914	1.64535e-07	7.53152e-06	0.0719606	3.977e-07	2.74689e-05	0.10884	13.6057	16.1179	0.132821	2.21438e-06	0.064275	9.25623e-05	3.02689e-06	0.0894195	0.000343775	18.9418	15.9325	-0.20374	4.554e-07	6.63065e-06	0.161379	9.00319e-07	2.89235e-05	0.206223	15.8308	15.9325	-0.0532854	2.04109e-08	0.000324162	0.000442292	1.3644e-07	0.000657737	0.00134176	15.8308	18.9418	0.150454
4930415F15RIK	4	14.0797	11.9558	-0.37637	6.68886e-08	3.11519e-06	0.0724471	5.25527e-07	2.16021e-05	0.109366	12.6028	11.9558	-0.205026	3.24132e-06	5.91961e-05	0.131638	3.81173e-06	0.000162083	0.175502	12.6028	14.0797	0.171344	2.93748e-07	0.00324959	0.000475694	7.88714e-07	0.00537614	0.00139948	10.5712	8.19233	-0.40514	4.44268e-06	4.38897e-05	0.198782	5.61594e-06	0.000133774	0.24555	11.4622	8.19233	-0.54872	3.71963e-07	2.5789e-06	0.262451	5.60625e-07	9.31425e-06	0.333247	11.4622	10.5712	-0.14358
4930415L06RIK	4	13.1545	16.8079	0.272338	2.83919e-07	0.00504992	0.000288577	7.95185e-07	0.0077355	0.00105328	15.7807	16.8079	0.0870306	9.66684e-08	0.00110774	0.000525448	3.07388e-07	0.0020052	0.00142857	15.7807	13.1545	-0.185307	2.42722e-07	7.74867e-06	0.0931431	7.20793e-07	3.63124e-05	0.132696	16.5766	14.6464	-0.170916	1.37846e-07	4.21498e-06	0.0975643	4.59558e-07	2.14767e-05	0.139409	13.1302	14.6464	0.0599406	1.20266e-07	0.00145602	0.000485155	2.59998e-07	0.00221295	0.00143267	13.1302	16.5766	0.230856
4930415O20RIK	4	11.8676	9.16246	-0.312723	1.97573e-06	1.20329e-05	0.277884	2.89502e-06	5.17168e-05	0.326162	11.0985	9.16246	-0.354386	6.83098e-07	7.02341e-06	0.202767	1.02454e-06	2.60799e-05	0.253917	11.0985	11.8676	-0.0416631	2.33085e-07	0.00149451	0.000861157	7.08268e-07	0.00285036	0.00214275	14.945	13.8359	-0.34915	7.87274e-07	0.000546397	0.00661195	1.32819e-06	0.00120117	0.0125291	16.3929	13.8359	-0.506214	1.76988e-08	1.03197e-06	0.0629432	1.34618e-07	4.9626e-06	0.103891	16.3929	14.945	-0.157064
4930427A07RIK	4	12.0972	7.70562	-0.713108	6.79e-08	5.78377e-09	1	5.2563e-07	4.64832e-07	1	10.3191	7.70562	-0.487344	4.19061e-07	3.66304e-08	1	7.15144e-07	4.24399e-07	1	10.3191	12.0972	0.225764	3.28977e-06	1	2.97964e-07	4.22479e-06	1	5.62018e-06	4.44237	1.39181	-0.988172	5.35329e-06	3.07374e-06	0.811095	6.66215e-06	1.78219e-05	0.914161	15.4031	1.39181	-2.80807	1.03592e-09	8.42785e-11	1	1.32253e-07	4.62896e-08	1	15.4031	4.44237	-1.8199
4930428D18RIK	4	19.9231	13.6353	-0.619774	8.70394e-08	7.43839e-09	1	5.35178e-07	4.91109e-07	1	12.4759	13.6353	-0.055438	3.74443e-07	0.00150929	0.00129953	6.61378e-07	0.00257298	0.00282244	12.4759	19.9231	0.564336	2.2839e-07	1	1.97825e-08	7.05942e-07	1	8.20006e-07	16.8028	21.4351	0.189798	9.70662e-07	0.17997	1.167e-05	1.56165e-06	0.200325	7.2287e-05	13.4112	21.4351	0.599071	1.94519e-08	0.110881	5.21575e-07	1.35817e-07	0.126765	7.34529e-06	13.4112	16.8028	0.409272
4930430A15RIK	4	20.2987	19.0052	-0.113858	8.71047e-07	0.00074675	0.00543304	1.55331e-06	0.00166054	0.00998265	17.5328	19.0052	0.106561	9.77158e-06	0.0208667	0.00158035	1.0577e-05	0.0289929	0.00330677	17.5328	20.2987	0.220418	1.98496e-07	0.150381	3.26947e-06	6.72548e-07	0.177354	2.58522e-05	19.5588	20.5718	0.0941925	3.7814e-07	0.00225943	0.000875183	7.97765e-07	0.00365782	0.00240132	16.5028	20.5718	0.325724	4.22997e-08	0.129611	8.93939e-07	1.60897e-07	0.14563	1.0113e-05	16.5028	19.5588	0.231531
4930430F08RIK	4	13.7876	10.6374	-0.256492	5.0141e-06	0.000321417	0.0480109	6.36238e-06	0.000874462	0.0776743	14.2341	10.6374	-0.351654	3.17824e-07	2.76642e-08	1	5.9417e-07	3.48631e-07	1	14.2341	13.7876	-0.0951625	3.54212e-07	0.00159649	0.00117243	8.68879e-07	0.00299893	0.00269947	13.9784	14.3586	-0.0352787	2.57999e-06	8.62573e-05	0.0845134	3.47979e-06	0.000246864	0.12551	13.2646	14.3586	0.0484927	4.83299e-06	0.0693746	0.000176927	5.24808e-06	0.0855731	0.000691987	13.2646	13.9784	0.0837714
4930432K21RIK	4	12.1806	13.4608	0.160262	5.82951e-06	0.122605	0.000111923	7.27552e-06	0.146957	0.000463259	13.352	13.4608	0.0311777	5.38741e-06	0.0034219	0.00605598	6.06712e-06	0.00519717	0.0108496	13.352	12.1806	-0.129084	1.15432e-06	1.93909e-05	0.143647	1.82863e-06	7.18277e-05	0.186989	22.0816	19.321	-0.186462	1.35867e-07	0.00052252	0.00150803	4.56493e-07	0.00116337	0.00360348	14.7554	19.321	0.359341	2.41523e-08	0.0827521	9.66868e-07	1.39626e-07	0.0991703	1.05673e-05	14.7554	22.0816	0.545803
4930433I11RIK	4	15.6936	12.4795	-0.248871	2.50691e-07	0.000255439	0.00508549	7.52609e-07	0.00072026	0.00941351	13.6964	12.4795	-0.0558586	3.51735e-07	0.00134348	0.00138457	6.36526e-07	0.0023402	0.00296817	13.6964	15.6936	0.193012	1.00018e-06	0.204717	1.00426e-05	1.64709e-06	0.231842	5.27695e-05	16.1721	14.0532	-0.345253	3.12601e-07	6.13221e-06	0.132051	7.09647e-07	2.73806e-05	0.17572	14.7432	14.0532	-0.386877	1.0641e-08	0.000151777	0.000519443	1.32253e-07	0.000335231	0.0015061	14.7432	16.1721	-0.0416241
4930435E12RIK	4	12.5145	12.1845	-0.0265206	7.38694e-08	0.00057676	0.000795284	5.27189e-07	0.00137835	0.00216939	9.15305	12.1845	0.213902	1.84652e-06	0.023059	0.000295859	2.3203e-06	0.0319667	0.000951979	9.15305	12.5145	0.240423	7.46481e-08	0.11917	1.75581e-06	5.44104e-07	0.146372	1.83735e-05	11.7709	9.52542	-0.227876	3.37976e-07	4.14695e-06	0.182225	7.44069e-07	2.13155e-05	0.227903	13.0324	9.52542	-0.355142	2.29424e-07	3.18473e-06	0.168589	3.93706e-07	1.08434e-05	0.225133	13.0324	11.7709	-0.127266
4930444G20RIK	4	6.60857	7.0073	0.15225	9.56263e-05	0.0913669	0.00141935	0.000100656	0.11539	0.00329436	11.177	7.0073	-0.497431	1.17167e-07	2.76037e-06	0.117986	3.36306e-07	1.32756e-05	0.160256	11.177	6.60857	-0.649682	4.10873e-07	2.40564e-06	0.290224	9.42237e-07	1.68541e-05	0.342712	5.65579	6.41879	-0.199455	0.000155552	0.119664	0.00160081	0.000164809	0.140019	0.00377745	6.36652	6.41879	-0.371819	0.00010632	0.0770479	0.00193262	0.000107164	0.0935195	0.00425999	6.36652	5.65579	-0.172364
4930447A16RIK	4	17.4257	18.963	0.159449	6.3704e-07	0.00490639	0.00062676	1.25575e-06	0.00754149	0.00184446	15.974	18.963	0.320734	8.14679e-06	0.843976	3.97376e-06	8.90993e-06	0.897392	2.63795e-05	15.974	17.4257	0.161285	1.18952e-07	0.0888124	4.1527e-06	5.73565e-07	0.116318	2.9643e-05	14.6228	14.1178	-0.0137881	3.44134e-07	0.000990556	0.00183764	7.51998e-07	0.0018841	0.00420958	14.5966	14.1178	-0.0337801	1.65641e-06	5.21096e-05	0.0893654	1.9499e-06	0.000119845	0.134719	14.5966	14.6228	-0.019992
4930447C04RIK	4	12.6884	12.1725	-0.153959	2.91898e-05	0.00309332	0.0279836	3.20954e-05	0.00504015	0.0465399	12.6209	12.1725	-0.109669	7.44018e-07	3.49759e-05	0.0670673	1.09298e-06	0.000100172	0.103055	12.6209	12.6884	0.0442897	7.58287e-06	0.000287557	0.0720072	8.8365e-06	0.000789217	0.107989	14.4788	14.1472	-0.0520648	1.90612e-05	0.00696984	0.009071	2.16208e-05	0.0100379	0.0168004	14.3583	14.1472	0.0250856	7.06177e-08	0.000615504	0.000715865	1.98087e-07	0.00109602	0.00190649	14.3583	14.4788	0.0771504
4930449I24RIK	4	10.3024	8.05478	-0.144582	1.16347e-05	0.000613563	0.0540985	1.35952e-05	0.00144188	0.0862882	8.74222	8.05478	-0.245022	3.79054e-07	2.04861e-05	0.0615619	6.67126e-07	6.21085e-05	0.0962571	8.74222	10.3024	-0.10044	6.19772e-07	4.22885e-05	0.0506382	1.1928e-06	0.000137886	0.0801324	4.55206	2.78363	-0.582929	3.22276e-06	2.91779e-07	1	4.22028e-06	3.74838e-06	1	6.67201	2.78363	-1.19045	1.02261e-07	8.75812e-09	1	2.37981e-07	1.05002e-07	1	6.67201	4.55206	-0.607525
4930451I11RIK	4	14.4206	19.836	0.21224	6.75472e-08	0.00318461	0.000125337	5.25527e-07	0.0051641	0.000512416	12.192	19.836	0.427234	1.75513e-08	0.125562	3.9493e-07	2.22966e-07	0.146668	6.47996e-06	12.192	14.4206	0.214995	6.98201e-07	0.256427	4.97378e-06	1.28781e-06	0.284914	3.31243e-05	11.6544	12.9785	0.288639	5.79822e-07	3.91671e-05	0.051081	1.06364e-06	0.000121153	0.0847959	13.2585	12.9785	0.0378725	2.91941e-08	0.000375482	0.000528169	1.45797e-07	0.000741652	0.00152244	13.2585	11.6544	-0.250766
4930452B06RIK	4	10.0937	9.49356	-0.16442	1.28963e-06	0.000862809	0.0065811	2.06839e-06	0.00184481	0.0118595	8.86306	9.49356	-0.042594	1.59044e-07	0.00120188	0.000760124	3.9023e-07	0.00214055	0.00187135	8.86306	10.0937	0.121826	1.29029e-06	0.145887	2.11231e-05	1.98528e-06	0.172883	9.34671e-05	10.9414	12.4911	0.158367	6.29855e-06	1	5.77925e-07	7.71938e-06	1	1.10814e-05	15.3236	12.4911	-0.358501	1.56312e-06	1.24942e-05	0.234634	1.85216e-06	3.24315e-05	0.300969	15.3236	10.9414	-0.516868
4930453N24RIK	4	7.01204	6.68222	-0.0200152	5.85892e-06	0.0102148	0.00211046	7.30758e-06	0.0148088	0.00448273	8.58514	6.68222	-0.316766	2.66124e-07	5.86429e-06	0.122008	5.28385e-07	2.2791e-05	0.164781	8.58514	7.01204	-0.296751	7.9232e-05	0.000567157	0.191206	8.17373e-05	0.00137783	0.237124	9.19323	7.39365	-0.394689	3.85999e-07	1.35991e-05	0.0852656	8.07814e-07	4.96857e-05	0.126341	11.4377	7.39365	-0.718558	1.2497e-06	2.49142e-06	0.514181	1.52014e-06	9.09177e-06	0.631507	11.4377	9.19323	-0.323869
4930467E23RIK	4	3.64515	2.08293	-0.518876	0.0001182	0.000413052	0.302329	0.000123748	0.00106907	0.35273	4.15059	2.08293	-0.833213	1.27104e-06	1.1314e-07	1	1.68306e-06	1.0614e-06	1	4.15059	3.64515	-0.314337	4.71087e-06	0.00162659	0.0110034	5.766e-06	0.00304239	0.0185192	1.51507	2.39016	0.170263	0.000800051	0.0186957	0.0520175	0.000824182	0.0258179	0.0861036	6.14656	2.39016	-1.61009	3.01845e-07	2.62529e-08	1	4.79776e-07	2.21093e-07	1	6.14656	1.51507	-1.78035
[truncated: 19,380 more rows]
[truncated: 22 more columns]

## Sheet: gene_stats.Recql4.R347_D9vsD4
symbol	n_sgrna	cpm_a	cpm_b	logFC	p_ts	p_pa	p_pb	fdr_ts	fdr_pa	fdr_pb	genotype	comparison	external_gene_name	entrezgene_id	refseq	description	summary	entrez_gene_id	dataset	CEG2	GO_HELICASE_ACTIVITY
[truncated: 19,726 more rows]

## Sheet: gene_stats.Recql4.R347_D9vsD0
symbol	n_sgrna	cpm_a	cpm_b	logFC	p_ts	p_pa	p_pb	fdr_ts	fdr_pa	fdr_pb	genotype	comparison	external_gene_name	entrezgene_id	refseq	description	summary	entrez_gene_id	dataset	CEG2	GO_HELICASE_ACTIVITY
[truncated: 19,726 more rows]

[truncated: 4 more sheets: gene_stats.Recql4.R347_D4vsD0, gene_stats.Recql4.WT_D9vsD4, gene_stats.Recql4.WT_D9vsD0, gene_stats.Recql4.WT_D4vsD0]
