# Supplementary material for: Minute amounts of helicase-deficient truncated RECQL4 are sufficient for DNA replication
Source: EMBO Rep. 2026 Mar 10;27(7):1759–88. doi: 10.1038/s44319-026-00727-2 (PMC13076768; doi:10.1038/s44319-026-00727-2)
Supplement: Supplementary file 4 — Dataset EV2 [file 44319_2026_727_MOESM4_ESM.xlsx]

## Sheet: contents
worksheet_name	description
count	RAW count data (by sgRNA)
count_cpm	counts per million count data (by sgRNA)
mapping	mapping statistics
legend	legend for gene_stats. worksheets
notes	notes
comparisons	comparisons compared in this dataset
all_comparisons	all comparisons as a single table
gene_stats.Recql4.dropout.Rescue_D8vsD0	gene_stats for Recql4 Rescue_D8vsD0
gene_stats.Recql4.dropout.Rescue_D5vsD0	gene_stats for Recql4 Rescue_D5vsD0
gene_stats.Recql4.dropout.Rescue_D2vsD0	gene_stats for Recql4 Rescue_D2vsD0
gene_stats.Recql4.dropout.Rescue_D8vsD2	gene_stats for Recql4 Rescue_D8vsD2
gene_stats.Recql4.dropout.Rescue_D5vsD2	gene_stats for Recql4 Rescue_D5vsD2
gene_stats.Recql4.dropout.Rescue_D8vsD5	gene_stats for Recql4 Rescue_D8vsD5
gene_stats.Recql4.dropout.WT_D8vsD0	gene_stats for Recql4 WT_D8vsD0
gene_stats.Recql4.dropout.WT_D5vsD0	gene_stats for Recql4 WT_D5vsD0
gene_stats.Recql4.dropout.WT_D2vsD0	gene_stats for Recql4 WT_D2vsD0
gene_stats.Recql4.dropout.WT_D8vsD2	gene_stats for Recql4 WT_D8vsD2
gene_stats.Recql4.dropout.WT_D5vsD2	gene_stats for Recql4 WT_D5vsD2
gene_stats.Recql4.dropout.WT_D8vsD5	gene_stats for Recql4 WT_D8vsD5
Rescue becomes DKO for Double Knock-Out (i.e. Both Recql4 and Klhdc3 deleted).
WT becomes RRE for Recql4 Re-Expressed (in the DKO).

## Sheet: count
WT_D0_R1	WT_D2_R1	WT_D5_R1	WT_D8_R1	Rescue_D0_R1	Rescue_D2_R1	Rescue_D5_R1	Rescue_D8_R1	id	symbol	rep	num	gene	entrez_gene_id	transcript_accession	is_control	sense_antisense	original_id	genomic_accession	control_id1	control_id2	control_id3	Seq	unknown	control	count	description	external_gene_name	entrezgene_id	CEG2	GO_HELICASE_ACTIVITY
301	194	219	255	246	43	1	2	0610007P14RIK_1	0610007P14RIK	1	1	0610007P14RIK	58520		FALSE	SENSE	58520_NM_021446.2_NC_000078.6_85822108_SENSE					CTCTACGAGAAGCTCTACAC	85822108						FALSE	FALSE
319	313	158	157	372	498	594	546	0610007P14RIK_2	0610007P14RIK	2	2	0610007P14RIK	58520		FALSE	ANTISENSE	58520_NM_021446.2_NC_000078.6_85819543_ANTISENSE					GAGCAGCGTCCAGATCCCAA	85819543						FALSE	FALSE
448	294	256	221	491	369	537	529	0610007P14RIK_3	0610007P14RIK	3	3	0610007P14RIK	58520		FALSE	SENSE	58520_NM_021446.2_NC_000078.6_85822165_SENSE					ATGGTGTCCATTATAGCCAT	85822165						FALSE	FALSE
709	622	689	707	618	645	554	686	0610007P14RIK_4	0610007P14RIK	4	4	0610007P14RIK	58520		FALSE	SENSE	58520_NM_021446.2_NC_000078.6_85816419_SENSE					GACTCTATCACATCACACTG	85816419						FALSE	FALSE
496	598	529	615	504	661	572	454	0610009B22RIK_1	0610009B22RIK	1	1	0610009B22RIK	66050		FALSE	SENSE	66050_NM_025319.2_NC_000077.6_51685914_SENSE					ACCTCGTCGACGAAAACATG	51685914						FALSE	FALSE
321	219	238	262	386	332	336	259	0610009B22RIK_2	0610009B22RIK	2	2	0610009B22RIK	66050		FALSE	ANTISENSE	66050_NM_025319.2_NC_000077.6_51686032_ANTISENSE					CAAAAACCGGATTATCATGG	51686032						FALSE	FALSE
356	592	331	361	316	574	553	404	0610009B22RIK_3	0610009B22RIK	3	3	0610009B22RIK	66050		FALSE	SENSE	66050_NM_025319.2_NC_000077.6_51685883_SENSE					CAACATGTACTTAAAAACTG	51685883						FALSE	FALSE
0	0	0	0	2	2	0	0	0610009B22RIK_4	0610009B22RIK	4	4	0610009B22RIK	66050		FALSE	SENSE	66050_NM_025319.2_NC_000077.6_51685839_SENSE					TCTCGGCGTTCGTCACGGCT	51685839						FALSE	FALSE
407	344	460	373	356	280	255	253	0610009O20RIK_1	0610009O20RIK	1	1	0610009O20RIK	66839		FALSE	SENSE	66839_NM_024179.5_NC_000084.6_38257275_SENSE					GGACAGAGAACATAAAGACG	38257275						FALSE	FALSE
295	464	422	267	268	503	644	665	0610009O20RIK_2	0610009O20RIK	2	2	0610009O20RIK	66839		FALSE	SENSE	66839_NM_024179.5_NC_000084.6_38251302_SENSE					CAGGTTCCCACGGTTCAAAG	38251302						FALSE	FALSE
489	626	582	586	397	524	401	461	0610009O20RIK_3	0610009O20RIK	3	3	0610009O20RIK	66839		FALSE	ANTISENSE	66839_NM_024179.5_NC_000084.6_38251139_ANTISENSE					TGAGACCCATCTGAACTGGT	38251139						FALSE	FALSE
650	1088	1414	1946	572	1145	1255	1036	0610009O20RIK_4	0610009O20RIK	4	4	0610009O20RIK	66839		FALSE	ANTISENSE	66839_NM_024179.5_NC_000084.6_38258087_ANTISENSE					GCAACAGACACCTGGCATAG	38258087						FALSE	FALSE
214	439	300	247	253	240	457	412	0610010B08RIK_1	0610010B08RIK	1	1	0610010B08RIK	100039060		FALSE	SENSE	100039060_NM_001177543.1_NC_000068.7_175977921_SENSE					GGAAAAGCCTTTGCAAGTAG	175977921						FALSE	FALSE
421	231	70	29	427	69	13	3	0610010B08RIK_2	0610010B08RIK	2	2	0610010B08RIK	100039060		FALSE	SENSE	100039060_NM_001177543.1_NC_000068.7_175978236_SENSE					CCCTATGAATGTAAACAGTG	175978236						FALSE	FALSE
207	53	16	0	272	79	55	5	0610010B08RIK_3	0610010B08RIK	3	3	0610010B08RIK	100039060		FALSE	SENSE	100039060_NM_001177543.1_NC_000068.7_175977667_SENSE					GTGGTAAGGACTTTAGAACA	175977667						FALSE	FALSE
384	162	151	138	404	136	72	14	0610010B08RIK_4	0610010B08RIK	4	4	0610010B08RIK	100039060		FALSE	SENSE	100039060_NM_001177543.1_NC_000068.7_175977786_SENSE					ATACATAATCGAACACATGC	175977786						FALSE	FALSE
508	757	524	449	400	753	1088	790	0610010F05RIK_1	0610010F05RIK	1	1	0610010F05RIK	71675		FALSE	SENSE	71675_NM_027860.2_NC_000077.6_23628878_SENSE					GCCTGGATTAACGCCCAAAG	23628878						FALSE	FALSE
428	717	694	566	644	404	348	485	0610010F05RIK_2	0610010F05RIK	2	2	0610010F05RIK	71675		FALSE	SENSE	71675_NM_027860.2_NC_000077.6_23606619_SENSE					TGATCCTACTCAGCTCACAA	23606619						FALSE	FALSE
578	603	511	471	630	638	595	387	0610010F05RIK_3	0610010F05RIK	3	3	0610010F05RIK	71675		FALSE	SENSE	71675_NM_027860.2_NC_000077.6_23611747_SENSE					ATCTACATCCACATAAGGTG	23611747						FALSE	FALSE
543	471	499	520	548	475	453	330	0610010F05RIK_4	0610010F05RIK	4	4	0610010F05RIK	71675		FALSE	SENSE	71675_NM_027860.2_NC_000077.6_23620265_SENSE					ATATGTTAAACGGAACACTA	23620265						FALSE	FALSE
324	411	342	319	197	366	614	792	0610010K14RIK_1	0610010K14RIK	1	1	0610010K14RIK	104457		FALSE	SENSE	104457_NM_026757.2_NC_000077.6_70237553_SENSE					GATGCAGCTGCATCCAGTCT	70237553						FALSE	FALSE
495	233	215	162	433	63	69	24	0610010K14RIK_2	0610010K14RIK	2	2	0610010K14RIK	104457		FALSE	SENSE	104457_NM_026757.2_NC_000077.6_70236170_SENSE					CGAAAAGTGTATGAAGACTC	70236170						FALSE	FALSE
192	154	98	85	260	388	285	191	0610010K14RIK_3	0610010K14RIK	3	3	0610010K14RIK	104457		FALSE	SENSE	104457_NM_026757.2_NC_000077.6_70236137_SENSE					CCAGCTGAGTCACCCAAGAA	70236137						FALSE	FALSE
659	703	631	450	564	535	352	343	0610010K14RIK_4	0610010K14RIK	4	4	0610010K14RIK	104457		FALSE	ANTISENSE	104457_NM_026757.2_NC_000077.6_70237589_ANTISENSE					CAACTCCCCGAGCTTCGTGA	70237589						FALSE	FALSE
396	503	296	275	379	294	288	244	0610011F06RIK_1	0610011F06RIK	1	1	0610011F06RIK	68347		FALSE	SENSE	68347_NM_026686.2_NC_000083.6_25875627_SENSE					CTGTGTTCGCGTGCTCGAGG	25875627						FALSE	FALSE
459	335	272	137	472	483	345	463	0610011F06RIK_2	0610011F06RIK	2	2	0610011F06RIK	68347		FALSE	ANTISENSE	68347_NM_026686.2_NC_000083.6_25875572_ANTISENSE					TGGCGGAGTACGGACAGGAT	25875572						FALSE	FALSE
754	709	716	714	640	665	544	481	0610011F06RIK_3	0610011F06RIK	3	3	0610011F06RIK	68347		FALSE	ANTISENSE	68347_NM_026686.2_NC_000083.6_25876060_ANTISENSE					AACAGGTCCAGCGATCGGGG	25876060						FALSE	FALSE
493	793	626	557	563	580	462	457	0610011F06RIK_4	0610011F06RIK	4	4	0610011F06RIK	68347		FALSE	SENSE	68347_NM_026686.2_NC_000083.6_25875696_SENSE					GAATGCCGAGTGGCAGCCGT	25875696						FALSE	FALSE
568	660	588	662	387	442	348	279	0610030E20RIK_1	0610030E20RIK	1	1	0610030E20RIK	68364		FALSE	SENSE	68364_NM_026696.1_NC_000072.6_72348559_SENSE					CCCCGTGAACCCAGACTGTG	72348559						FALSE	FALSE
539	628	505	247	520	527	686	470	0610030E20RIK_2	0610030E20RIK	2	2	0610030E20RIK	68364		FALSE	ANTISENSE	68364_NM_026696.1_NC_000072.6_72348620_ANTISENSE					AGTCTAAACAGAAGAGCTGG	72348620						FALSE	FALSE
108	259	135	100	81	92	59	20	0610030E20RIK_3	0610030E20RIK	3	3	0610030E20RIK	68364		FALSE	SENSE	68364_NM_026696.1_NC_000072.6_72347707_SENSE					GTGTACCTGCCGCGCCACCG	72347707						FALSE	FALSE
949	921	785	893	749	720	916	848	0610030E20RIK_4	0610030E20RIK	4	4	0610030E20RIK	68364		FALSE	ANTISENSE	68364_NM_026696.1_NC_000072.6_72347593_ANTISENSE					TCTTGTCGTAGTCGTCCCTG	72347593						FALSE	FALSE
524	435	408	317	443	428	678	465	0610040J01RIK_1	0610040J01RIK	1	1	0610040J01RIK	76261		FALSE	SENSE	76261_NM_029554.4_NC_000071.6_63898062_SENSE					AAAAGGCACCCAGAACAGTG	63898062						FALSE	FALSE
388	402	622	896	487	340	274	146	0610040J01RIK_2	0610040J01RIK	2	2	0610040J01RIK	76261		FALSE	ANTISENSE	76261_NM_029554.4_NC_000071.6_63897986_ANTISENSE					TCATTGACAAAACCAGGCGA	63897986						FALSE	FALSE
718	633	412	282	562	486	479	415	0610040J01RIK_3	0610040J01RIK	3	3	0610040J01RIK	76261		FALSE	ANTISENSE	76261_NM_029554.4_NC_000071.6_63898267_ANTISENSE					AGGAGCTATTGTCAACCTGG	63898267						FALSE	FALSE
290	230	196	179	302	267	327	165	0610040J01RIK_4	0610040J01RIK	4	4	0610040J01RIK	76261		FALSE	SENSE	76261_NM_029554.4_NC_000071.6_63898402_SENSE					TTGGAAGGGACCCAGATGGT	63898402						FALSE	FALSE
224	201	301	264	212	229	119	176	1110001J03RIK_1	1110001J03RIK	1	1	1110001J03RIK	66117		FALSE	SENSE	66117_NM_025363.3_NC_000072.6_38534967_SENSE					GCGGCCATATCGCGACACAG	38534967						FALSE	FALSE
209	206	265	248	124	70	26	21	1110001J03RIK_2	1110001J03RIK	2	2	1110001J03RIK	66117		FALSE	ANTISENSE	66117_NM_025363.3_NC_000072.6_38534949_ANTISENSE					GTCGCGATATGGCCGCCCGG	38534949						FALSE	FALSE
413	613	636	595	416	431	401	393	1110001J03RIK_3	1110001J03RIK	3	3	1110001J03RIK	66117		FALSE	ANTISENSE	66117_NM_025363.3_NC_000072.6_38534989_ANTISENSE					GTGCTCGGAAAGCCTTAACG	38534989						FALSE	FALSE
679	708	615	546	636	777	1331	674	1110001J03RIK_4	1110001J03RIK	4	4	1110001J03RIK	66117		FALSE	ANTISENSE	66117_NM_025363.3_NC_000072.6_38539230_ANTISENSE					GTTGCCGGATGCTACTCAAA	38539230						FALSE	FALSE
408	158	6	0	340	69	3	3	1110004E09RIK_1	1110004E09RIK	1	1	1110004E09RIK	68001		FALSE	SENSE	68001_NM_026502.2_NC_000082.6_90934613_SENSE					TGGCCCGCGTCTACAACGGG	90934613						FALSE	FALSE
570	329	264	248	411	219	152	88	1110004E09RIK_2	1110004E09RIK	2	2	1110004E09RIK	68001		FALSE	ANTISENSE	68001_NM_026502.2_NC_000082.6_90927404_ANTISENSE					ATCCGGATAGGATCGTATGG	90927404						FALSE	FALSE
252	185	227	312	271	173	175	211	1110004E09RIK_3	1110004E09RIK	3	3	1110004E09RIK	68001		FALSE	SENSE	68001_NM_026502.2_NC_000082.6_90931068_SENSE					CTGAAACTGAAGGACGAGTG	90931068						FALSE	FALSE
616	441	212	243	459	204	70	86	1110004E09RIK_4	1110004E09RIK	4	4	1110004E09RIK	68001		FALSE	ANTISENSE	68001_NM_026502.2_NC_000082.6_90931121_ANTISENSE					GTCAGCCCTTGCATATTAGG	90931121						FALSE	FALSE
456	433	370	284	364	251	207	172	1110004F10RIK_1	1110004F10RIK	1	1	1110004F10RIK	56372		FALSE	SENSE	56372_NM_019772.2_NC_000073.6_116103299_SENSE					GGACGGTACCGGCGGCACTG	116103299						FALSE	FALSE
310	468	424	227	402	310	530	882	1110004F10RIK_2	1110004F10RIK	2	2	1110004F10RIK	56372		FALSE	SENSE	56372_NM_019772.2_NC_000073.6_116101952_SENSE					TTCTTACAGAAAGAACACAC	116101952						FALSE	FALSE
358	130	124	201	390	611	826	669	1110004F10RIK_3	1110004F10RIK	3	3	1110004F10RIK	56372		FALSE	ANTISENSE	56372_NM_019772.2_NC_000073.6_116093518_ANTISENSE					GTTATTTACATCGTCGTCGG	116093518						FALSE	FALSE
361	440	422	401	382	382	419	337	1110004F10RIK_4	1110004F10RIK	4	4	1110004F10RIK	56372		FALSE	SENSE	56372_NM_019772.2_NC_000073.6_116102000_SENSE					TCAACATCTCACTTCCGAAC	116102000						FALSE	FALSE
798	997	798	788	593	683	485	522	1110007C09RIK_1	1110007C09RIK	1	1	1110007C09RIK	68480		FALSE	ANTISENSE	68480_NM_026738.2_NC_000079.6_49208125_ANTISENSE					AAGGAGTGTCCTGTACCAGC	49208125						FALSE	FALSE
633	730	688	537	623	655	866	878	1110007C09RIK_2	1110007C09RIK	2	2	1110007C09RIK	68480		FALSE	ANTISENSE	68480_NM_026738.2_NC_000079.6_49205205_ANTISENSE					TTACGAGGAGAGTAGCGGCT	49205205						FALSE	FALSE
486	576	564	496	441	593	480	338	1110007C09RIK_3	1110007C09RIK	3	3	1110007C09RIK	68480		FALSE	ANTISENSE	68480_NM_026738.2_NC_000079.6_49205321_ANTISENSE					GTCACAGAGCCGTACGCGCA	49205321						FALSE	FALSE
430	593	427	336	398	571	636	1282	1110007C09RIK_4	1110007C09RIK	4	4	1110007C09RIK	68480		FALSE	SENSE	68480_NM_026738.2_NC_000079.6_49208075_SENSE					TCGCCTGAGCGAGCAACAAG	49208075						FALSE	FALSE
541	471	427	354	389	361	349	260	1110008F13RIK_1	1110008F13RIK	1	1	1110008F13RIK	67388		FALSE	ANTISENSE	67388_NM_026124.3_NC_000068.7_156865338_ANTISENSE					ATTCCCAAGAAGCCTCGCAA	156865338						FALSE	FALSE
600	779	846	722	598	606	706	809	1110008F13RIK_2	1110008F13RIK	2	2	1110008F13RIK	67388		FALSE	SENSE	67388_NM_026124.3_NC_000068.7_156863373_SENSE					GGGCCCTCAAGGTGTCCGTG	156863373						FALSE	FALSE
286	251	223	218	264	395	497	155	1110008F13RIK_3	1110008F13RIK	3	3	1110008F13RIK	67388		FALSE	ANTISENSE	67388_NM_026124.3_NC_000068.7_156865292_ANTISENSE					AAACCAGAGCGATGATCTGT	156865292						FALSE	FALSE
412	460	314	222	559	494	663	721	1110008F13RIK_4	1110008F13RIK	4	4	1110008F13RIK	67388		FALSE	ANTISENSE	67388_NM_026124.3_NC_000068.7_156863346_ANTISENSE					AGGGCCCCGTTGGCCAGCTG	156863346						FALSE	FALSE
392	225	40	22	556	418	197	84	1110008L16RIK_1	1110008L16RIK	1	1	1110008L16RIK	66132		FALSE	SENSE	66132_NM_025373.1_NC_000078.6_55304097_SENSE					ATCTACTGGATACCAAAGCT	55304097						FALSE	FALSE
412	304	172	108	325	372	198	102	1110008L16RIK_2	1110008L16RIK	2	2	1110008L16RIK	66132		FALSE	SENSE	66132_NM_025373.1_NC_000078.6_55304189_SENSE					GCTAAGAAGAGGTCCCACAT	55304189						FALSE	FALSE
288	116	2	0	241	38	4	2	1110008L16RIK_3	1110008L16RIK	3	3	1110008L16RIK	66132		FALSE	SENSE	66132_NM_025373.1_NC_000078.6_55304549_SENSE					GGTTATACCCTTCTCATCCG	55304549						FALSE	FALSE
422	316	100	31	454	303	127	102	1110008L16RIK_4	1110008L16RIK	4	4	1110008L16RIK	66132		FALSE	SENSE	66132_NM_025373.1_NC_000078.6_55304405_SENSE					TGGGTAGCAGCAAAGAACAA	55304405						FALSE	FALSE
824	1317	1221	1266	678	698	554	544	1110008P14RIK_1	1110008P14RIK	1	1	1110008P14RIK	73737		FALSE	SENSE	73737_NM_198001.2_NC_000068.7_32381704_SENSE					AGGAGAGAATGACAGCTTCG	32381704						FALSE	FALSE
651	879	916	1055	659	1076	1911	2259	1110008P14RIK_2	1110008P14RIK	2	2	1110008P14RIK	73737		FALSE	ANTISENSE	73737_NM_198001.2_NC_000068.7_32381757_ANTISENSE					GCATGCCTAGGTCCCCGTTG	32381757						FALSE	FALSE
532	778	527	497	512	530	647	891	1110008P14RIK_3	1110008P14RIK	3	3	1110008P14RIK	73737		FALSE	ANTISENSE	73737_NM_198001.2_NC_000068.7_32381735_ANTISENSE					CCTTCCGTGCCCGCATCCAC	32381735						FALSE	FALSE
652	732	817	919	508	551	477	592	1110008P14RIK_4	1110008P14RIK	4	4	1110008P14RIK	73737		FALSE	ANTISENSE	73737_NM_198001.2_NC_000068.7_32379510_ANTISENSE					AGAGTTGATCTGATCCAACA	32379510						FALSE	FALSE
452	724	386	478	382	258	212	194	1110012L19RIK_1	1110012L19RIK	1	1	1110012L19RIK	68618		FALSE	SENSE	68618_NM_026787.2_NC_000086.7_70387989_SENSE					TCAAGACTCTTGAGACACGT	70387989						FALSE	FALSE
468	434	329	258	512	551	420	413	1110012L19RIK_2	1110012L19RIK	2	2	1110012L19RIK	68618		FALSE	SENSE	68618_NM_026787.2_NC_000086.7_70388923_SENSE					AGAGACCTTAACTGCTGAGG	70388923						FALSE	FALSE
563	619	641	931	520	714	1080	1158	1110012L19RIK_3	1110012L19RIK	3	3	1110012L19RIK	68618		FALSE	SENSE	68618_NM_026787.2_NC_000086.7_70388053_SENSE					CCACATTGCTCACAAGGACT	70388053						FALSE	FALSE
419	581	394	423	277	344	618	777	1110012L19RIK_4	1110012L19RIK	4	4	1110012L19RIK	68618		FALSE	SENSE	68618_NM_026787.2_NC_000086.7_70388150_SENSE					GCAGGAGAAAAGTACGGCAG	70388150						FALSE	FALSE
288	303	179	78	201	261	103	74	1110017D15RIK_1	1110017D15RIK	1	1	1110017D15RIK	73721		FALSE	ANTISENSE	73721_NM_001048005.1_NC_000070.6_41507529_ANTISENSE					GCCGTTTACCGTAGGCGTTG	41507529						FALSE	FALSE
379	353	311	290	265	101	77	59	1110017D15RIK_2	1110017D15RIK	2	2	1110017D15RIK	73721		FALSE	ANTISENSE	73721_NM_001048005.1_NC_000070.6_41508526_ANTISENSE					TAAGGTACCTTGGACAGTCG	41508526						FALSE	FALSE
380	409	405	482	339	191	357	232	1110017D15RIK_3	1110017D15RIK	3	3	1110017D15RIK	73721		FALSE	SENSE	73721_NM_001048005.1_NC_000070.6_41511552_SENSE					TCAGACTATGCACCGCCACG	41511552						FALSE	FALSE
492	782	605	805	474	613	729	521	1110017D15RIK_4	1110017D15RIK	4	4	1110017D15RIK	73721		FALSE	SENSE	73721_NM_001048005.1_NC_000070.6_41517063_SENSE					CTATAAGGACCCACCACTAT	41517063						FALSE	FALSE
407	241	158	65	558	410	329	239	1110025L11RIK_1	1110025L11RIK	1	1	1110025L11RIK	68637		FALSE	ANTISENSE	68637_NM_001276278.1_NC_000082.6_89063817_ANTISENSE					CATAGCCACAGCCCAGTCCA	89063817						FALSE	FALSE
515	280	174	213	485	270	354	345	1110025L11RIK_2	1110025L11RIK	2	2	1110025L11RIK	68637		FALSE	SENSE	68637_NM_001276278.1_NC_000082.6_89063889_SENSE					TATGGCTGCTGTGGCTATGG	89063889						FALSE	FALSE
178	204	143	103	216	115	169	236	1110025L11RIK_3	1110025L11RIK	3	3	1110025L11RIK	68637		FALSE	SENSE	68637_NM_001276278.1_NC_000082.6_89063919_SENSE					TACTACGGAAACTACTATGG	89063919						FALSE	FALSE
301	217	186	152	319	215	278	198	1110025L11RIK_4	1110025L11RIK	4	4	1110025L11RIK	68637		FALSE	SENSE	68637_NM_001276278.1_NC_000082.6_89063832_SENSE					TATGGCTCCTACTATGGCTG	89063832						FALSE	FALSE
626	813	539	389	647	500	823	1276	1110032A03RIK_1	1110032A03RIK	1	1	1110032A03RIK	68721		FALSE	SENSE	68721_NM_023483.3_NC_000075.6_50764770_SENSE					CTCCTATTCGAACCGTACCC	50764770						FALSE	FALSE
813	898	813	977	643	908	1360	1161	1110032A03RIK_2	1110032A03RIK	2	2	1110032A03RIK	68721		FALSE	ANTISENSE	68721_NM_023483.3_NC_000075.6_50764892_ANTISENSE					AAATAAGGCTGCCATAGTGT	50764892						FALSE	FALSE
411	337	352	435	376	491	912	937	1110032A03RIK_3	1110032A03RIK	3	3	1110032A03RIK	68721		FALSE	SENSE	68721_NM_023483.3_NC_000075.6_50764252_SENSE					CATATGATGCAAACTACAGC	50764252						FALSE	FALSE
980	1083	795	756	625	1086	1345	1189	1110032A03RIK_4	1110032A03RIK	4	4	1110032A03RIK	68721		FALSE	ANTISENSE	68721_NM_023483.3_NC_000075.6_50767871_ANTISENSE					ACACCTGGAGATATGTTGAG	50767871						FALSE	FALSE
338	446	419	290	330	361	133	148	1110032F04RIK_1	1110032F04RIK	1	1	1110032F04RIK	68725		FALSE	SENSE	68725_NM_001167996.1_NC_000069.6_68869929_SENSE					CACGCCTTTCTGGACAACGT	68869929						FALSE	FALSE
694	707	734	627	598	610	482	278	1110032F04RIK_2	1110032F04RIK	2	2	1110032F04RIK	68725		FALSE	SENSE	68725_NM_001167996.1_NC_000069.6_68870190_SENSE					GACTCACTGTTGGATAGTGG	68870190						FALSE	FALSE
390	341	156	106	554	477	668	639	1110032F04RIK_3	1110032F04RIK	3	3	1110032F04RIK	68725		FALSE	ANTISENSE	68725_NM_001167996.1_NC_000069.6_68870141_ANTISENSE					CACCTCGTCGCGCAGCAGAG	68870141						FALSE	FALSE
543	628	576	455	632	669	859	970	1110032F04RIK_4	1110032F04RIK	4	4	1110032F04RIK	68725		FALSE	ANTISENSE	68725_NM_001167996.1_NC_000069.6_68870028_ANTISENSE					GGCCACGCGGGTACCTGCGT	68870028						FALSE	FALSE
532	1104	1147	1102	525	333	634	572	1110034G24RIK_1	1110034G24RIK	1	1	1110034G24RIK	73747		FALSE	SENSE	73747_NM_028637.1_NC_000068.7_132692015_SENSE					CTGTACCTTGGATCTACCCG	132692015						FALSE	FALSE
730	700	535	547	616	628	789	681	1110034G24RIK_2	1110034G24RIK	2	2	1110034G24RIK	73747		FALSE	ANTISENSE	73747_NM_028637.1_NC_000068.7_132750336_ANTISENSE					TGCTTCATAGAATCTATCCA	132750336						FALSE	FALSE
408	699	642	779	585	767	1076	1084	1110034G24RIK_3	1110034G24RIK	3	3	1110034G24RIK	73747		FALSE	SENSE	73747_NM_028637.1_NC_000068.7_132750433_SENSE					CAGACAATCTCTGAGCTCGA	132750433						FALSE	FALSE
261	560	468	531	213	285	227	60	1110034G24RIK_4	1110034G24RIK	4	4	1110034G24RIK	73747		FALSE	ANTISENSE	73747_NM_028637.1_NC_000068.7_132692112_ANTISENSE					GATCAGTAGTCGAAGAAGAA	132692112						FALSE	FALSE
382	281	184	128	358	281	190	301	1110037F02RIK_1	1110037F02RIK	1	1	1110037F02RIK	66185		FALSE	ANTISENSE	66185_NM_001081183.1_NC_000070.6_11526434_ANTISENSE					ATTATATTACCTTCTACGGG	11526434						FALSE	FALSE
400	214	219	256	342	226	299	182	1110037F02RIK_2	1110037F02RIK	2	2	1110037F02RIK	66185		FALSE	SENSE	66185_NM_001081183.1_NC_000070.6_11519132_SENSE					CCTTTATGATCAAGACGAAG	11519132						FALSE	FALSE
559	127	69	75	486	192	54	7	1110037F02RIK_3	1110037F02RIK	3	3	1110037F02RIK	66185		FALSE	ANTISENSE	66185_NM_001081183.1_NC_000070.6_11527138_ANTISENSE					GATATGAAGTGGTACCTGCG	11527138						FALSE	FALSE
514	323	215	129	439	409	351	440	1110037F02RIK_4	1110037F02RIK	4	4	1110037F02RIK	66185		FALSE	ANTISENSE	66185_NM_001081183.1_NC_000070.6_11514098_ANTISENSE					ATTGTGGGGAAAGACTTGAC	11514098						FALSE	FALSE
314	224	262	252	380	468	494	570	1110038F14RIK_1	1110038F14RIK	1	1	1110038F14RIK	117171		FALSE	ANTISENSE	117171_NM_054099.2_NC_000081.6_76948891_ANTISENSE					GCTAGGAGGAGCTTCGTCCG	76948891						FALSE	FALSE
300	353	261	290	298	198	294	213	1110038F14RIK_2	1110038F14RIK	2	2	1110038F14RIK	117171		FALSE	SENSE	117171_NM_054099.2_NC_000081.6_76949657_SENSE					GGGCTCAGATGGATGCAGAG	76949657						FALSE	FALSE
557	537	438	408	499	387	409	249	1110038F14RIK_3	1110038F14RIK	3	3	1110038F14RIK	117171		FALSE	SENSE	117171_NM_054099.2_NC_000081.6_76949597_SENSE					GTGAAAAAACCCCCTTGCCC	76949597						FALSE	FALSE
282	203	98	56	256	292	416	728	1110038F14RIK_4	1110038F14RIK	4	4	1110038F14RIK	117171		FALSE	SENSE	117171_NM_054099.2_NC_000081.6_76948837_SENSE					GAAAAAGAAAACCCCCAACA	76948837						FALSE	FALSE
660	497	426	273	645	661	805	897	1110051M20RIK_1	1110051M20RIK	1	1	1110051M20RIK	228356		FALSE	SENSE	228356_NM_175123.4_NC_000068.7_91421945_SENSE					ACATGTCCTCACGTACATGG	91421945						FALSE	FALSE
691	724	780	657	637	486	340	336	1110051M20RIK_2	1110051M20RIK	2	2	1110051M20RIK	228356		FALSE	ANTISENSE	228356_NM_175123.4_NC_000068.7_91282547_ANTISENSE					CAGCATACCGGCATCACCCA	91282547						FALSE	FALSE
471	631	722	767	462	860	840	919	1110051M20RIK_3	1110051M20RIK	3	3	1110051M20RIK	228356		FALSE	SENSE	228356_NM_175123.4_NC_000068.7_91383745_SENSE					GGAGATGCTTCCGAACTGTA	91383745						FALSE	FALSE
655	806	708	655	522	891	1145	1552	1110051M20RIK_4	1110051M20RIK	4	4	1110051M20RIK	228356		FALSE	ANTISENSE	228356_NM_175123.4_NC_000068.7_91282603_ANTISENSE					TTGGGACAATCACTGTATTG	91282603						FALSE	FALSE
326	256	173	96	293	187	108	84	1110059E24RIK_1	1110059E24RIK	1	1	1110059E24RIK	66206		FALSE	SENSE	66206_NM_025423.2_NC_000085.6_21619162_SENSE					GCTGCAAAGAAGTTCTTGAG	21619162						FALSE	FALSE
509	664	472	461	398	531	520	503	1110059E24RIK_2	1110059E24RIK	2	2	1110059E24RIK	66206		FALSE	SENSE	66206_NM_025423.2_NC_000085.6_21598785_SENSE					CTTGAAGTTTGTGCCAAATG	21598785						FALSE	FALSE
337	396	454	353	363	138	83	19	1110059E24RIK_3	1110059E24RIK	3	3	1110059E24RIK	66206		FALSE	SENSE	66206_NM_025423.2_NC_000085.6_21619114_SENSE					CACTGTCAAAGCCTAAGAAG	21619114						FALSE	FALSE
266	200	118	95	282	166	21	46	1110059E24RIK_4	1110059E24RIK	4	4	1110059E24RIK	66206		FALSE	SENSE	66206_NM_025423.2_NC_000085.6_21652608_SENSE					AAGAGTGTTCAGACCAAGGT	21652608						FALSE	FALSE
583	591	474	500	596	483	430	276	1110059G10RIK_1	1110059G10RIK	1	1	1110059G10RIK	66202		FALSE	SENSE	66202_NM_025419.4_NC_000075.6_122950842_SENSE					TCCCGCTTCAAAGAGAGAGT	122950842						FALSE	FALSE
709	997	871	927	582	792	765	486	1110059G10RIK_2	1110059G10RIK	2	2	1110059G10RIK	66202		FALSE	ANTISENSE	66202_NM_025419.4_NC_000075.6_122950816_ANTISENSE					CCTCACCTTGGTCTCTACGG	122950816						FALSE	FALSE
548	452	367	281	522	685	976	949	1110059G10RIK_3	1110059G10RIK	3	3	1110059G10RIK	66202		FALSE	SENSE	66202_NM_025419.4_NC_000075.6_122950886_SENSE					GGAACCAAGTGTCCTATGTG	122950886						FALSE	FALSE
850	861	924	1029	591	736	415	427	1110059G10RIK_4	1110059G10RIK	4	4	1110059G10RIK	66202		FALSE	SENSE	66202_NM_025419.4_NC_000075.6_122949003_SENSE					AGATGAACAGCCTCAAGTAG	122949003						FALSE	FALSE
492	720	751	824	661	847	1062	740	1110065P20RIK_1	1110065P20RIK	1	1	1110065P20RIK	68920		FALSE	SENSE	68920_NM_001142727.1_NC_000070.6_124849923_SENSE					GCCGCCCCAGCCATCTGTAT	124849923						FALSE	FALSE
253	200	168	199	276	242	190	183	1110065P20RIK_2	1110065P20RIK	2	2	1110065P20RIK	68920		FALSE	SENSE	68920_NM_001142727.1_NC_000070.6_124849949_SENSE					TAGAACGGTTCAGCCAAGTC	124849949						FALSE	FALSE
362	399	325	332	385	319	332	442	1110065P20RIK_3	1110065P20RIK	3	3	1110065P20RIK	68920		FALSE	SENSE	68920_NM_001142727.1_NC_000070.6_124850242_SENSE					CGGCGCCCAGAACCGGCTGG	124850242						FALSE	FALSE
481	342	252	373	403	645	1122	1013	1110065P20RIK_4	1110065P20RIK	4	4	1110065P20RIK	68920		FALSE	ANTISENSE	68920_NM_001142727.1_NC_000070.6_124849933_ANTISENSE					GCCGATACAGATGGCTGGGG	124849933						FALSE	FALSE
14	20	17	1	8	2	0	0	1190002N15RIK_1	1190002N15RIK	1	1	1190002N15RIK	68861		FALSE	ANTISENSE	68861_NM_001033145.2_NC_000075.6_94537447_ANTISENSE					AGACGCGCGAACTCGGTGCG	94537447						FALSE	FALSE
745	786	781	833	716	499	597	610	1190002N15RIK_2	1190002N15RIK	2	2	1190002N15RIK	68861		FALSE	ANTISENSE	68861_NM_001033145.2_NC_000075.6_94537616_ANTISENSE					AGTACACGTTCTTCACGTTG	94537616						FALSE	FALSE
601	917	805	855	422	464	719	571	1190002N15RIK_3	1190002N15RIK	3	3	1190002N15RIK	68861		FALSE	SENSE	68861_NM_001033145.2_NC_000075.6_94537320_SENSE					GCGCCGCTACGCGGAGACCA	94537320						FALSE	FALSE
0	0	0	0	4	0	0	0	1190002N15RIK_4	1190002N15RIK	4	4	1190002N15RIK	68861		FALSE	ANTISENSE	68861_NM_001033145.2_NC_000075.6_94524562_ANTISENSE					TCTCCATTAACTGCCAAGCA	94524562						FALSE	FALSE
867	1043	1197	1151	704	629	1009	756	1190003K10RIK_1	1190003K10RIK	1	1	1190003K10RIK	68880		FALSE	SENSE	68880_NM_001195435.1_NC_000079.6_64485881_SENSE					AACTGGAAGAAGATCGCCAG	64485881						FALSE	FALSE
471	586	220	300	636	498	543	494	1190003K10RIK_2	1190003K10RIK	2	2	1190003K10RIK	68880		FALSE	SENSE	68880_NM_001195435.1_NC_000079.6_64485983_SENSE					TGAACAGCCAGTACATGCGC	64485983						FALSE	FALSE
389	256	358	203	326	460	434	477	1190003K10RIK_3	1190003K10RIK	3	3	1190003K10RIK	68880		FALSE	SENSE	68880_NM_001195435.1_NC_000079.6_64485931_SENSE					GCTCAAAAGCTTCTGGGAAA	64485931						FALSE	FALSE
484	492	380	451	350	568	810	389	1190003K10RIK_4	1190003K10RIK	4	4	1190003K10RIK	68880		FALSE	SENSE	68880_NM_001195435.1_NC_000079.6_64481848_SENSE					TCCTCAGGCTTAGAGAAGAA	64481848						FALSE	FALSE
828	1047	978	988	653	1077	1250	1022	1190005I06RIK_1	1190005I06RIK	1	1	1190005I06RIK	68918		FALSE	ANTISENSE	68918_NM_197988.1_NC_000074.6_120611255_ANTISENSE					GGGGGCGTGATGATAATGTT	120611255						FALSE	FALSE
266	236	185	153	255	324	657	638	1190005I06RIK_2	1190005I06RIK	2	2	1190005I06RIK	68918		FALSE	SENSE	68918_NM_197988.1_NC_000074.6_120634310_SENSE					GCGTCGCCTGGTGTCCCTCA	120634310						FALSE	FALSE
662	1167	1377	1543	615	840	517	631	1190005I06RIK_3	1190005I06RIK	3	3	1190005I06RIK	68918		FALSE	SENSE	68918_NM_197988.1_NC_000074.6_120611299_SENSE					CAGCAACAACAACCACGACG	120611299						FALSE	FALSE
545	704	479	562	418	613	223	180	1190005I06RIK_4	1190005I06RIK	4	4	1190005I06RIK	68918		FALSE	SENSE	68918_NM_197988.1_NC_000074.6_120628500_SENSE					CCCGCAGAGGCGACGCCATG	120628500						FALSE	FALSE
572	677	489	680	385	598	448	287	1190007I07RIK_1	1190007I07RIK	1	1	1190007I07RIK	544717		FALSE	ANTISENSE	544717_NM_001135567.1_NC_000076.6_82622760_ANTISENSE					CCCCGGCGCACATGGCCAGG	82622760						FALSE	FALSE
645	784	833	856	908	1217	2238	2163	1190007I07RIK_2	1190007I07RIK	2	2	1190007I07RIK	544717		FALSE	ANTISENSE	544717_NM_001135567.1_NC_000076.6_82622737_ANTISENSE					ATAGTACCAATGCACCACCT	82622737						FALSE	FALSE
894	1012	725	703	875	1200	1993	1919	1190007I07RIK_3	1190007I07RIK	3	3	1190007I07RIK	544717		FALSE	SENSE	544717_NM_001135567.1_NC_000076.6_82622749_SENSE					CCTCCTGGCCATGTGCGCCG	82622749						FALSE	FALSE
619	589	540	608	596	574	813	823	1190007I07RIK_4	1190007I07RIK	4	4	1190007I07RIK	544717		FALSE	SENSE	544717_NM_001135567.1_NC_000076.6_82622723_SENSE					AGGTGGTGCATTGGTACTAT	82622723						FALSE	FALSE
473	645	436	308	491	535	493	276	1200014J11RIK_1	1200014J11RIK	1	1	1200014J11RIK	66874		FALSE	ANTISENSE	66874_NM_025818.3_NC_000077.6_73070897_ANTISENSE					GCAGGCAACTACCGGAATGT	73070897						FALSE	FALSE
451	521	372	457	375	428	621	532	1200014J11RIK_2	1200014J11RIK	2	2	1200014J11RIK	66874		FALSE	SENSE	66874_NM_025818.3_NC_000077.6_73049881_SENSE					AAGCAGAAGATATGAAAACA	73049881						FALSE	FALSE
632	428	307	348	642	293	306	197	1200014J11RIK_3	1200014J11RIK	3	3	1200014J11RIK	66874		FALSE	SENSE	66874_NM_025818.3_NC_000077.6_73073319_SENSE					TGCCGATGACAGAGTCGTGG	73073319						FALSE	FALSE
645	1132	882	657	521	491	745	856	1200014J11RIK_4	1200014J11RIK	4	4	1200014J11RIK	66874		FALSE	SENSE	66874_NM_025818.3_NC_000077.6_73065574_SENSE					ATGCTCTATCGTAGGCAATG	73065574						FALSE	FALSE
165	415	525	313	266	501	802	776	1300017J02RIK_1	1300017J02RIK	1	1	1300017J02RIK	71775		FALSE	ANTISENSE	71775_NM_027918.2_NC_000075.6_103277490_ANTISENSE					GCCAAAGTATGGTTCCCGGG	103277490						FALSE	FALSE
305	379	271	364	324	323	224	229	1300017J02RIK_2	1300017J02RIK	2	2	1300017J02RIK	71775		FALSE	SENSE	71775_NM_027918.2_NC_000075.6_103267667_SENSE					GCCTACGTCGCAGGCCACTG	103267667						FALSE	FALSE
719	773	655	725	768	915	1555	1095	1300017J02RIK_3	1300017J02RIK	3	3	1300017J02RIK	71775		FALSE	ANTISENSE	71775_NM_027918.2_NC_000075.6_103269730_ANTISENSE					AACAGCAGGTCCTCCCCGTG	103269730						FALSE	FALSE
525	1168	723	989	602	782	756	731	1300017J02RIK_4	1300017J02RIK	4	4	1300017J02RIK	71775		FALSE	ANTISENSE	71775_NM_027918.2_NC_000075.6_103272642_ANTISENSE					CAGCTCGTATTGGTCCCTGT	103272642						FALSE	FALSE
149	315	281	255	194	252	396	356	1500009L16RIK_1	1500009L16RIK	1	1	1500009L16RIK	69784		FALSE	SENSE	69784_NM_001145198.1_NC_000076.6_83757459_SENSE					TAGAACAGAAGACTCGATAA	83757459						FALSE	FALSE
734	785	710	930	708	955	994	841	1500009L16RIK_2	1500009L16RIK	2	2	1500009L16RIK	69784		FALSE	ANTISENSE	69784_NM_001145198.1_NC_000076.6_83723029_ANTISENSE					GCTCTGCTTACCTCGGCCCG	83723029						FALSE	FALSE
673	959	840	812	637	1339	1952	2225	1500009L16RIK_3	1500009L16RIK	3	3	1500009L16RIK	69784		FALSE	SENSE	69784_NM_001145198.1_NC_000076.6_83723005_SENSE					GATGGGTTGCGGGAACTCCA	83723005						FALSE	FALSE
455	623	465	643	396	471	358	405	1500009L16RIK_4	1500009L16RIK	4	4	1500009L16RIK	69784		FALSE	SENSE	69784_NM_001145198.1_NC_000076.6_83757476_SENSE					TAACGGAAGACGACAAGAGG	83757476						FALSE	FALSE
485	465	320	278	508	528	362	483	1500012F01RIK_1	1500012F01RIK	1	1	1500012F01RIK	68949		FALSE	SENSE	68949_NM_001081005.1_NC_000068.7_167065203_SENSE					GAATGGAGCGTGAACTCCTG	167065203						FALSE	FALSE
534	452	461	568	464	811	1182	1092	1500012F01RIK_2	1500012F01RIK	2	2	1500012F01RIK	68949		FALSE	ANTISENSE	68949_NM_001081005.1_NC_000068.7_167065451_ANTISENSE					CAGACCAACACCTGCATCCT	167065451						FALSE	FALSE
703	1306	1367	1534	814	891	1070	970	1500012F01RIK_3	1500012F01RIK	3	3	1500012F01RIK	68949		FALSE	ANTISENSE	68949_NM_001081005.1_NC_000068.7_167065737_ANTISENSE					GCATTCTGCATAGCCTTGTG	167065737						FALSE	FALSE
530	417	570	580	600	635	503	395	1500012F01RIK_4	1500012F01RIK	4	4	1500012F01RIK	68949		FALSE	ANTISENSE	68949_NM_001081005.1_NC_000068.7_167065714_ANTISENSE					CTGGGCAGCAGGAACACATC	167065714						FALSE	FALSE
565	810	805	566	656	1152	1116	1241	1500015O10RIK_1	1500015O10RIK	1	1	1500015O10RIK	78896		FALSE	SENSE	78896_NM_024283.3_NC_000067.6_43738646_SENSE					AGCGTGCCAAACGACAGCTG	43738646						FALSE	FALSE
548	669	405	685	497	561	582	516	1500015O10RIK_2	1500015O10RIK	2	2	1500015O10RIK	78896		FALSE	SENSE	78896_NM_024283.3_NC_000067.6_43738618_SENSE					ACAGCAAAGGAATTCCTAGG	43738618						FALSE	FALSE
469	380	385	294	355	312	185	122	1500015O10RIK_3	1500015O10RIK	3	3	1500015O10RIK	78896		FALSE	SENSE	78896_NM_024283.3_NC_000067.6_43737243_SENSE					AAGATGCTCCAGAAACGAGA	43737243						FALSE	FALSE
711	770	799	692	547	557	603	649	1500015O10RIK_4	1500015O10RIK	4	4	1500015O10RIK	78896		FALSE	SENSE	78896_NM_024283.3_NC_000067.6_43738699_SENSE					TACCAGCAGTTCCTCTACAT	43738699						FALSE	FALSE
426	368	187	128	235	173	183	179	1600002H07RIK_1	1600002H07RIK	1	1	1600002H07RIK	72016		FALSE	SENSE	72016_NM_028056.1_NC_000083.6_24219920_SENSE					TTGGGTACAAGATCCACCAA	24219920						FALSE	FALSE
687	856	437	342	526	777	691	559	1600002H07RIK_2	1600002H07RIK	2	2	1600002H07RIK	72016		FALSE	SENSE	72016_NM_028056.1_NC_000083.6_24217944_SENSE					AGGCGCACGCACGGATCCTG	24217944						FALSE	FALSE
338	321	204	65	286	149	130	59	1600002H07RIK_3	1600002H07RIK	3	3	1600002H07RIK	72016		FALSE	SENSE	72016_NM_028056.1_NC_000083.6_24219820_SENSE					GAACACAAGACCAAACTACT	24219820						FALSE	FALSE
607	745	241	118	445	355	260	269	1600002H07RIK_4	1600002H07RIK	4	4	1600002H07RIK	72016		FALSE	SENSE	72016_NM_028056.1_NC_000083.6_24220537_SENSE					GGAGCCTGCGCGTTTCCAGG	24220537						FALSE	FALSE
580	591	650	787	507	543	708	654	1600002K03RIK_1	1600002K03RIK	1	1	1600002K03RIK	69770		FALSE	SENSE	69770_NM_027207.2_NC_000076.6_80173125_SENSE					GCTTGTTCTACGTAATCACT	80173125						FALSE	FALSE
413	531	462	351	516	630	1419	1630	1600002K03RIK_2	1600002K03RIK	2	2	1600002K03RIK	69770		FALSE	ANTISENSE	69770_NM_027207.2_NC_000076.6_80173004_ANTISENSE					AACCAGGGTTGCTACACCAG	80173004						FALSE	FALSE
355	296	575	727	295	234	111	53	1600002K03RIK_3	1600002K03RIK	3	3	1600002K03RIK	69770		FALSE	ANTISENSE	69770_NM_027207.2_NC_000076.6_80173163_ANTISENSE					CGCACCTAAAAGCCCGGATG	80173163						FALSE	FALSE
293	287	387	559	380	442	583	679	1600002K03RIK_4	1600002K03RIK	4	4	1600002K03RIK	69770		FALSE	SENSE	69770_NM_027207.2_NC_000076.6_80173068_SENSE					CTTATAACCACACAAACGGG	80173068						FALSE	FALSE
317	318	479	444	313	216	153	53	1600012H06RIK_1	1600012H06RIK	1	1	1600012H06RIK	67912		FALSE	SENSE	67912_NM_001083880.1_NC_000083.6_14943701_SENSE					GGAAGACGACGACGTCCCGG	14943701						FALSE	FALSE
315	486	416	527	428	624	895	1033	1600012H06RIK_2	1600012H06RIK	2	2	1600012H06RIK	67912		FALSE	SENSE	67912_NM_001083880.1_NC_000083.6_14943833_SENSE					GGATGCGGACCTGTACGTGT	14943833						FALSE	FALSE
152	142	85	103	88	146	106	68	1600012H06RIK_3	1600012H06RIK	3	3	1600012H06RIK	67912		FALSE	SENSE	67912_NM_001083880.1_NC_000083.6_14943933_SENSE					GCACACTTCCAGCGACCGGT	14943933						FALSE	FALSE
510	675	502	407	508	315	201	234	1600012H06RIK_4	1600012H06RIK	4	4	1600012H06RIK	67912		FALSE	SENSE	67912_NM_001083880.1_NC_000083.6_14943777_SENSE					TACTTGCGGTTGAACCATGA	14943777						FALSE	FALSE
387	369	329	196	335	354	161	301	1600014C10RIK_1	1600014C10RIK	1	1	1600014C10RIK	72244		FALSE	SENSE	72244_NM_001085385.1_NC_000073.6_38188772_SENSE					GGCCCACCAGGAATAGCTGT	38188772						FALSE	FALSE
773	982	860	823	717	741	1002	648	1600014C10RIK_2	1600014C10RIK	2	2	1600014C10RIK	72244		FALSE	ANTISENSE	72244_NM_001085385.1_NC_000073.6_38188738_ANTISENSE					ACCAACCAAGCCACCGACGA	38188738						FALSE	FALSE
609	1059	882	973	493	673	932	1740	1600014C10RIK_3	1600014C10RIK	3	3	1600014C10RIK	72244		FALSE	SENSE	72244_NM_001085385.1_NC_000073.6_38188702_SENSE					GGCCGTCAAGCACTCTGGAA	38188702						FALSE	FALSE
464	450	324	243	488	889	1029	1098	1600014C10RIK_4	1600014C10RIK	4	4	1600014C10RIK	72244		FALSE	SENSE	72244_NM_001085385.1_NC_000073.6_38188668_SENSE					TGTGCTCCATTTCCCAGGAG	38188668						FALSE	FALSE
743	652	673	767	633	440	426	238	1600014C23RIK_1	1600014C23RIK	1	1	1600014C23RIK	72240		FALSE	SENSE	72240_NM_028164.1_NC_000083.6_45733711_SENSE					AGTTCGACCCATCTACAGAG	45733711						FALSE	FALSE
539	413	442	650	682	669	901	786	1600014C23RIK_2	1600014C23RIK	2	2	1600014C23RIK	72240		FALSE	ANTISENSE	72240_NM_028164.1_NC_000083.6_45733662_ANTISENSE					GACTCCCAGTGGGTAGACTG	45733662						FALSE	FALSE
583	1121	915	1130	505	584	593	425	1600014C23RIK_3	1600014C23RIK	3	3	1600014C23RIK	72240		FALSE	SENSE	72240_NM_028164.1_NC_000083.6_45733642_SENSE					ACCCACTGGGAGTCCCGGAA	45733642						FALSE	FALSE
603	605	490	470	521	709	946	849	1600014C23RIK_4	1600014C23RIK	4	4	1600014C23RIK	72240		FALSE	SENSE	72240_NM_028164.1_NC_000083.6_45733611_SENSE					TGGCAGAGCACCCACCAGCA	45733611						FALSE	FALSE
840	984	807	586	694	799	990	986	1600014K23RIK_1	1600014K23RIK	1	1	1600014K23RIK	71996		FALSE	ANTISENSE	71996_NM_028046.1_NC_000086.7_85269906_ANTISENSE					ACGCGCACTCCATCGCCATG	85269906						FALSE	FALSE
611	869	940	849	564	1138	1430	1671	1600014K23RIK_2	1600014K23RIK	2	2	1600014K23RIK	71996		FALSE	ANTISENSE	71996_NM_028046.1_NC_000086.7_85269860_ANTISENSE					TTGATTGGCAATTCTCCCAA	85269860						FALSE	FALSE
345	669	676	790	380	447	350	552	1600014K23RIK_3	1600014K23RIK	3	3	1600014K23RIK	71996		FALSE	ANTISENSE	71996_NM_028046.1_NC_000086.7_85269783_ANTISENSE					TCCACTTCTGAGACTGACGC	85269783						FALSE	FALSE
762	932	845	830	551	700	767	650	1600014K23RIK_4	1600014K23RIK	4	4	1600014K23RIK	71996		FALSE	SENSE	71996_NM_028046.1_NC_000086.7_85269650_SENSE					GCTCGAGCAGACTTACCTGT	85269650						FALSE	FALSE
438	312	220	231	481	417	430	307	1600015I10RIK_1	1600015I10RIK	1	1	1600015I10RIK	69761		FALSE	SENSE	69761_NM_001081273.2_NC_000072.6_48930567_SENSE					CATCTACCGTACGCTGACAG	48930567						FALSE	FALSE
500	536	442	384	421	279	273	210	1600015I10RIK_2	1600015I10RIK	2	2	1600015I10RIK	69761		FALSE	SENSE	69761_NM_001081273.2_NC_000072.6_48931020_SENSE					TGTTTCTAGCTATAACGTAG	48931020						FALSE	FALSE
649	439	355	386	506	363	151	156	1600015I10RIK_3	1600015I10RIK	3	3	1600015I10RIK	69761		FALSE	SENSE	69761_NM_001081273.2_NC_000072.6_48930903_SENSE					ACTCACGGAGTCAGTTGACA	48930903						FALSE	FALSE
804	1103	856	705	593	629	667	612	1600015I10RIK_4	1600015I10RIK	4	4	1600015I10RIK	69761		FALSE	SENSE	69761_NM_001081273.2_NC_000072.6_48931412_SENSE					AAGACTTCAACTCCAGTGCA	48931412						FALSE	FALSE
243	239	51	48	313	352	335	324	1700001C02RIK_1	1700001C02RIK	1	1	1700001C02RIK	75434		FALSE	ANTISENSE	75434_NM_029285.1_NC_000071.6_30480505_ANTISENSE					TGGGAAAGCAACCCCCACTG	30480505						FALSE	FALSE
429	537	552	417	447	664	1016	749	1700001C02RIK_2	1700001C02RIK	2	2	1700001C02RIK	75434		FALSE	ANTISENSE	75434_NM_029285.1_NC_000071.6_30480548_ANTISENSE					GAGTTATCAGTCAGAACCAG	30480548						FALSE	FALSE
471	417	399	320	523	979	836	430	1700001C02RIK_3	1700001C02RIK	3	3	1700001C02RIK	75434		FALSE	SENSE	75434_NM_029285.1_NC_000071.6_30480388_SENSE					TGCCGTCCCTACAGGTACAA	30480388						FALSE	FALSE
426	596	383	313	360	598	919	1126	1700001C02RIK_4	1700001C02RIK	4	4	1700001C02RIK	75434		FALSE	SENSE	75434_NM_029285.1_NC_000071.6_30480619_SENSE					AGCCGATCCAACCAGGACAA	30480619						FALSE	FALSE
431	450	457	388	490	421	548	291	1700001C19RIK_1	1700001C19RIK	1	1	1700001C19RIK	75462		FALSE	SENSE	75462_NM_029296.2_NC_000083.6_47413843_SENSE					AAAGATGACATCAGGCACAA	47413843						FALSE	FALSE
563	785	1066	1010	563	513	302	462	1700001C19RIK_2	1700001C19RIK	2	2	1700001C19RIK	75462		FALSE	SENSE	75462_NM_029296.2_NC_000083.6_47433371_SENSE					AGAGAAGAGCCATGCCCTCG	47433371						FALSE	FALSE
673	1089	1247	1087	577	1121	884	931	1700001C19RIK_3	1700001C19RIK	3	3	1700001C19RIK	75462		FALSE	SENSE	75462_NM_029296.2_NC_000083.6_47436612_SENSE					GAAATGCGAGCTACCTGGAC	47436612						FALSE	FALSE
444	471	499	490	487	377	406	316	1700001C19RIK_4	1700001C19RIK	4	4	1700001C19RIK	75462		FALSE	SENSE	75462_NM_029296.2_NC_000083.6_47413783_SENSE					ACGGGACCGAGAGCAGACTC	47413783						FALSE	FALSE
201	36	5	0	246	20	1	1	1700001F09RIK_1	1700001F09RIK	1	1	1700001F09RIK	71826		FALSE	SENSE	71826_NM_027940.2_NC_000080.6_43346732_SENSE					AGAACGAGAAAAGAATCAAG	43346732						FALSE	FALSE
328	24	16	0	404	107	3	0	1700001F09RIK_2	1700001F09RIK	2	2	1700001F09RIK	71826		FALSE	SENSE	71826_NM_027940.2_NC_000080.6_43346673_SENSE					AATGAGAGAGACATTCTCCA	43346673						FALSE	FALSE
539	486	382	180	501	222	215	125	1700001F09RIK_3	1700001F09RIK	3	3	1700001F09RIK	71826		FALSE	ANTISENSE	71826_NM_027940.2_NC_000080.6_43346765_ANTISENSE					TCATCGATGTTGGGAGTTTG	43346765						FALSE	FALSE
365	11	6	2	349	69	16	1	1700001F09RIK_4	1700001F09RIK	4	4	1700001F09RIK	71826		FALSE	ANTISENSE	71826_NM_027940.2_NC_000080.6_43344668_ANTISENSE					TGAGGTTAGATTCAATCAGG	43344668						FALSE	FALSE
795	852	834	1026	416	367	247	93	1700001J03RIK_1	1700001J03RIK	1	1	1700001J03RIK	69282		FALSE	SENSE	69282_NM_001008547.1_NC_000071.6_146184883_SENSE					CTATAACAGCCCAGAATACG	146184883						FALSE	FALSE
223	209	226	163	324	301	422	369	1700001J03RIK_2	1700001J03RIK	2	2	1700001J03RIK	69282		FALSE	ANTISENSE	69282_NM_001008547.1_NC_000071.6_146183599_ANTISENSE					GGGACTCACAAAAATCCTTG	146183599						FALSE	FALSE
500	844	721	752	536	649	684	989	1700001J03RIK_3	1700001J03RIK	3	3	1700001J03RIK	69282		FALSE	ANTISENSE	69282_NM_001008547.1_NC_000071.6_146184201_ANTISENSE					TTCTACACAGTCAGGCCGGA	146184201						FALSE	FALSE
264	432	448	501	251	250	222	255	1700001J03RIK_4	1700001J03RIK	4	4	1700001J03RIK	69282		FALSE	ANTISENSE	69282_NM_001008547.1_NC_000071.6_146183642_ANTISENSE					CAGAAAGCTGAATACGTCAC	146183642						FALSE	FALSE
475	328	316	298	488	443	346	204	1700001K19RIK_1	1700001K19RIK	1	1	1700001K19RIK	66323		FALSE	ANTISENSE	66323_NM_025488.2_NC_000078.6_110668913_ANTISENSE					GCGATAGTTGGAATGACCTG	110668913						FALSE	FALSE
708	1001	570	587	698	533	479	541	1700001K19RIK_2	1700001K19RIK	2	2	1700001K19RIK	66323		FALSE	ANTISENSE	66323_NM_025488.2_NC_000078.6_110668861_ANTISENSE					AGTTGCGGTTCCTATCACCC	110668861						FALSE	FALSE
358	759	484	464	286	306	202	223	1700001K19RIK_3	1700001K19RIK	3	3	1700001K19RIK	66323		FALSE	ANTISENSE	66323_NM_025488.2_NC_000078.6_110668799_ANTISENSE					TGGGAGCGAGTCTTCCACGC	110668799						FALSE	FALSE
584	530	506	504	427	373	593	836	1700001K19RIK_4	1700001K19RIK	4	4	1700001K19RIK	66323		FALSE	ANTISENSE	66323_NM_025488.2_NC_000078.6_110668730_ANTISENSE					GTCGACGTCATGGACTTCGA	110668730						FALSE	FALSE
397	521	654	611	429	556	694	465	1700001L19RIK_1	1700001L19RIK	1	1	1700001L19RIK	69315		FALSE	ANTISENSE	69315_NM_027035.1_NC_000079.6_68597520_ANTISENSE					CCTCCTTCTTTAAGCCACCG	68597520						FALSE	FALSE
519	865	739	448	456	740	1007	845	1700001L19RIK_2	1700001L19RIK	2	2	1700001L19RIK	69315		FALSE	SENSE	69315_NM_027035.1_NC_000079.6_68611254_SENSE					GAGAACATGCAAAGAACCTG	68611254						FALSE	FALSE
572	497	451	570	524	574	795	810	1700001L19RIK_3	1700001L19RIK	3	3	1700001L19RIK	69315		FALSE	SENSE	69315_NM_027035.1_NC_000079.6_68597677_SENSE					CTTTCAGCTACATCCCACCA	68597677						FALSE	FALSE
62	52	78	54	24	14	0	0	1700001L19RIK_4	1700001L19RIK	4	4	1700001L19RIK	69315		FALSE	SENSE	69315_NM_027035.1_NC_000079.6_68611161_SENSE					TCTCTGTTTATTCCCAGACA	68611161						FALSE	FALSE
766	891	683	683	703	914	1400	1464	1700001O22RIK_1	1700001O22RIK	1	1	1700001O22RIK	73598		FALSE	ANTISENSE	73598_NM_198000.3_NC_000068.7_30797934_ANTISENSE					GTCTGCGAATCGTACCCGGA	30797934						FALSE	FALSE
458	589	536	833	368	454	719	500	1700001O22RIK_2	1700001O22RIK	2	2	1700001O22RIK	73598		FALSE	SENSE	73598_NM_198000.3_NC_000068.7_30801414_SENSE					GGCGAGATGTAGACGGCGCG	30801414						FALSE	FALSE
285	391	346	365	292	181	177	93	1700001O22RIK_3	1700001O22RIK	3	3	1700001O22RIK	73598		FALSE	SENSE	73598_NM_198000.3_NC_000068.7_30801342_SENSE					CGAACGCTCGGCGAGACCGT	30801342						FALSE	FALSE
469	805	668	833	437	349	449	420	1700001O22RIK_4	1700001O22RIK	4	4	1700001O22RIK	73598		FALSE	SENSE	73598_NM_198000.3_NC_000068.7_30800803_SENSE					GAGGGACAAACCATTGCACT	30800803						FALSE	FALSE
587	617	479	151	534	587	922	1121	1700001P01RIK_1	1700001P01RIK	1	1	1700001P01RIK	72215		FALSE	SENSE	72215_NM_028156.2_NC_000077.6_97775706_SENSE					AACTGGACCACCACAGTCGT	97775706						FALSE	FALSE
431	401	376	275	321	310	437	440	1700001P01RIK_2	1700001P01RIK	2	2	1700001P01RIK	72215		FALSE	ANTISENSE	72215_NM_028156.2_NC_000077.6_97775733_ANTISENSE					TCCAGTTGAGGATTATAAGG	97775733						FALSE	FALSE
476	575	247	355	514	454	698	469	1700001P01RIK_3	1700001P01RIK	3	3	1700001P01RIK	72215		FALSE	SENSE	72215_NM_028156.2_NC_000077.6_97772731_SENSE					ATATCTCAATAGGAGGAACT	97772731						FALSE	FALSE
401	447	303	187	420	350	408	430	1700001P01RIK_4	1700001P01RIK	4	4	1700001P01RIK	72215		FALSE	SENSE	72215_NM_028156.2_NC_000077.6_97775653_SENSE					TTGCGGAAAACTGATCAGGT	97775653						FALSE	FALSE
330	314	182	231	345	395	558	536	1700003E16RIK_1	1700003E16RIK	1	1	1700003E16RIK	71837		FALSE	ANTISENSE	71837_NM_027948.1_NC_000072.6_83162083_ANTISENSE					CGAGGAATCCATGCGCAACG	83162083						FALSE	FALSE
519	359	313	318	461	345	289	352	1700003E16RIK_2	1700003E16RIK	2	2	1700003E16RIK	71837		FALSE	ANTISENSE	71837_NM_027948.1_NC_000072.6_83161216_ANTISENSE					ATGGTGAATGGAACGCACTG	83161216						FALSE	FALSE
693	611	814	951	557	654	1009	1235	1700003E16RIK_3	1700003E16RIK	3	3	1700003E16RIK	71837		FALSE	SENSE	71837_NM_027948.1_NC_000072.6_83161787_SENSE					TCTTTACGATCTACGGCGGA	83161787						FALSE	FALSE
671	856	566	483	469	600	614	470	1700003E16RIK_4	1700003E16RIK	4	4	1700003E16RIK	71837		FALSE	ANTISENSE	71837_NM_027948.1_NC_000072.6_83161348_ANTISENSE					GAATCCGTAGTGCATGCCAG	83161348						FALSE	FALSE
540	691	471	407	525	892	993	1254	1700003F12RIK_1	1700003F12RIK	1	1	1700003F12RIK	75480		FALSE	SENSE	75480_NM_029305.2_NC_000068.7_154549661_SENSE					CGCCCCAACGTGCTTCCCAG	154549661						FALSE	FALSE
582	744	688	659	499	500	785	642	1700003F12RIK_2	1700003F12RIK	2	2	1700003F12RIK	75480		FALSE	SENSE	75480_NM_029305.2_NC_000068.7_154549609_SENSE					CAGCGGCGGGCCCATTTGTG	154549609						FALSE	FALSE
923	1195	787	936	698	1009	964	878	1700003F12RIK_3	1700003F12RIK	3	3	1700003F12RIK	75480		FALSE	ANTISENSE	75480_NM_029305.2_NC_000068.7_154549540_ANTISENSE					AGCAGCACGATCTTGGTCTG	154549540						FALSE	FALSE
707	906	798	879	541	585	830	730	1700003F12RIK_4	1700003F12RIK	4	4	1700003F12RIK	75480		FALSE	ANTISENSE	75480_NM_029305.2_NC_000068.7_154549364_ANTISENSE					GCGGGGGTTCTCACCCACAC	154549364						FALSE	FALSE
461	678	446	534	351	407	409	342	1700006A11RIK_1	1700006A11RIK	1	1	1700006A11RIK	71824		FALSE	SENSE	71824_NM_027939.1_NC_000069.6_124419881_SENSE					CATAACTCAAGTATTCCACA	124419881						FALSE	FALSE
518	1022	777	914	396	486	472	217	1700006A11RIK_2	1700006A11RIK	2	2	1700006A11RIK	71824		FALSE	ANTISENSE	71824_NM_027939.1_NC_000069.6_124413704_ANTISENSE					AAGTTAGTTATATTGTTTAG	124413704						FALSE	FALSE
462	513	453	380	411	440	189	124	1700006A11RIK_3	1700006A11RIK	3	3	1700006A11RIK	71824		FALSE	SENSE	71824_NM_027939.1_NC_000069.6_124413566_SENSE					ACAATGAGGGGACTATAGGT	124413566						FALSE	FALSE
373	412	364	384	413	569	911	1200	1700006A11RIK_4	1700006A11RIK	4	4	1700006A11RIK	71824		FALSE	ANTISENSE	71824_NM_027939.1_NC_000069.6_124414351_ANTISENSE					AATCCCGAGTTGCAGGAACG	124414351						FALSE	FALSE
357	408	427	497	417	512	512	578	1700006E09RIK_1	1700006E09RIK	1	1	1700006E09RIK	75437		FALSE	SENSE	75437_NM_029287.1_NC_000077.6_101988517_SENSE					AAAATTGCGAATGCCTATCG	101988517						FALSE	FALSE
414	505	462	373	322	326	164	119	1700006E09RIK_2	1700006E09RIK	2	2	1700006E09RIK	75437		FALSE	ANTISENSE	75437_NM_029287.1_NC_000077.6_101987149_ANTISENSE					TGTGATTAGAAACGATTACA	101987149						FALSE	FALSE
357	390	218	242	400	395	480	324	1700006E09RIK_3	1700006E09RIK	3	3	1700006E09RIK	75437		FALSE	SENSE	75437_NM_029287.1_NC_000077.6_101987974_SENSE					CGTCGATACCAAACCTCCAA	101987974						FALSE	FALSE
266	277	243	382	303	412	775	585	1700006E09RIK_4	1700006E09RIK	4	4	1700006E09RIK	75437		FALSE	SENSE	75437_NM_029287.1_NC_000077.6_101987233_SENSE					CACAAAAATAGAGTACAAAT	101987233						FALSE	FALSE
569	520	379	455	506	645	970	1094	1700007B14RIK_1	1700007B14RIK	1	1	1700007B14RIK	71831		FALSE	ANTISENSE	71831_NM_001164235.1_NC_000074.6_75746400_ANTISENSE					CCTGATAAATGCTTGCACAG	75746400						FALSE	FALSE
731	1084	809	762	609	734	1272	1130	1700007B14RIK_2	1700007B14RIK	2	2	1700007B14RIK	71831		FALSE	SENSE	71831_NM_001164235.1_NC_000074.6_75575951_SENSE					ACATCACAAGAGATTAAATG	75575951						FALSE	FALSE
770	504	585	483	549	556	630	486	1700007B14RIK_3	1700007B14RIK	3	3	1700007B14RIK	71831		FALSE	SENSE	71831_NM_001164235.1_NC_000074.6_75577847_SENSE					TTAATGTAGTTCAAGAACAT	75577847						FALSE	FALSE
391	375	383	229	313	351	685	522	1700007B14RIK_4	1700007B14RIK	4	4	1700007B14RIK	71831		FALSE	ANTISENSE	71831_NM_001164235.1_NC_000074.6_75629754_ANTISENSE					GAAGAGGCCAGATTATGCAA	75629754						FALSE	FALSE
382	653	641	527	281	430	703	1054	1700007G11RIK_1	1700007G11RIK	1	1	1700007G11RIK	75784		FALSE	SENSE	75784_NM_001024614.1_NC_000071.6_98329439_SENSE					CCTGGACTCTCAGATCACTA	98329439						FALSE	FALSE
515	516	409	293	447	303	249	326	1700007G11RIK_2	1700007G11RIK	2	2	1700007G11RIK	75784		FALSE	SENSE	75784_NM_001024614.1_NC_000071.6_98346271_SENSE					TGGTGGAGCTAGGCTACCGA	98346271						FALSE	FALSE
577	732	930	1088	689	1225	1152	612	1700007G11RIK_3	1700007G11RIK	3	3	1700007G11RIK	75784		FALSE	SENSE	75784_NM_001024614.1_NC_000071.6_98737599_SENSE					TTCGGGACAGAAATCCTCAT	98737599						FALSE	FALSE
594	900	1080	1001	514	552	587	674	1700007G11RIK_4	1700007G11RIK	4	4	1700007G11RIK	75784		FALSE	SENSE	75784_NM_001024614.1_NC_000071.6_98346338_SENSE					AGCTATCAATATTGCAAGAC	98346338						FALSE	FALSE
449	413	320	172	541	474	837	807	1700007K09RIK_1	1700007K09RIK	1	1	1700007K09RIK	69318		FALSE	SENSE	69318_NM_027037.2_NC_000073.6_131326317_SENSE					TTTCTTAAGAATCGCAAAGG	131326317						FALSE	FALSE
648	867	1006	1304	503	423	325	356	1700007K09RIK_2	1700007K09RIK	2	2	1700007K09RIK	69318		FALSE	ANTISENSE	69318_NM_027037.2_NC_000073.6_131327256_ANTISENSE					AAGTCCTATCAGTAGAAACA	131327256						FALSE	FALSE
944	1083	954	1134	956	1823	2392	3037	1700007K09RIK_3	1700007K09RIK	3	3	1700007K09RIK	69318		FALSE	SENSE	69318_NM_027037.2_NC_000073.6_131326284_SENSE					ATGCTATATTGATCCATGCA	131326284						FALSE	FALSE
441	393	381	295	484	511	858	914	1700007K09RIK_4	1700007K09RIK	4	4	1700007K09RIK	69318		FALSE	ANTISENSE	69318_NM_027037.2_NC_000073.6_131327303_ANTISENSE					TGATCGTGATTATTGTCCGG	131327303						FALSE	FALSE
682	905	923	889	609	1015	1194	1065	1700007K13RIK_1	1700007K13RIK	1	1	1700007K13RIK	69327		FALSE	SENSE	69327_NM_027040.1_NC_000068.7_28465174_SENSE					AGGACCAGTAACCAAACCTA	28465174						FALSE	FALSE
485	378	354	204	339	402	345	381	1700007K13RIK_2	1700007K13RIK	2	2	1700007K13RIK	69327		FALSE	SENSE	69327_NM_027040.1_NC_000068.7_28466242_SENSE					AAAACCTCAACAGTCCGCGG	28466242						FALSE	FALSE
720	1024	763	962	619	898	890	901	1700007K13RIK_3	1700007K13RIK	3	3	1700007K13RIK	69327		FALSE	ANTISENSE	69327_NM_027040.1_NC_000068.7_28466088_ANTISENSE					CTGGGAGCTTCTCGCTAATG	28466088						FALSE	FALSE
481	1160	629	1095	545	583	514	432	1700007K13RIK_4	1700007K13RIK	4	4	1700007K13RIK	69327		FALSE	SENSE	69327_NM_027040.1_NC_000068.7_28466054_SENSE					TCAGGTTCAACAACCCGGGG	28466054						FALSE	FALSE
385	316	222	215	416	298	214	290	1700008F21RIK_1	1700008F21RIK	1	1	1700008F21RIK	75453		FALSE	ANTISENSE	75453_NM_001168369.1_NC_000074.6_129072591_ANTISENSE					GGTGGAGACCTAATGACCAT	129072591						FALSE	FALSE
606	723	687	762	610	1127	1542	1446	1700008F21RIK_2	1700008F21RIK	2	2	1700008F21RIK	75453		FALSE	SENSE	75453_NM_001168369.1_NC_000074.6_129110929_SENSE					AGAACATTACACAAATTGCA	129110929						FALSE	FALSE
820	845	760	895	612	583	765	532	1700008F21RIK_3	1700008F21RIK	3	3	1700008F21RIK	75453		FALSE	ANTISENSE	75453_NM_001168369.1_NC_000074.6_129136585_ANTISENSE					ACTCGATTAGCCATTGAAGA	129136585						FALSE	FALSE
830	876	689	482	627	1062	1689	1531	1700008F21RIK_4	1700008F21RIK	4	4	1700008F21RIK	75453		FALSE	ANTISENSE	75453_NM_001168369.1_NC_000074.6_129072651_ANTISENSE					AAATCTTTCATCATAGTCGA	129072651						FALSE	FALSE
437	623	485	496	524	798	809	737	1700008I05RIK_1	1700008I05RIK	1	1	1700008I05RIK	71841		FALSE	SENSE	71841_NM_027952.3_NC_000086.7_135659055_SENSE					TTACAACAGTGCTATACCAA	135659055						FALSE	FALSE
661	989	1155	1127	606	772	1254	1910	1700008I05RIK_2	1700008I05RIK	2	2	1700008I05RIK	71841		FALSE	ANTISENSE	71841_NM_027952.3_NC_000086.7_135664453_ANTISENSE					TCTAATTGGTGCGCACATGA	135664453						FALSE	FALSE
456	416	391	527	450	660	930	981	1700008I05RIK_3	1700008I05RIK	3	3	1700008I05RIK	71841		FALSE	ANTISENSE	71841_NM_027952.3_NC_000086.7_135664577_ANTISENSE					TTTCTTAGAAGATTCTGACG	135664577						FALSE	FALSE
979	1461	1009	1233	799	1025	1367	1362	1700008I05RIK_4	1700008I05RIK	4	4	1700008I05RIK	71841		FALSE	ANTISENSE	71841_NM_027952.3_NC_000086.7_135659174_ANTISENSE					AAGTGATGTAATAATCTCTG	135659174						FALSE	FALSE
495	574	399	324	370	526	477	373	1700008O03RIK_1	1700008O03RIK	1	1	1700008O03RIK	69349		FALSE	SENSE	69349_NM_027049.1_NC_000073.6_44361171_SENSE					GCAGGAAGACTTTACGCACG	44361171						FALSE	FALSE
633	546	449	572	546	406	452	381	1700008O03RIK_2	1700008O03RIK	2	2	1700008O03RIK	69349		FALSE	ANTISENSE	69349_NM_027049.1_NC_000073.6_44362994_ANTISENSE					TGGACTCCTCCATAGACTCG	44362994						FALSE	FALSE
492	782	761	888	517	677	772	826	1700008O03RIK_3	1700008O03RIK	3	3	1700008O03RIK	69349		FALSE	ANTISENSE	69349_NM_027049.1_NC_000073.6_44361095_ANTISENSE					TGACATTCATATTCTCGTAG	44361095						FALSE	FALSE
417	349	292	251	410	499	527	275	1700008O03RIK_4	1700008O03RIK	4	4	1700008O03RIK	69349		FALSE	SENSE	69349_NM_027049.1_NC_000073.6_44362735_SENSE					CATCTCGGAATATGAGGCGC	44362735						FALSE	FALSE
568	2003	2285	1873	447	423	485	356	1700008P02RIK_1	1700008P02RIK	1	1	1700008P02RIK	69347		FALSE	ANTISENSE	69347_NM_027048.1_NC_000069.6_6620278_ANTISENSE					CTGGTGACAAGCCTGAACGT	6620278						FALSE	FALSE
786	1135	1319	1531	713	793	550	714	1700008P02RIK_2	1700008P02RIK	2	2	1700008P02RIK	69347		FALSE	ANTISENSE	69347_NM_027048.1_NC_000069.6_6620126_ANTISENSE					AAATGGGCGGGAGGTTCGAA	6620126						FALSE	FALSE
506	397	352	403	412	313	425	388	1700008P02RIK_3	1700008P02RIK	3	3	1700008P02RIK	69347		FALSE	ANTISENSE	69347_NM_027048.1_NC_000069.6_6620315_ANTISENSE					AGAAGGTGAACATATTTCAG	6620315						FALSE	FALSE
476	369	305	241	471	439	758	579	1700008P02RIK_4	1700008P02RIK	4	4	1700008P02RIK	69347		FALSE	ANTISENSE	69347_NM_027048.1_NC_000069.6_6620056_ANTISENSE					AGGGTGAAAGACTACGGAAC	6620056						FALSE	FALSE
810	899	768	603	724	806	1110	985	1700009N14RIK_1	1700009N14RIK	1	1	1700009N14RIK	75471		FALSE	SENSE	75471_NM_001081095.1_NC_000070.6_39451120_SENSE					ACTGGCATAGGGATCTGGTA	39451120						FALSE	FALSE
490	552	428	483	398	433	578	581	1700009N14RIK_2	1700009N14RIK	2	2	1700009N14RIK	75471		FALSE	ANTISENSE	75471_NM_001081095.1_NC_000070.6_39450946_ANTISENSE					CTGCTGGTGTGGAACATCAG	39450946						FALSE	FALSE
333	322	158	102	372	412	230	86	1700009N14RIK_3	1700009N14RIK	3	3	1700009N14RIK	75471		FALSE	ANTISENSE	75471_NM_001081095.1_NC_000070.6_39451049_ANTISENSE					GAACATTATAATGGCACCCT	39451049						FALSE	FALSE
590	605	716	1234	462	1087	1480	1406	1700009N14RIK_4	1700009N14RIK	4	4	1700009N14RIK	75471		FALSE	ANTISENSE	75471_NM_001081095.1_NC_000070.6_39450888_ANTISENSE					TTTCAAATTCACCAGTCAAG	39450888						FALSE	FALSE
549	725	832	702	528	528	591	300	1700010B08RIK_1	1700010B08RIK	1	1	1700010B08RIK	75485		FALSE	SENSE	75485_NM_029308.1_NC_000068.7_173721793_SENSE					CCACAATATAGAAATACCGC	173721793						FALSE	FALSE
439	723	629	525	352	528	600	761	1700010B08RIK_2	1700010B08RIK	2	2	1700010B08RIK	75485		FALSE	ANTISENSE	75485_NM_029308.1_NC_000068.7_173721841_ANTISENSE					GAGTTTCGGATTGAGAGTCT	173721841						FALSE	FALSE
256	196	300	266	369	130	149	80	1700010B08RIK_3	1700010B08RIK	3	3	1700010B08RIK	75485		FALSE	SENSE	75485_NM_029308.1_NC_000068.7_173721811_SENSE					GCAGGAGAAAGAGGAAACCA	173721811						FALSE	FALSE
536	405	322	187	703	525	309	249	1700010B08RIK_4	1700010B08RIK	4	4	1700010B08RIK	75485		FALSE	ANTISENSE	75485_NM_029308.1_NC_000068.7_173721875_ANTISENSE					AAGCAGCCTGGAGAAGCCTG	173721875						FALSE	FALSE
186	178	107	56	414	283	584	263	1700010I14RIK_1	1700010I14RIK	1	1	1700010I14RIK	66931		FALSE	ANTISENSE	66931_NM_025851.3_NC_000083.6_8992395_ANTISENSE					CACGGGAGGCCTGTACGCGT	8992395						FALSE	FALSE
517	545	510	505	509	691	666	533	1700010I14RIK_2	1700010I14RIK	2	2	1700010I14RIK	66931		FALSE	SENSE	66931_NM_025851.3_NC_000083.6_8992708_SENSE					CCCTGAAGTATGACTTCACG	8992708						FALSE	FALSE
323	253	221	192	344	168	159	179	1700010I14RIK_3	1700010I14RIK	3	3	1700010I14RIK	66931		FALSE	SENSE	66931_NM_025851.3_NC_000083.6_8992544_SENSE					AGTGCTCAGATACCCAGAGG	8992544						FALSE	FALSE
1483	1689	1545	1414	1397	1902	2505	1660	1700010I14RIK_4	1700010I14RIK	4	4	1700010I14RIK	66931		FALSE	ANTISENSE	66931_NM_025851.3_NC_000083.6_8995246_ANTISENSE					ATTACCTGATACTGCGCTGT	8995246						FALSE	FALSE
494	557	681	717	541	683	1039	843	1700011A15RIK_1	1700011A15RIK	1	1	1700011A15RIK	66322		FALSE	SENSE	66322_NM_025487.3_NC_000081.6_101450493_SENSE					GACCCCTAGGCACAGCAAGG	101450493						FALSE	FALSE
417	559	331	213	449	588	400	355	1700011A15RIK_2	1700011A15RIK	2	2	1700011A15RIK	66322		FALSE	SENSE	66322_NM_025487.3_NC_000081.6_101452568_SENSE					TTGAGATCGCTACCTACCGC	101452568						FALSE	FALSE
603	690	462	529	604	639	943	973	1700011A15RIK_3	1700011A15RIK	3	3	1700011A15RIK	66322		FALSE	SENSE	66322_NM_025487.3_NC_000081.6_101452537_SENSE					GAGCTCATGATCGTCAAACT	101452537						FALSE	FALSE
460	588	481	362	421	278	367	218	1700011A15RIK_4	1700011A15RIK	4	4	1700011A15RIK	66322		FALSE	SENSE	66322_NM_025487.3_NC_000081.6_101452404_SENSE					ACTACAGAAAAGCCAAGACT	101452404						FALSE	FALSE
301	250	325	245	234	119	383	269	1700011E24RIK_1	1700011E24RIK	1	1	1700011E24RIK	75467		FALSE	SENSE	75467_NM_029298.1_NC_000083.6_87422679_SENSE					ACAACTTTAAAAACGAAGGG	87422679						FALSE	FALSE
339	431	361	217	255	404	501	328	1700011E24RIK_2	1700011E24RIK	2	2	1700011E24RIK	75467		FALSE	ANTISENSE	75467_NM_029298.1_NC_000083.6_87427592_ANTISENSE					CCTACCGCAGTCATGAGGAG	87427592						FALSE	FALSE
622	781	927	802	608	407	440	336	1700011E24RIK_3	1700011E24RIK	3	3	1700011E24RIK	75467		FALSE	SENSE	75467_NM_029298.1_NC_000083.6_87411553_SENSE					GTACGAGGTACTTCCAGCAC	87411553						FALSE	FALSE
761	776	417	362	584	747	888	986	1700011E24RIK_4	1700011E24RIK	4	4	1700011E24RIK	75467		FALSE	ANTISENSE	75467_NM_029298.1_NC_000083.6_87422620_ANTISENSE					AGTCAGGAGGACTGTACTGT	87422620						FALSE	FALSE
419	401	211	197	443	391	539	548	1700011H14RIK_1	1700011H14RIK	1	1	1700011H14RIK	67082		FALSE	SENSE	67082_NM_025956.4_NC_000080.6_49245046_SENSE					TGGTATGGAAGACTCCCGGC	49245046						FALSE	FALSE
371	529	494	461	369	454	234	214	1700011H14RIK_2	1700011H14RIK	2	2	1700011H14RIK	67082		FALSE	SENSE	67082_NM_025956.4_NC_000080.6_49245094_SENSE					GACCAGAATCGAACTCGAGA	49245094						FALSE	FALSE
240	179	88	138	279	70	35	1	1700011H14RIK_3	1700011H14RIK	3	3	1700011H14RIK	67082		FALSE	SENSE	67082_NM_025956.4_NC_000080.6_49235885_SENSE					CAGAACAAAGTCCAACACAA	49235885						FALSE	FALSE
335	383	281	199	453	521	591	567	1700011H14RIK_4	1700011H14RIK	4	4	1700011H14RIK	67082		FALSE	ANTISENSE	67082_NM_025956.4_NC_000080.6_49243738_ANTISENSE					CATCTTACTTGAATTCTTCG	49243738						FALSE	FALSE
364	659	517	523	385	497	306	206	1700011I03RIK_1	1700011I03RIK	1	1	1700011I03RIK	75444		FALSE	SENSE	75444_NM_029290.1_NC_000084.6_57592054_SENSE					GATGTGAACCGAAAGAACGT	57592054						FALSE	FALSE
522	745	621	482	707	1074	2158	1951	1700011I03RIK_2	1700011I03RIK	2	2	1700011I03RIK	75444		FALSE	SENSE	75444_NM_029290.1_NC_000084.6_57667293_SENSE					TTTGGCAATAGCTAAGCAAG	57667293						FALSE	FALSE
539	934	899	774	477	522	766	541	1700011I03RIK_3	1700011I03RIK	3	3	1700011I03RIK	75444		FALSE	ANTISENSE	75444_NM_029290.1_NC_000084.6_57594116_ANTISENSE					GATGTTAAGTTTCTCCTGGG	57594116						FALSE	FALSE
342	402	407	525	335	559	641	734	1700011I03RIK_4	1700011I03RIK	4	4	1700011I03RIK	75444		FALSE	SENSE	75444_NM_029290.1_NC_000084.6_57538080_SENSE					TCAGTCACAAAACAGAACAT	57538080						FALSE	FALSE
338	410	427	339	364	330	390	640	1700011L22RIK_1	1700011L22RIK	1	1	1700011L22RIK	67687		FALSE	SENSE	67687_NM_026315.1_NC_000074.6_79248357_SENSE					GACGCAAGGCCCAACAACTG	79248357						FALSE	FALSE
612	880	803	688	648	1039	1239	887	1700011L22RIK_2	1700011L22RIK	2	2	1700011L22RIK	67687		FALSE	SENSE	67687_NM_026315.1_NC_000074.6_79248309_SENSE					CTTCCATGACAACCTACTCA	79248309						FALSE	FALSE
340	316	285	215	452	482	863	973	1700011L22RIK_3	1700011L22RIK	3	3	1700011L22RIK	67687		FALSE	ANTISENSE	67687_NM_026315.1_NC_000074.6_79248234_ANTISENSE					TACGGTTTGTACTCAAACTG	79248234						FALSE	FALSE
488	735	484	501	434	586	819	608	1700011L22RIK_4	1700011L22RIK	4	4	1700011L22RIK	67687		FALSE	SENSE	67687_NM_026315.1_NC_000074.6_79220279_SENSE					TGATATAGCAAGCCCCTCCA	79220279						FALSE	FALSE
807	895	838	786	789	1071	1607	1758	1700012A03RIK_1	1700012A03RIK	1	1	1700012A03RIK	76382		FALSE	ANTISENSE	76382_NM_029587.2_NC_000072.6_32051693_ANTISENSE					GTCAACGCACCCTTGCCAGG	32051693						FALSE	FALSE
423	509	327	316	431	460	487	732	1700012A03RIK_2	1700012A03RIK	2	2	1700012A03RIK	76382		FALSE	SENSE	76382_NM_029587.2_NC_000072.6_32058503_SENSE					AAGATCTGGAGTCACTCTAG	32058503						FALSE	FALSE
457	489	386	408	521	600	836	637	1700012A03RIK_3	1700012A03RIK	3	3	1700012A03RIK	76382		FALSE	ANTISENSE	76382_NM_029587.2_NC_000072.6_32051715_ANTISENSE					CCTCAGTGGAAAGCTCCTGA	32051715						FALSE	FALSE
777	1206	1149	1244	738	971	896	832	1700012A03RIK_4	1700012A03RIK	4	4	1700012A03RIK	76382		FALSE	ANTISENSE	76382_NM_029587.2_NC_000072.6_32058630_ANTISENSE					AGCAGGCTTCTCTGGCCAGG	32058630						FALSE	FALSE
401	260	278	231	367	315	387	421	1700012B07RIK_1	1700012B07RIK	1	1	1700012B07RIK	69324		FALSE	SENSE	69324_NM_001162428.1_NC_000077.6_109813560_SENSE					TACAAAAAGATACGCAAGGT	109813560						FALSE	FALSE
416	481	369	309	422	626	715	588	1700012B07RIK_2	1700012B07RIK	2	2	1700012B07RIK	69324		FALSE	SENSE	69324_NM_001162428.1_NC_000077.6_109813681_SENSE					GAGAGCCACCACTCATCCCA	109813681						FALSE	FALSE
1010	1437	1543	1602	780	1412	1997	2607	1700012B07RIK_3	1700012B07RIK	3	3	1700012B07RIK	69324		FALSE	SENSE	69324_NM_001162428.1_NC_000077.6_109827854_SENSE					GAGCCAGAGCTTGACGTCAC	109827854						FALSE	FALSE
548	696	701	580	454	377	253	189	1700012B07RIK_4	1700012B07RIK	4	4	1700012B07RIK	69324		FALSE	SENSE	69324_NM_001162428.1_NC_000077.6_109794144_SENSE					CAAATGCTATCAGTTTGGGC	109794144						FALSE	FALSE
689	870	828	748	676	805	640	302	1700012B09RIK_1	1700012B09RIK	1	1	1700012B09RIK	69325		FALSE	ANTISENSE	69325_NM_029306.3_NC_000075.6_14770856_ANTISENSE					ATTGTTGGCGAGACTCTTGG	14770856						FALSE	FALSE
475	622	524	393	490	703	1079	1032	1700012B09RIK_2	1700012B09RIK	2	2	1700012B09RIK	69325		FALSE	SENSE	69325_NM_029306.3_NC_000075.6_14766923_SENSE					ACCGCATAAGAGAATCAAGG	14766923						FALSE	FALSE
245	156	159	137	300	368	550	353	1700012B09RIK_3	1700012B09RIK	3	3	1700012B09RIK	69325		FALSE	ANTISENSE	69325_NM_029306.3_NC_000075.6_14766861_ANTISENSE					GAGGCAAGATTACCTGTAGG	14766861						FALSE	FALSE
212	134	112	75	199	309	415	295	1700012B09RIK_4	1700012B09RIK	4	4	1700012B09RIK	69325		FALSE	SENSE	69325_NM_029306.3_NC_000075.6_14770921_SENSE					CCTCAGAGGCGGGCCGCGAA	14770921						FALSE	FALSE
456	675	499	475	430	583	875	308	1700012L04RIK_1	1700012L04RIK	1	1	1700012L04RIK	76383		FALSE	SENSE	76383_NM_029588.3_NC_000086.7_9284085_SENSE					CAGGAAGCGCGTAACTCCAG	9284085						FALSE	FALSE
863	1289	1157	1067	842	1219	1236	903	1700012L04RIK_2	1700012L04RIK	2	2	1700012L04RIK	76383		FALSE	ANTISENSE	76383_NM_029588.3_NC_000086.7_9284067_ANTISENSE					AGTTACGCGCTTCCTGCCAG	9284067						FALSE	FALSE
610	617	576	683	407	289	141	289	1700012P22RIK_1	1700012P22RIK	1	1	1700012P22RIK	69364		FALSE	SENSE	69364_NM_027056.1_NC_000070.6_144419753_SENSE					AACAGGCACAATTATAACCC	144419753						FALSE	FALSE
536	458	494	392	549	406	337	384	1700012P22RIK_2	1700012P22RIK	2	2	1700012P22RIK	69364		FALSE	ANTISENSE	69364_NM_027056.1_NC_000070.6_144419806_ANTISENSE					CTGATCAGATAGCGATGCGA	144419806						FALSE	FALSE
664	1135	1140	1298	689	789	1199	919	1700012P22RIK_3	1700012P22RIK	3	3	1700012P22RIK	69364		FALSE	SENSE	69364_NM_027056.1_NC_000070.6_144423853_SENSE					TCCCCAGTGCATTTACAGGA	144423853						FALSE	FALSE
563	444	513	673	488	708	646	269	1700012P22RIK_4	1700012P22RIK	4	4	1700012P22RIK	69364		FALSE	SENSE	69364_NM_027056.1_NC_000070.6_144423806_SENSE					GACCAGACTTCGTTTCTAGG	144423806						FALSE	FALSE
363	372	290	279	398	489	614	490	1700013D24RIK_1	1700013D24RIK	1	1	1700013D24RIK	76921		FALSE	ANTISENSE	76921_NM_001177502.1_NC_000072.6_124356969_ANTISENSE					GCAAACACCACATAGAGCCA	124356969						FALSE	FALSE
727	1005	751	584	633	1108	1213	723	1700013D24RIK_2	1700013D24RIK	2	2	1700013D24RIK	76921		FALSE	SENSE	76921_NM_001177502.1_NC_000072.6_124356415_SENSE					ATGAAGATGAACCATCTGGG	124356415						FALSE	FALSE
841	1093	872	695	744	562	886	913	1700013D24RIK_3	1700013D24RIK	3	3	1700013D24RIK	76921		FALSE	ANTISENSE	76921_NM_001177502.1_NC_000072.6_124356475_ANTISENSE					AAACATTGCGCAGAGAACAT	124356475						FALSE	FALSE
717	726	487	465	649	963	1079	805	1700013D24RIK_4	1700013D24RIK	4	4	1700013D24RIK	76921		FALSE	SENSE	76921_NM_001177502.1_NC_000072.6_124356878_SENSE					CCAGCACACCAAGAAATGTA	124356878						FALSE	FALSE
643	667	575	527	540	458	474	439	1700013F07RIK_1	1700013F07RIK	1	1	1700013F07RIK	75504		FALSE	SENSE	75504_NM_029314.1_NC_000069.6_108543443_SENSE					GATTCCTCTCTAGATACCAA	108543443						FALSE	FALSE
543	730	593	613	479	512	595	556	1700013F07RIK_2	1700013F07RIK	2	2	1700013F07RIK	75504		FALSE	SENSE	75504_NM_029314.1_NC_000069.6_108543550_SENSE					AGACCATTGAGGATATCCAG	108543550						FALSE	FALSE
1022	1787	1573	1615	683	1187	1528	1968	1700013F07RIK_3	1700013F07RIK	3	3	1700013F07RIK	75504		FALSE	ANTISENSE	75504_NM_029314.1_NC_000069.6_108543479_ANTISENSE					CCCAGTGTGGTGGTTATACA	108543479						FALSE	FALSE
600	818	878	916	452	254	220	315	1700013F07RIK_4	1700013F07RIK	4	4	1700013F07RIK	75504		FALSE	SENSE	75504_NM_029314.1_NC_000069.6_108537685_SENSE					ACAAACATTTGGGAAATCTG	108537685						FALSE	FALSE
545	554	274	150	561	400	436	306	1700013G24RIK_1	1700013G24RIK	1	1	1700013G24RIK	69380		FALSE	ANTISENSE	69380_NM_027063.2_NC_000070.6_137454787_ANTISENSE					CACACTTGGAGGTATAGGGG	137454787						FALSE	FALSE
310	335	160	111	210	71	24	11	1700013G24RIK_2	1700013G24RIK	2	2	1700013G24RIK	69380		FALSE	SENSE	69380_NM_027063.2_NC_000070.6_137454700_SENSE					TCCGAGTTAAGCACCTCCAG	137454700						FALSE	FALSE
650	663	582	576	601	673	1144	1049	1700013G24RIK_3	1700013G24RIK	3	3	1700013G24RIK	69380		FALSE	ANTISENSE	69380_NM_027063.2_NC_000070.6_137455088_ANTISENSE					CTGGGAGTGGAATAGCTTCG	137455088						FALSE	FALSE
555	688	575	481	488	641	917	859	1700013G24RIK_4	1700013G24RIK	4	4	1700013G24RIK	69380		FALSE	SENSE	69380_NM_027063.2_NC_000070.6_137454646_SENSE					CAGTATCCCAATATGAACAA	137454646						FALSE	FALSE
379	366	330	228	346	278	264	306	1700013H16RIK_1	1700013H16RIK	1	1	1700013H16RIK	75514		FALSE	SENSE	75514_NM_001200013.1_NC_000086.7_53751648_SENSE					AGGATTTGAAAGCACCCCGG	53751648						FALSE	FALSE
630	631	474	489	442	272	309	380	1700013H16RIK_2	1700013H16RIK	2	2	1700013H16RIK	75514		FALSE	SENSE	75514_NM_001200013.1_NC_000086.7_53751708_SENSE					AGGATTTGAAAGCACCCCAG	53751708						FALSE	FALSE
320	660	546	608	423	526	174	260	1700013H16RIK_3	1700013H16RIK	3	3	1700013H16RIK	75514		FALSE	SENSE	75514_NM_001200013.1_NC_000086.7_53751585_SENSE					ATTTGAAAGCACCCCAACAG	53751585						FALSE	FALSE
549	537	389	312	463	547	245	237	1700013H16RIK_4	1700013H16RIK	4	4	1700013H16RIK	75514		FALSE	SENSE	75514_NM_001200013.1_NC_000086.7_53751758_SENSE					AGCACCACAAGGGACCCTGG	53751758						FALSE	FALSE
449	405	376	223	491	465	539	958	1700015E13RIK_1	1700015E13RIK	1	1	1700015E13RIK	76925		FALSE	SENSE	76925_NM_001039593.1_NC_000067.6_170311555_SENSE					CTTGGGGGACACCCAGAATG	170311555						FALSE	FALSE
554	640	381	384	480	506	321	386	1700015E13RIK_2	1700015E13RIK	2	2	1700015E13RIK	76925		FALSE	ANTISENSE	76925_NM_001039593.1_NC_000067.6_170308940_ANTISENSE					TATGTCCGGAAAAGCACTCA	170308940						FALSE	FALSE
501	866	718	795	497	575	398	262	1700015E13RIK_3	1700015E13RIK	3	3	1700015E13RIK	76925		FALSE	SENSE	76925_NM_001039593.1_NC_000067.6_170311787_SENSE					GCCAACAGGAAATCCAAGCA	170311787						FALSE	FALSE
449	604	486	491	535	1178	1789	1119	1700015E13RIK_4	1700015E13RIK	4	4	1700015E13RIK	76925		FALSE	ANTISENSE	76925_NM_001039593.1_NC_000067.6_170311609_ANTISENSE					GCATACGAAGTAGCTGTAAG	170311609						FALSE	FALSE
368	317	220	156	350	145	93	47	1700015F17RIK_1	1700015F17RIK	1	1	1700015F17RIK	381716		FALSE	ANTISENSE	381716_NM_001200025.1_NC_000071.6_5478946_ANTISENSE					CAGATAAGTTGAAAATCAGC	5478946						FALSE	FALSE
320	740	609	589	287	507	766	776	1700015F17RIK_2	1700015F17RIK	2	2	1700015F17RIK	381716		FALSE	SENSE	381716_NM_001200025.1_NC_000071.6_5478871_SENSE					GAAGCAAAATACGTTGAAAA	5478871						FALSE	FALSE
773	720	595	413	771	660	477	279	1700015F17RIK_3	1700015F17RIK	3	3	1700015F17RIK	381716		FALSE	ANTISENSE	381716_NM_001200025.1_NC_000071.6_5478908_ANTISENSE					TTTCCGCTTCCAGTGATGGT	5478908						FALSE	FALSE
267	300	235	473	377	514	563	201	1700015F17RIK_4	1700015F17RIK	4	4	1700015F17RIK	381716		FALSE	ANTISENSE	381716_NM_001200025.1_NC_000071.6_5478979_ANTISENSE					CAGAGAGGAAAACGGGCAGG	5478979						FALSE	FALSE
350	408	514	818	228	255	588	459	1700015G11RIK_1	1700015G11RIK	1	1	1700015G11RIK	100503036		FALSE	SENSE	100503036_NM_001195601.1_NC_000073.6_52014892_SENSE					CTATGTAGGAAGGACCACGA	52014892						FALSE	FALSE
697	666	697	562	533	303	382	215	1700015G11RIK_2	1700015G11RIK	2	2	1700015G11RIK	100503036		FALSE	SENSE	100503036_NM_001195601.1_NC_000073.6_52015664_SENSE					GTGCCTTCGAGTTAAGGATG	52015664						FALSE	FALSE
740	1005	870	828	672	575	527	519	1700015G11RIK_3	1700015G11RIK	3	3	1700015G11RIK	100503036		FALSE	SENSE	100503036_NM_001195601.1_NC_000073.6_52014865_SENSE					ATCCTTCAGATGTTTCTACC	52014865						FALSE	FALSE
733	607	386	575	671	655	931	758	1700015G11RIK_4	1700015G11RIK	4	4	1700015G11RIK	100503036		FALSE	ANTISENSE	100503036_NM_001195601.1_NC_000073.6_52015650_ANTISENSE					CTCACTGGGTAGACTTGTGC	52015650						FALSE	FALSE
452	390	503	412	319	536	464	416	1700016C15RIK_1	1700016C15RIK	1	1	1700016C15RIK	69428		FALSE	SENSE	69428_NM_027077.2_NC_000067.6_177741010_SENSE					AGGCTATATATCACTCACCA	177741010						FALSE	FALSE
617	1071	671	800	475	367	304	289	1700016C15RIK_2	1700016C15RIK	2	2	1700016C15RIK	69428		FALSE	ANTISENSE	69428_NM_027077.2_NC_000067.6_177743261_ANTISENSE					GGAATTGTCAAGTCTATAAG	177743261						FALSE	FALSE
528	724	706	584	544	579	543	536	1700016C15RIK_3	1700016C15RIK	3	3	1700016C15RIK	69428		FALSE	ANTISENSE	69428_NM_027077.2_NC_000067.6_177743309_ANTISENSE					AGCGTTTGCTGGTCTAATTG	177743309						FALSE	FALSE
423	613	561	697	256	137	178	177	1700016C15RIK_4	1700016C15RIK	4	4	1700016C15RIK	69428		FALSE	ANTISENSE	69428_NM_027077.2_NC_000067.6_177733541_ANTISENSE					CTTACCTAGGTGGAATCGAT	177733541						FALSE	FALSE
467	525	599	566	466	365	363	292	1700016D06RIK_1	1700016D06RIK	1	1	1700016D06RIK	76413		FALSE	ANTISENSE	76413_NM_024271.1_NC_000074.6_11678595_ANTISENSE					GAAAGCTCTCTATTCGGCCA	11678595						FALSE	FALSE
544	516	454	473	532	522	333	497	1700016D06RIK_2	1700016D06RIK	2	2	1700016D06RIK	76413		FALSE	SENSE	76413_NM_024271.1_NC_000074.6_11665036_SENSE					CATAGCTACAGTGTTTGGTA	11665036						FALSE	FALSE
298	282	218	300	238	158	81	27	1700016D06RIK_3	1700016D06RIK	3	3	1700016D06RIK	76413		FALSE	SENSE	76413_NM_024271.1_NC_000074.6_11662602_SENSE					TTCACAACAAAAAACAACGA	11662602						FALSE	FALSE
348	245	366	312	328	285	520	577	1700016D06RIK_4	1700016D06RIK	4	4	1700016D06RIK	76413		FALSE	SENSE	76413_NM_024271.1_NC_000074.6_11662663_SENSE					TCCGGGATATTCTGGAGCCA	11662663						FALSE	FALSE
352	267	402	479	260	335	446	344	1700016H13RIK_1	1700016H13RIK	1	1	1700016H13RIK	74218		FALSE	SENSE	74218_NM_028824.1_NC_000071.6_103649543_SENSE					TTGCGGAACTCACAAAGACC	103649543						FALSE	FALSE
621	825	570	457	463	661	867	1062	1700016H13RIK_2	1700016H13RIK	2	2	1700016H13RIK	74218		FALSE	ANTISENSE	74218_NM_028824.1_NC_000071.6_103649504_ANTISENSE					AATACGATTTCTCCCAAGAA	103649504						FALSE	FALSE
450	857	773	845	334	542	506	673	1700016H13RIK_3	1700016H13RIK	3	3	1700016H13RIK	74218		FALSE	ANTISENSE	74218_NM_028824.1_NC_000071.6_103649564_ANTISENSE					GTGAGTTCCGCAAGGTCCCA	103649564						FALSE	FALSE
681	963	940	1020	511	865	1479	1484	1700016H13RIK_4	1700016H13RIK	4	4	1700016H13RIK	74218		FALSE	SENSE	74218_NM_028824.1_NC_000071.6_103649452_SENSE					CTTGGCAAGCCAAACCAAAC	103649452						FALSE	FALSE
565	613	607	910	461	605	644	569	1700016K19RIK_1	1700016K19RIK	1	1	1700016K19RIK	74230		FALSE	ANTISENSE	74230_NM_198637.2_NC_000077.6_76003136_ANTISENSE					AATGCTGTACGAATAGGGAA	76003136						FALSE	FALSE
521	674	607	548	577	535	638	595	1700016K19RIK_2	1700016K19RIK	2	2	1700016K19RIK	74230		FALSE	SENSE	74230_NM_198637.2_NC_000077.6_76003213_SENSE					AGATCAACGAGAGTCTGCGT	76003213						FALSE	FALSE
604	496	432	431	375	447	358	394	1700016K19RIK_3	1700016K19RIK	3	3	1700016K19RIK	74230		FALSE	SENSE	74230_NM_198637.2_NC_000077.6_76000255_SENSE					AAAGACTAAAGGATCGGGCA	76000255						FALSE	FALSE
198	269	137	119	211	143	55	22	1700016K19RIK_4	1700016K19RIK	4	4	1700016K19RIK	74230		FALSE	ANTISENSE	74230_NM_198637.2_NC_000077.6_76000179_ANTISENSE					GAGGCGGTGCCCACGATGGG	76000179						FALSE	FALSE
258	216	117	110	317	352	908	1770	1700017B05RIK_1	1700017B05RIK	1	1	1700017B05RIK	74211		FALSE	SENSE	74211_NM_028820.2_NC_000075.6_57257388_SENSE					CTTGAGTGTTAAAAAGACGA	57257388						FALSE	FALSE
549	612	557	549	510	610	511	411	1700017B05RIK_2	1700017B05RIK	2	2	1700017B05RIK	74211		FALSE	SENSE	74211_NM_028820.2_NC_000075.6_57258845_SENSE					GTGGCAGGATCCCCACTCCG	57258845						FALSE	FALSE
580	873	634	853	307	167	112	121	1700017B05RIK_3	1700017B05RIK	3	3	1700017B05RIK	74211		FALSE	SENSE	74211_NM_028820.2_NC_000075.6_57258367_SENSE					CAAAGCAAGCAATGTCTGAG	57258367						FALSE	FALSE
379	610	540	392	372	226	254	161	1700017B05RIK_4	1700017B05RIK	4	4	1700017B05RIK	74211		FALSE	ANTISENSE	74211_NM_028820.2_NC_000075.6_57257152_ANTISENSE					GGAGATGAGACAATAGCTGC	57257152						FALSE	FALSE
344	391	335	345	368	204	154	169	1700017D01RIK_1	1700017D01RIK	1	1	1700017D01RIK	69369		FALSE	SENSE	69369_NM_027058.1_NC_000085.6_11112374_SENSE					GAAGACAAGAGATATAGCAT	11112374						FALSE	FALSE
989	1171	897	695	679	461	383	315	1700017D01RIK_2	1700017D01RIK	2	2	1700017D01RIK	69369		FALSE	SENSE	69369_NM_027058.1_NC_000085.6_11110334_SENSE					AGGATCCAGCAGTATAACTC	11110334						FALSE	FALSE
464	763	836	995	424	381	385	342	1700017D01RIK_3	1700017D01RIK	3	3	1700017D01RIK	69369		FALSE	SENSE	69369_NM_027058.1_NC_000085.6_11112446_SENSE					CAGGGTGCACAAATAATGCT	11112446						FALSE	FALSE
485	540	476	516	639	403	579	757	1700017D01RIK_4	1700017D01RIK	4	4	1700017D01RIK	69369		FALSE	SENSE	69369_NM_027058.1_NC_000085.6_11105760_SENSE					AAACATCATAAGTATCTTCG	11105760						FALSE	FALSE
729	1137	842	824	563	549	408	352	1700018B08RIK_1	1700018B08RIK	1	1	1700018B08RIK	76405		FALSE	ANTISENSE	76405_NM_029597.1_NC_000074.6_121539978_ANTISENSE					TGGCAACACGCATACTCCTG	121539978						FALSE	FALSE
640	585	727	870	416	435	488	507	1700018B08RIK_2	1700018B08RIK	2	2	1700018B08RIK	76405		FALSE	SENSE	76405_NM_029597.1_NC_000074.6_121531909_SENSE					CTTACTTCTAGGTCGCCCCC	121531909						FALSE	FALSE
488	506	298	396	383	378	182	193	1700018B08RIK_3	1700018B08RIK	3	3	1700018B08RIK	76405		FALSE	ANTISENSE	76405_NM_029597.1_NC_000074.6_121539900_ANTISENSE					AGGGACAAAGGCACCCAGTA	121539900						FALSE	FALSE
477	546	459	343	366	285	314	307	1700018B08RIK_4	1700018B08RIK	4	4	1700018B08RIK	76405		FALSE	SENSE	76405_NM_029597.1_NC_000074.6_121535482_SENSE					GGGCCGCCTTCCGATGCCCA	121535482						FALSE	FALSE
689	795	816	1209	556	1005	1223	2037	1700018C11RIK_1	1700018C11RIK	1	1	1700018C11RIK	75524		FALSE	SENSE	75524_NM_029324.2_NC_000070.6_63611864_SENSE					GCCAGACACCAACCTACAGT	63611864						FALSE	FALSE
596	754	641	518	684	500	367	205	1700018C11RIK_2	1700018C11RIK	2	2	1700018C11RIK	75524		FALSE	ANTISENSE	75524_NM_029324.2_NC_000070.6_63608508_ANTISENSE					TTGGCCAACGACGGACTGTG	63608508						FALSE	FALSE
522	483	585	541	414	596	273	236	1700018C11RIK_3	1700018C11RIK	3	3	1700018C11RIK	75524		FALSE	SENSE	75524_NM_029324.2_NC_000070.6_63611902_SENSE					ACCTGTTATTGAGAGCGCCA	63611902						FALSE	FALSE
979	1134	1074	1102	952	1162	1386	1253	1700018C11RIK_4	1700018C11RIK	4	4	1700018C11RIK	75524		FALSE	SENSE	75524_NM_029324.2_NC_000070.6_63611926_SENSE					TTTATGCTGCTGGGACTGTG	63611926						FALSE	FALSE
226	148	209	268	180	325	304	350	1700018F24RIK_1	1700018F24RIK	1	1	1700018F24RIK	69396		FALSE	ANTISENSE	69396_NM_027069.3_NC_000071.6_145044097_ANTISENSE					GCTGGAAAGACGGATACCTG	145044097						FALSE	FALSE
781	1219	979	831	782	1027	1135	1214	1700018F24RIK_2	1700018F24RIK	2	2	1700018F24RIK	69396		FALSE	SENSE	69396_NM_027069.3_NC_000071.6_145043164_SENSE					TGCTTCAGACAGGAATCCCA	145043164						FALSE	FALSE
504	540	483	463	355	406	297	224	1700018F24RIK_3	1700018F24RIK	3	3	1700018F24RIK	69396		FALSE	ANTISENSE	69396_NM_027069.3_NC_000071.6_145044720_ANTISENSE					AGAAAGCTGAATATGGCACT	145044720						FALSE	FALSE
244	215	101	94	292	207	226	182	1700018F24RIK_4	1700018F24RIK	4	4	1700018F24RIK	69396		FALSE	SENSE	69396_NM_027069.3_NC_000071.6_145045219_SENSE					TGCAAGAGAATCTGGCTCTG	145045219						FALSE	FALSE
434	842	1127	1230	365	529	540	684	1700019A02RIK_1	1700019A02RIK	1	1	1700019A02RIK	69397		FALSE	ANTISENSE	69397_NM_027070.1_NC_000067.6_53177798_ANTISENSE					TCATTGATGCAATACTCCTG	53177798						FALSE	FALSE
517	567	555	643	473	465	591	533	1700019A02RIK_2	1700019A02RIK	2	2	1700019A02RIK	69397		FALSE	SENSE	69397_NM_027070.1_NC_000067.6_53187559_SENSE					GACCTTGGCTACCCGGATGG	53187559						FALSE	FALSE
851	1406	1312	1148	456	669	571	402	1700019A02RIK_3	1700019A02RIK	3	3	1700019A02RIK	69397		FALSE	SENSE	69397_NM_027070.1_NC_000067.6_53182500_SENSE					AGAAGAATCCGACATGTTTG	53182500						FALSE	FALSE
566	819	675	482	488	662	811	649	1700019A02RIK_4	1700019A02RIK	4	4	1700019A02RIK	69397		FALSE	ANTISENSE	69397_NM_027070.1_NC_000067.6_53182530_ANTISENSE					TTCTTCCAGTTCTTCTAAAT	53182530						FALSE	FALSE
523	569	705	680	506	460	641	672	1700019B03RIK_1	1700019B03RIK	1	1	1700019B03RIK	76406		FALSE	ANTISENSE	76406_NM_029598.1_NC_000074.6_3476283_ANTISENSE					GCATTGAATCCCGGTCAAAG	3476283						FALSE	FALSE
366	322	248	246	228	236	217	338	1700019B03RIK_2	1700019B03RIK	2	2	1700019B03RIK	76406		FALSE	ANTISENSE	76406_NM_029598.1_NC_000074.6_3479241_ANTISENSE					TGTGTAGGTCTGCTTCACGA	3479241						FALSE	FALSE
555	480	388	405	554	541	647	533	1700019B03RIK_3	1700019B03RIK	3	3	1700019B03RIK	76406		FALSE	ANTISENSE	76406_NM_029598.1_NC_000074.6_3476098_ANTISENSE					TCATCTTGCGACTGTAACGT	3476098						FALSE	FALSE
643	540	552	553	711	500	342	348	1700019B03RIK_4	1700019B03RIK	4	4	1700019B03RIK	76406		FALSE	SENSE	76406_NM_029598.1_NC_000074.6_3476174_SENSE					AAGCAATCTGCACTTGCACG	3476174						FALSE	FALSE
386	365	225	182	302	203	353	388	1700019D03RIK_1	1700019D03RIK	1	1	1700019D03RIK	67080		FALSE	ANTISENSE	67080_NM_144953.2_NC_000067.6_52925522_ANTISENSE					CAGCTTGTCAATGTCCAATG	52925522						FALSE	FALSE
609	697	609	552	437	386	373	381	1700019D03RIK_2	1700019D03RIK	2	2	1700019D03RIK	67080		FALSE	ANTISENSE	67080_NM_144953.2_NC_000067.6_52925378_ANTISENSE					GTCTGCGAATTCAAGGATCA	52925378						FALSE	FALSE
303	279	331	510	362	743	1010	845	1700019D03RIK_3	1700019D03RIK	3	3	1700019D03RIK	67080		FALSE	SENSE	67080_NM_144953.2_NC_000067.6_52925498_SENSE					TGACAAGCTGCATGAGAGTG	52925498						FALSE	FALSE
559	427	446	482	602	306	319	458	1700019D03RIK_4	1700019D03RIK	4	4	1700019D03RIK	67080		FALSE	ANTISENSE	67080_NM_144953.2_NC_000067.6_52925397_ANTISENSE					AGGGCACCGATCACAGCACC	52925397						FALSE	FALSE
556	626	622	371	660	484	323	77	1700019G17RIK_1	1700019G17RIK	1	1	1700019G17RIK	75541		FALSE	ANTISENSE	75541_NM_029331.3_NC_000072.6_85901347_ANTISENSE					AAAGAGAAAGCTGCATACTG	85901347						FALSE	FALSE
415	417	453	209	402	502	641	1094	1700019G17RIK_2	1700019G17RIK	2	2	1700019G17RIK	75541		FALSE	ANTISENSE	75541_NM_029331.3_NC_000072.6_85901436_ANTISENSE					GAGGTAGTGTCAGCATATGG	85901436						FALSE	FALSE
334	558	656	537	380	353	505	242	1700019G17RIK_3	1700019G17RIK	3	3	1700019G17RIK	75541		FALSE	SENSE	75541_NM_029331.3_NC_000072.6_85901287_SENSE					GCTTTCTTGGAGAAATTACG	85901287						FALSE	FALSE
478	676	649	651	379	339	225	224	1700019G17RIK_4	1700019G17RIK	4	4	1700019G17RIK	75541		FALSE	SENSE	75541_NM_029331.3_NC_000072.6_85901476_SENSE					GGTCCTGGAATTGTTCTCCA	85901476						FALSE	FALSE
525	536	576	436	536	704	663	568	1700019L03RIK_1	1700019L03RIK	1	1	1700019L03RIK	227736		FALSE	ANTISENSE	227736_NM_025619.1_NC_000068.7_32779933_ANTISENSE					GGCCATCTTTCGGAACTCTG	32779933						FALSE	FALSE
510	759	747	609	422	331	262	245	1700019L03RIK_2	1700019L03RIK	2	2	1700019L03RIK	227736		FALSE	SENSE	227736_NM_025619.1_NC_000068.7_32779724_SENSE					TCATGGCCAGAAAGAACATA	32779724						FALSE	FALSE
535	910	740	837	560	545	588	489	1700019L03RIK_3	1700019L03RIK	3	3	1700019L03RIK	227736		FALSE	ANTISENSE	227736_NM_025619.1_NC_000068.7_32781411_ANTISENSE					CTGGAATTCATGGCGCACCT	32781411						FALSE	FALSE
474	636	339	346	542	615	475	374	1700019L03RIK_4	1700019L03RIK	4	4	1700019L03RIK	227736		FALSE	SENSE	227736_NM_025619.1_NC_000068.7_32779849_SENSE					CGTGACTCTGCAGCTAAACA	32779849						FALSE	FALSE
642	764	658	541	694	645	624	627	1700019N19RIK_1	1700019N19RIK	1	1	1700019N19RIK	67507		FALSE	ANTISENSE	67507_NM_026208.2_NC_000085.6_58787623_ANTISENSE					GGCCATGATGGTATACCTTG	58787623						FALSE	FALSE
404	656	794	932	248	212	119	59	1700019N19RIK_2	1700019N19RIK	2	2	1700019N19RIK	67507		FALSE	SENSE	67507_NM_026208.2_NC_000085.6_58789205_SENSE					GAGAACGCAGAGATACAAGG	58789205						FALSE	FALSE
604	860	785	616	474	719	958	790	1700019N19RIK_3	1700019N19RIK	3	3	1700019N19RIK	67507		FALSE	ANTISENSE	67507_NM_026208.2_NC_000085.6_58789249_ANTISENSE					CTTTCACACAGGGATTCATG	58789249						FALSE	FALSE
885	1305	1640	1522	671	746	784	701	1700019N19RIK_4	1700019N19RIK	4	4	1700019N19RIK	67507		FALSE	SENSE	67507_NM_026208.2_NC_000085.6_58792741_SENSE					CCCATCACTCCAGGATACTG	58792741						FALSE	FALSE
487	795	709	714	438	813	797	505	1700019O17RIK_1	1700019O17RIK	1	1	1700019O17RIK	71863		FALSE	SENSE	71863_NM_027966.1_NC_000067.6_86427223_SENSE					GAAACCCGAATGTTCCAGAA	86427223						FALSE	FALSE
261	300	256	313	204	387	701	919	1700019O17RIK_2	1700019O17RIK	2	2	1700019O17RIK	71863		FALSE	SENSE	71863_NM_027966.1_NC_000067.6_86426487_SENSE					GATTTACCCGGAGAGTCCGA	86426487						FALSE	FALSE
612	687	546	441	553	376	191	376	1700019O17RIK_3	1700019O17RIK	3	3	1700019O17RIK	71863		FALSE	SENSE	71863_NM_027966.1_NC_000067.6_86427324_SENSE					CCACCCCCTTCCGATACCAG	86427324						FALSE	FALSE
463	572	621	580	367	259	292	390	1700019O17RIK_4	1700019O17RIK	4	4	1700019O17RIK	71863		FALSE	SENSE	71863_NM_027966.1_NC_000067.6_86426645_SENSE					TACCTTCATGAGACAAGATG	86426645						FALSE	FALSE
875	842	742	883	848	812	1021	964	1700020A23RIK_1	1700020A23RIK	1	1	1700020A23RIK	75656		FALSE	SENSE	75656_NM_001163483.1_NC_000068.7_130405637_SENSE					AATTCGAACCATCTTCTCAA	130405637						FALSE	FALSE
1037	1638	1629	1201	724	1078	1266	1135	1700020A23RIK_2	1700020A23RIK	2	2	1700020A23RIK	75656		FALSE	SENSE	75656_NM_001163483.1_NC_000068.7_130405819_SENSE					ACGACACAGACTTCTCCCAA	130405819						FALSE	FALSE
914	918	942	863	914	917	1005	1036	1700020A23RIK_3	1700020A23RIK	3	3	1700020A23RIK	75656		FALSE	ANTISENSE	75656_NM_001163483.1_NC_000068.7_130405798_ANTISENSE					AAGTCTGTGTCGTGGCAGGT	130405798						FALSE	FALSE
504	477	311	215	350	394	434	303	1700020A23RIK_4	1700020A23RIK	4	4	1700020A23RIK	75656		FALSE	ANTISENSE	75656_NM_001163483.1_NC_000068.7_130405679_ANTISENSE					CAGGTCAAAAACAAGGAAGC	130405679						FALSE	FALSE
435	599	762	545	435	596	981	673	1700020D05RIK_1	1700020D05RIK	1	1	1700020D05RIK	75555		FALSE	ANTISENSE	75555_NM_023781.5_NC_000085.6_5503589_ANTISENSE					CTGACGAAAGCTTGGCGACG	5503589						FALSE	FALSE
501	521	411	280	497	347	499	374	1700020D05RIK_2	1700020D05RIK	2	2	1700020D05RIK	75555		FALSE	ANTISENSE	75555_NM_023781.5_NC_000085.6_5503375_ANTISENSE					GCTTGTACCCGAACACGTAG	5503375						FALSE	FALSE
219	412	242	255	244	381	379	388	1700020D05RIK_3	1700020D05RIK	3	3	1700020D05RIK	75555		FALSE	SENSE	75555_NM_023781.5_NC_000085.6_5503482_SENSE					TCTTGCTGATTAAGGACCAG	5503482						FALSE	FALSE
319	194	107	105	363	260	112	117	1700020D05RIK_4	1700020D05RIK	4	4	1700020D05RIK	75555		FALSE	ANTISENSE	75555_NM_023781.5_NC_000085.6_5503246_ANTISENSE					GCCCTAAAATAATCATCAGG	5503246						FALSE	FALSE
537	997	1280	1329	571	716	771	595	1700020L24RIK_1	1700020L24RIK	1	1	1700020L24RIK	66330		FALSE	ANTISENSE	66330_NM_025492.3_NC_000077.6_83440693_ANTISENSE					CAACACGCACGGTTCCTCCG	83440693						FALSE	FALSE
728	965	944	988	718	763	618	589	1700020L24RIK_2	1700020L24RIK	2	2	1700020L24RIK	66330		FALSE	SENSE	66330_NM_025492.3_NC_000077.6_83440383_SENSE					GTCCTCGTCTTCGTCGTCGG	83440383						FALSE	FALSE
832	1065	909	984	928	925	1775	1819	1700020L24RIK_3	1700020L24RIK	3	3	1700020L24RIK	66330		FALSE	SENSE	66330_NM_025492.3_NC_000077.6_83440570_SENSE					AGCCCGTTCGCTCTGCTGGG	83440570						FALSE	FALSE
356	419	385	583	320	391	402	255	1700020L24RIK_4	1700020L24RIK	4	4	1700020L24RIK	66330		FALSE	ANTISENSE	66330_NM_025492.3_NC_000077.6_83440465_ANTISENSE					GCGGACTGTAGGACACAGAG	83440465						FALSE	FALSE
576	742	705	396	400	658	746	463	1700020N15RIK_1	1700020N15RIK	1	1	1700020N15RIK	75509		FALSE	SENSE	75509_NM_029316.1_NC_000086.7_69945446_SENSE					GAAATTCAAATATAAAGTCA	69945446						FALSE	FALSE
520	745	614	839	479	206	155	116	1700020N15RIK_2	1700020N15RIK	2	2	1700020N15RIK	75509		FALSE	ANTISENSE	75509_NM_029316.1_NC_000086.7_69945671_ANTISENSE					AAGGGAGTCTGAGCTCTTGG	69945671						FALSE	FALSE
598	864	933	874	399	452	386	353	1700020N15RIK_3	1700020N15RIK	3	3	1700020N15RIK	75509		FALSE	ANTISENSE	75509_NM_029316.1_NC_000086.7_69945689_ANTISENSE					TCTTTCTTCACCTTAACCAA	69945689						FALSE	FALSE
519	835	599	565	398	472	197	341	1700020N15RIK_4	1700020N15RIK	4	4	1700020N15RIK	75509		FALSE	SENSE	75509_NM_029316.1_NC_000086.7_69945380_SENSE					AAAGTTACAAGAATTTCACA	69945380						FALSE	FALSE
427	543	337	354	351	428	431	513	1700021F05RIK_1	1700021F05RIK	1	1	1700021F05RIK	67851		FALSE	SENSE	67851_NM_026411.1_NC_000076.6_43532687_SENSE					TGAAGACGGGCCTTGACGTG	43532687						FALSE	FALSE
42	29	55	17	80	128	175	185	1700021F05RIK_2	1700021F05RIK	2	2	1700021F05RIK	67851		FALSE	SENSE	67851_NM_026411.1_NC_000076.6_43532827_SENSE					AGACGAAGAGGACTCCGACG	43532827						FALSE	FALSE
428	525	396	356	502	430	490	364	1700021F05RIK_3	1700021F05RIK	3	3	1700021F05RIK	67851		FALSE	ANTISENSE	67851_NM_026411.1_NC_000076.6_43532765_ANTISENSE					TTGTAGTCCTTCGCCACACC	43532765						FALSE	FALSE
553	869	568	544	626	1242	974	941	1700021F05RIK_4	1700021F05RIK	4	4	1700021F05RIK	67851		FALSE	SENSE	67851_NM_026411.1_NC_000076.6_43533068_SENSE					GACTCTGGGGTGTGATTCAG	43533068						FALSE	FALSE
511	605	504	723	489	522	563	523	1700021F07RIK_1	1700021F07RIK	1	1	1700021F07RIK	72221		FALSE	SENSE	72221_NM_028158.1_NC_000068.7_173526055_SENSE					CAAAACTGGCCGGCCAAGTG	173526055						FALSE	FALSE
877	664	709	698	992	859	1085	1056	1700021F07RIK_2	1700021F07RIK	2	2	1700021F07RIK	72221		FALSE	ANTISENSE	72221_NM_028158.1_NC_000068.7_173522698_ANTISENSE					CACAAGGTTCATGCGCTCTG	173522698						FALSE	FALSE
318	389	322	181	267	165	149	77	1700021F07RIK_3	1700021F07RIK	3	3	1700021F07RIK	72221		FALSE	ANTISENSE	72221_NM_028158.1_NC_000068.7_173527902_ANTISENSE					GGACGGACATAGAAGTGGCT	173527902						FALSE	FALSE
593	969	617	605	438	563	502	422	1700021F07RIK_4	1700021F07RIK	4	4	1700021F07RIK	72221		FALSE	ANTISENSE	72221_NM_028158.1_NC_000068.7_173522723_ANTISENSE					GGTCTTACCAAATCTCATCC	173522723						FALSE	FALSE
589	392	310	280	507	286	171	27	1700021K19RIK_1	1700021K19RIK	1	1	1700021K19RIK	100502698		FALSE	SENSE	100502698_NM_172615.4_NC_000082.6_32838305_SENSE					ATGTTTAGAAGACCATCAGA	32838305						FALSE	FALSE
399	521	391	256	440	426	346	149	1700021K19RIK_2	1700021K19RIK	2	2	1700021K19RIK	100502698		FALSE	ANTISENSE	100502698_NM_172615.4_NC_000082.6_32849745_ANTISENSE					CAAACTGCCAGTAATCAGCC	32849745						FALSE	FALSE
737	762	680	417	754	1054	764	950	1700021K19RIK_3	1700021K19RIK	3	3	1700021K19RIK	100502698		FALSE	SENSE	100502698_NM_172615.4_NC_000082.6_32843352_SENSE					CACTCTGACTAGCCCCCTAG	32843352						FALSE	FALSE
667	625	476	325	572	529	762	684	1700021K19RIK_4	1700021K19RIK	4	4	1700021K19RIK	100502698		FALSE	SENSE	100502698_NM_172615.4_NC_000082.6_32829312_SENSE					ATGTAGACGCTGACATCCGG	32829312						FALSE	FALSE
212	157	73	64	386	467	633	353	1700022I11RIK_1	1700022I11RIK	1	1	1700022I11RIK	67317		FALSE	SENSE	67317_NM_026088.3_NC_000070.6_42970205_SENSE					AGATAAAATGACACAAGGCA	42970205						FALSE	FALSE
474	366	389	234	352	402	443	281	1700022I11RIK_2	1700022I11RIK	2	2	1700022I11RIK	67317		FALSE	ANTISENSE	67317_NM_026088.3_NC_000070.6_42971467_ANTISENSE					TTAAGATTGGAGGATACCAG	42971467						FALSE	FALSE
490	1068	1198	1363	459	571	1065	1049	1700022I11RIK_3	1700022I11RIK	3	3	1700022I11RIK	67317		FALSE	SENSE	67317_NM_026088.3_NC_000070.6_42972577_SENSE					AGGAGCAGAAAAAACACCTG	42972577						FALSE	FALSE
298	256	130	48	205	259	232	175	1700022I11RIK_4	1700022I11RIK	4	4	1700022I11RIK	67317		FALSE	SENSE	67317_NM_026088.3_NC_000070.6_42972269_SENSE					CCAGAGAGAGAATCCCCCAG	42972269						FALSE	FALSE
670	906	898	1222	560	629	765	750	1700023E05RIK_1	1700023E05RIK	1	1	1700023E05RIK	71868		FALSE	ANTISENSE	71868_NM_027970.1_NC_000071.6_77047262_ANTISENSE					ACCTGTTAGGGACATAATGT	77047262						FALSE	FALSE
361	575	544	368	327	382	551	291	1700023E05RIK_2	1700023E05RIK	2	2	1700023E05RIK	71868		FALSE	ANTISENSE	71868_NM_027970.1_NC_000071.6_77056004_ANTISENSE					AGAAGGATCAGAGTAACGAG	77056004						FALSE	FALSE
302	266	257	384	216	57	80	30	1700023E05RIK_3	1700023E05RIK	3	3	1700023E05RIK	71868		FALSE	SENSE	71868_NM_027970.1_NC_000071.6_77044064_SENSE					TCTAAACCGAAAAAGCAATG	77044064						FALSE	FALSE
417	653	383	429	413	299	351	463	1700023E05RIK_4	1700023E05RIK	4	4	1700023E05RIK	71868		FALSE	ANTISENSE	71868_NM_027970.1_NC_000071.6_77054508_ANTISENSE					GGCCGGGTAACCAGCGCAGG	77054508						FALSE	FALSE
5	0	0	0	5	0	0	0	1700023F06RIK_1	1700023F06RIK	1	1	1700023F06RIK	69441		FALSE	ANTISENSE	69441_NM_001254724.2_NC_000077.6_103201470_ANTISENSE					TCTCGTGTGAGGATATTCCG	103201470						FALSE	FALSE
736	755	755	693	574	437	462	377	1700023F06RIK_2	1700023F06RIK	2	2	1700023F06RIK	69441		FALSE	SENSE	69441_NM_001254724.2_NC_000077.6_103200165_SENSE					CAAATGAAGGGCAATCGGGT	103200165						FALSE	FALSE
284	289	206	169	229	392	299	325	1700023F06RIK_3	1700023F06RIK	3	3	1700023F06RIK	69441		FALSE	SENSE	69441_NM_001254724.2_NC_000077.6_103201341_SENSE					CTAAAGAGGAGGCCTTACTG	103201341						FALSE	FALSE
660	1007	852	978	625	762	831	913	1700023F06RIK_4	1700023F06RIK	4	4	1700023F06RIK	69441		FALSE	SENSE	69441_NM_001254724.2_NC_000077.6_103201269_SENSE					GGCCGGATGACAGGTCTCAA	103201269						FALSE	FALSE
548	393	309	272	447	651	917	1039	1700024G13RIK_1	1700024G13RIK	1	1	1700024G13RIK	67085		FALSE	ANTISENSE	67085_NM_001034037.1_NC_000080.6_32388325_ANTISENSE					GCTGTAGGGCCCATAGCGCA	32388325						FALSE	FALSE
583	563	499	461	462	366	479	451	1700024G13RIK_2	1700024G13RIK	2	2	1700024G13RIK	67085		FALSE	SENSE	67085_NM_001034037.1_NC_000080.6_32388270_SENSE					CACCGCACCTACCGACTGCA	32388270						FALSE	FALSE
3	0	0	0	2	20	0	0	1700024G13RIK_3	1700024G13RIK	3	3	1700024G13RIK	67085		FALSE	SENSE	67085_NM_001034037.1_NC_000080.6_32377942_SENSE					AGACGGACATCAGATCATCC	32377942						FALSE	FALSE
370	576	580	550	303	263	271	290	1700024G13RIK_4	1700024G13RIK	4	4	1700024G13RIK	67085		FALSE	SENSE	67085_NM_001034037.1_NC_000080.6_32377897_SENSE					GGTGGAGCTTGTGGTAAATG	32377897						FALSE	FALSE
303	289	219	214	343	409	620	439	1700024P04RIK_1	1700024P04RIK	1	1	1700024P04RIK	69382		FALSE	SENSE	69382_NM_027064.1_NC_000079.6_98984368_SENSE					AAGGAAGTTGTCCCTAACAG	98984368						FALSE	FALSE
612	596	499	360	370	198	190	253	1700024P04RIK_2	1700024P04RIK	2	2	1700024P04RIK	69382		FALSE	ANTISENSE	69382_NM_027064.1_NC_000079.6_98984460_ANTISENSE					CGTGAGTGCTTTCTATACAA	98984460						FALSE	FALSE
469	569	274	251	408	511	425	327	1700024P04RIK_3	1700024P04RIK	3	3	1700024P04RIK	69382		FALSE	SENSE	69382_NM_027064.1_NC_000079.6_98984348_SENSE					GGGTATATCATCCTATTCTG	98984348						FALSE	FALSE
616	621	669	711	583	1288	1549	1611	1700024P04RIK_4	1700024P04RIK	4	4	1700024P04RIK	69382		FALSE	SENSE	69382_NM_027064.1_NC_000079.6_98984300_SENSE					CATCTTCGAACGCATTGCTA	98984300						FALSE	FALSE
603	633	808	909	547	780	569	747	1700024P16RIK_1	1700024P16RIK	1	1	1700024P16RIK	242594		FALSE	ANTISENSE	242594_NM_001162980.1_NC_000070.6_104990323_ANTISENSE					TCGTCAGCGTCACATCCTCG	104990323						FALSE	FALSE
706	914	567	375	509	377	517	510	1700024P16RIK_2	1700024P16RIK	2	2	1700024P16RIK	242594		FALSE	SENSE	242594_NM_001162980.1_NC_000070.6_104945211_SENSE					GTGTCTCGAAAGCATGACAG	104945211						FALSE	FALSE
666	572	695	715	590	587	676	334	1700024P16RIK_3	1700024P16RIK	3	3	1700024P16RIK	242594		FALSE	ANTISENSE	242594_NM_001162980.1_NC_000070.6_104948772_ANTISENSE					GCATAGAGGTTCACGAATGG	104948772						FALSE	FALSE
421	223	243	249	314	231	397	376	1700024P16RIK_4	1700024P16RIK	4	4	1700024P16RIK	242594		FALSE	SENSE	242594_NM_001162980.1_NC_000070.6_104945340_SENSE					CAGACATTGAAGTCGGCTCA	104945340						FALSE	FALSE
586	717	495	634	327	179	121	52	1700025F22RIK_1	1700025F22RIK	1	1	1700025F22RIK	69416		FALSE	SENSE	69416_NM_027074.3_NC_000085.6_11142349_SENSE					CAAGTGTATATTCTACCCTG	11142349						FALSE	FALSE
650	1273	1059	904	497	942	1053	649	1700025F22RIK_2	1700025F22RIK	2	2	1700025F22RIK	69416		FALSE	SENSE	69416_NM_027074.3_NC_000085.6_11146734_SENSE					GAAGAGGCCTTCAAATCATA	11146734						FALSE	FALSE
207	276	229	343	291	436	737	1053	1700025F22RIK_3	1700025F22RIK	3	3	1700025F22RIK	69416		FALSE	SENSE	69416_NM_027074.3_NC_000085.6_11163406_SENSE					AAAAGGAACTGAGAGTCTTG	11163406						FALSE	FALSE
921	1657	1314	1579	693	819	804	638	1700025F22RIK_4	1700025F22RIK	4	4	1700025F22RIK	69416		FALSE	SENSE	69416_NM_027074.3_NC_000085.6_11142407_SENSE					AGCATCTTCGCAACACTAGT	11142407						FALSE	FALSE
331	471	353	343	337	348	378	246	1700025G04RIK_1	1700025G04RIK	1	1	1700025G04RIK	69399		FALSE	SENSE	69399_NM_197990.3_NC_000067.6_151980503_SENSE					TGAGTATAGGATCAAACCCG	151980503						FALSE	FALSE
562	717	477	331	450	542	570	626	1700025G04RIK_2	1700025G04RIK	2	2	1700025G04RIK	69399		FALSE	ANTISENSE	69399_NM_197990.3_NC_000067.6_152006617_ANTISENSE					TTGAACAGTAGCGACATGCT	152006617						FALSE	FALSE
500	719	777	518	537	598	820	689	1700025G04RIK_3	1700025G04RIK	3	3	1700025G04RIK	69399		FALSE	SENSE	69399_NM_197990.3_NC_000067.6_151921103_SENSE					AAAGTGCCAGCTCGAACACA	151921103						FALSE	FALSE
339	250	312	429	256	199	243	226	1700025G04RIK_4	1700025G04RIK	4	4	1700025G04RIK	69399		FALSE	SENSE	69399_NM_197990.3_NC_000067.6_151980476_SENSE					GGTCAAATACATGAAAAATG	151980476						FALSE	FALSE
494	961	831	693	418	405	635	592	1700026D08RIK_1	1700026D08RIK	1	1	1700026D08RIK	75556		FALSE	SENSE	75556_NM_029335.3_NC_000073.6_83793344_SENSE					GAAGCTGGCAAGTTTATGAG	83793344						FALSE	FALSE
545	1068	712	777	629	915	1149	1268	1700026D08RIK_2	1700026D08RIK	2	2	1700026D08RIK	75556		FALSE	ANTISENSE	75556_NM_029335.3_NC_000073.6_83791690_ANTISENSE					TCTGCCCATAGACAACCACT	83791690						FALSE	FALSE
307	330	415	403	291	214	193	107	1700026D08RIK_3	1700026D08RIK	3	3	1700026D08RIK	75556		FALSE	ANTISENSE	75556_NM_029335.3_NC_000073.6_83793268_ANTISENSE					TGCACAGCACTCACACCACA	83793268						FALSE	FALSE
534	597	471	551	370	487	567	576	1700026D08RIK_4	1700026D08RIK	4	4	1700026D08RIK	75556		FALSE	ANTISENSE	75556_NM_029335.3_NC_000073.6_83780300_ANTISENSE					AAGACTTCAAAAGGGTCCTG	83780300						FALSE	FALSE
468	476	468	355	459	518	589	437	1700026L06RIK_1	1700026L06RIK	1	1	1700026L06RIK	69987		FALSE	SENSE	69987_NM_027283.1_NC_000068.7_28693785_SENSE					GCAATAACTCCACCCACCGG	28693785						FALSE	FALSE
724	1091	947	984	628	1081	1229	999	1700026L06RIK_2	1700026L06RIK	2	2	1700026L06RIK	69987		FALSE	SENSE	69987_NM_027283.1_NC_000068.7_28695975_SENSE					GCAACAGTTCACCTTCATTG	28695975						FALSE	FALSE
939	1136	1148	1192	935	847	1191	989	1700026L06RIK_3	1700026L06RIK	3	3	1700026L06RIK	69987		FALSE	ANTISENSE	69987_NM_027283.1_NC_000068.7_28695922_ANTISENSE					ACCTGCTCGATACTGGAGAT	28695922						FALSE	FALSE
0	0	0	0	1	9	0	0	1700026L06RIK_4	1700026L06RIK	4	4	1700026L06RIK	69987		FALSE	SENSE	69987_NM_027283.1_NC_000068.7_28693667_SENSE					TCTCGAGAAATGTAAAACCC	28693667						FALSE	FALSE
541	370	372	352	400	441	512	334	1700028K03RIK_1	1700028K03RIK	1	1	1700028K03RIK	76421		FALSE	SENSE	76421_NM_182745.2_NC_000071.6_107545727_SENSE					TGCTAAGGAGTGTATGACAT	107545727						FALSE	FALSE
627	554	528	500	748	973	1369	960	1700028K03RIK_2	1700028K03RIK	2	2	1700028K03RIK	76421		FALSE	ANTISENSE	76421_NM_182745.2_NC_000071.6_107539201_ANTISENSE					AGATGAGCTGATAATAATGG	107539201						FALSE	FALSE
505	467	369	461	568	331	276	276	1700028K03RIK_3	1700028K03RIK	3	3	1700028K03RIK	76421		FALSE	SENSE	76421_NM_182745.2_NC_000071.6_107545852_SENSE					TCATGTTCAGGATACATCAG	107545852						FALSE	FALSE
442	516	533	399	443	829	1091	896	1700028K03RIK_4	1700028K03RIK	4	4	1700028K03RIK	76421		FALSE	SENSE	76421_NM_182745.2_NC_000071.6_107543957_SENSE					CCTAGAAAATCGAAGCCACA	107543957						FALSE	FALSE
355	345	312	150	299	175	93	49	1700028P14RIK_1	1700028P14RIK	1	1	1700028P14RIK	67483		FALSE	ANTISENSE	67483_NM_026188.2_NC_000085.6_23593039_ANTISENSE					AATACCTTTCCAAAATCCCG	23593039						FALSE	FALSE
274	275	365	466	227	274	276	152	1700028P14RIK_2	1700028P14RIK	2	2	1700028P14RIK	67483		FALSE	SENSE	67483_NM_026188.2_NC_000085.6_23652682_SENSE					AGTGCTTCGAGAGCAAAGAG	23652682						FALSE	FALSE
656	1013	951	662	495	464	874	1052	1700028P14RIK_3	1700028P14RIK	3	3	1700028P14RIK	67483		FALSE	SENSE	67483_NM_026188.2_NC_000085.6_23652603_SENSE					CTCACATCACAAGAAATACT	23652603						FALSE	FALSE
5	6	3	5	4	11	2	14	1700028P14RIK_4	1700028P14RIK	4	4	1700028P14RIK	67483		FALSE	ANTISENSE	67483_NM_026188.2_NC_000085.6_23616598_ANTISENSE					TCTCTATATCATAATCTTTG	23616598						FALSE	FALSE
444	835	880	901	353	367	493	465	1700029F12RIK_1	1700029F12RIK	1	1	1700029F12RIK	66479		FALSE	ANTISENSE	66479_NM_001080777.2_NC_000079.6_97030273_ANTISENSE					AGCAGCACTGACAATCCACG	97030273						FALSE	FALSE
560	727	643	425	572	753	1155	1258	1700029F12RIK_2	1700029F12RIK	2	2	1700029F12RIK	66479		FALSE	SENSE	66479_NM_001080777.2_NC_000079.6_97030315_SENSE					GTAGCCACTGCTATACTGCG	97030315						FALSE	FALSE
408	338	196	387	353	300	332	351	1700029F12RIK_3	1700029F12RIK	3	3	1700029F12RIK	66479		FALSE	SENSE	66479_NM_001080777.2_NC_000079.6_97030350_SENSE					GAGAACCAATGTCACATGGA	97030350						FALSE	FALSE
515	400	377	370	372	390	412	483	1700029F12RIK_4	1700029F12RIK	4	4	1700029F12RIK	66479		FALSE	ANTISENSE	66479_NM_001080777.2_NC_000079.6_97030230_ANTISENSE					TGTGAGTCTCATAGCAGTCG	97030230						FALSE	FALSE
527	402	388	291	446	497	424	409	1700029H14RIK_1	1700029H14RIK	1	1	1700029H14RIK	66501		FALSE	SENSE	66501_NM_001080781.2_NC_000074.6_13558770_SENSE					CAAAGGACGATGTATCTCTG	13558770						FALSE	FALSE
354	392	324	183	407	522	505	558	1700029H14RIK_2	1700029H14RIK	2	2	1700029H14RIK	66501		FALSE	SENSE	66501_NM_001080781.2_NC_000074.6_13562252_SENSE					CAAGGCCGCCAGTGACGGGG	13562252						FALSE	FALSE
485	828	669	802	439	584	1008	1296	1700029H14RIK_3	1700029H14RIK	3	3	1700029H14RIK	66501		FALSE	SENSE	66501_NM_001080781.2_NC_000074.6_13558911_SENSE					CTCCAGTCGGGTGAGCCTAG	13558911						FALSE	FALSE
442	659	740	827	395	323	648	757	1700029H14RIK_4	1700029H14RIK	4	4	1700029H14RIK	66501		FALSE	ANTISENSE	66501_NM_001080781.2_NC_000074.6_13562289_ANTISENSE					TATGCAGGGGTTATTCCTGA	13562289						FALSE	FALSE
757	753	519	461	706	788	1433	1769	1700029I15RIK_1	1700029I15RIK	1	1	1700029I15RIK	75641		FALSE	ANTISENSE	75641_NM_183112.3_NC_000068.7_92383277_ANTISENSE					ATACTACCCTACCATCCACC	92383277						FALSE	FALSE
293	421	443	691	289	193	136	65	1700029I15RIK_2	1700029I15RIK	2	2	1700029I15RIK	75641		FALSE	ANTISENSE	75641_NM_183112.3_NC_000068.7_92382964_ANTISENSE					GGGGTACAGAGCCCCAAGCA	92382964						FALSE	FALSE
399	561	718	889	395	590	539	422	1700029I15RIK_3	1700029I15RIK	3	3	1700029I15RIK	75641		FALSE	SENSE	75641_NM_183112.3_NC_000068.7_92383225_SENSE					GTCTCAGCAATCTGTTCCGG	92383225						FALSE	FALSE
714	862	774	689	617	730	1205	968	1700029I15RIK_4	1700029I15RIK	4	4	1700029I15RIK	75641		FALSE	ANTISENSE	75641_NM_183112.3_NC_000068.7_92382984_ANTISENSE					AAGAGACTGAGTCCAGCCCT	92382984						FALSE	FALSE
496	824	634	532	460	438	440	446	1700029J07RIK_1	1700029J07RIK	1	1	1700029J07RIK	69479		FALSE	SENSE	69479_NM_001033148.3_NC_000074.6_45968077_SENSE					AGGACAAGTATCAGCCACCG	45968077						FALSE	FALSE
347	493	536	695	395	222	185	241	1700029J07RIK_2	1700029J07RIK	2	2	1700029J07RIK	69479		FALSE	SENSE	69479_NM_001033148.3_NC_000074.6_45970531_SENSE					AATAGACAGATCCTACCGGG	45970531						FALSE	FALSE
718	592	581	417	789	852	1193	1303	1700029J07RIK_3	1700029J07RIK	3	3	1700029J07RIK	69479		FALSE	SENSE	69479_NM_001033148.3_NC_000074.6_45970434_SENSE					ACGTGAATTTGAATCAAGTG	45970434						FALSE	FALSE
383	599	518	500	462	497	633	345	1700029J07RIK_4	1700029J07RIK	4	4	1700029J07RIK	69479		FALSE	ANTISENSE	69479_NM_001033148.3_NC_000074.6_45962411_ANTISENSE					GTGACCCTTTGATTAGTCGA	45962411						FALSE	FALSE
503	532	524	666	380	387	356	386	1700029P11RIK_1	1700029P11RIK	1	1	1700029P11RIK	66346		FALSE	SENSE	66346_NM_025503.4_NC_000081.6_81980789_SENSE					TGGTTACGACGACGACCCGA	81980789						FALSE	FALSE
381	581	552	453	566	489	536	713	1700029P11RIK_2	1700029P11RIK	2	2	1700029P11RIK	66346		FALSE	SENSE	66346_NM_025503.4_NC_000081.6_81980675_SENSE					TGTGGTCGCCCGGTCCGCTG	81980675						FALSE	FALSE
137	74	133	27	164	164	114	15	1700029P11RIK_3	1700029P11RIK	3	3	1700029P11RIK	66346		FALSE	SENSE	66346_NM_025503.4_NC_000081.6_81980732_SENSE					GATGGAGGACCCAGATCCCG	81980732						FALSE	FALSE
412	472	376	391	279	272	482	664	1700029P11RIK_4	1700029P11RIK	4	4	1700029P11RIK	66346		FALSE	ANTISENSE	66346_NM_025503.4_NC_000081.6_81980601_ANTISENSE					GGAGCCGTCGAATTGCGGAA	81980601						FALSE	FALSE
448	651	413	408	436	282	297	155	1700030F18RIK_1	1700030F18RIK	1	1	1700030F18RIK	72277		FALSE	SENSE	72277_NM_028180.3_NC_000081.6_99927869_SENSE					CTATAGACAAGCTTCAGTGG	99927869						FALSE	FALSE
502	528	332	398	569	489	650	632	1700030F18RIK_2	1700030F18RIK	2	2	1700030F18RIK	72277		FALSE	SENSE	72277_NM_028180.3_NC_000081.6_99929891_SENSE					ATTTACCAAACTTCAGCGGC	99929891						FALSE	FALSE
447	749	481	473	439	987	1609	1606	1700030F18RIK_3	1700030F18RIK	3	3	1700030F18RIK	72277		FALSE	SENSE	72277_NM_028180.3_NC_000081.6_99929835_SENSE					CTGACCTCTTCAAAACACTC	99929835						FALSE	FALSE
421	448	351	395	512	610	811	611	1700030F18RIK_4	1700030F18RIK	4	4	1700030F18RIK	72277		FALSE	SENSE	72277_NM_028180.3_NC_000081.6_99929914_SENSE					CCCAGCTTTAAGAAGATACC	99929914						FALSE	FALSE
765	885	876	843	588	1117	1893	1569	1700030J22RIK_1	1700030J22RIK	1	1	1700030J22RIK	69528		FALSE	SENSE	69528_NM_027103.2_NC_000074.6_116973554_SENSE					GTCCGGACGAGAAAAGTGAA	116973554						FALSE	FALSE
854	819	892	662	731	1002	805	776	1700030J22RIK_2	1700030J22RIK	2	2	1700030J22RIK	69528		FALSE	SENSE	69528_NM_027103.2_NC_000074.6_116971778_SENSE					GCCCGAGACAGTTAGCAGCA	116971778						FALSE	FALSE
180	182	165	127	228	130	181	106	1700030J22RIK_3	1700030J22RIK	3	3	1700030J22RIK	69528		FALSE	ANTISENSE	69528_NM_027103.2_NC_000074.6_116972013_ANTISENSE					CCAACCTCCAAGAGGGACCG	116972013						FALSE	FALSE
895	920	711	611	691	966	544	370	1700030J22RIK_4	1700030J22RIK	4	4	1700030J22RIK	69528		FALSE	ANTISENSE	69528_NM_027103.2_NC_000074.6_116973463_ANTISENSE					ACTCACAGCTTCCTCCCACC	116973463						FALSE	FALSE
1338	2094	2117	2182	1071	1475	1265	1212	1700030K09RIK_1	1700030K09RIK	1	1	1700030K09RIK	72254		FALSE	ANTISENSE	72254_NM_028170.2_NC_000074.6_72445228_ANTISENSE					AACCTGCTACCGTTACCACT	72445228						FALSE	FALSE
373	179	179	129	334	120	231	130	1700030K09RIK_2	1700030K09RIK	2	2	1700030K09RIK	72254		FALSE	ANTISENSE	72254_NM_028170.2_NC_000074.6_72445078_ANTISENSE					TCCACATCAGACCAAGCCAT	72445078						FALSE	FALSE
334	387	328	320	342	196	183	235	1700030K09RIK_3	1700030K09RIK	3	3	1700030K09RIK	72254		FALSE	ANTISENSE	72254_NM_028170.2_NC_000074.6_72449740_ANTISENSE					AAGGTGATGGGTTACCATGG	72449740						FALSE	FALSE
337	595	706	679	270	169	294	220	1700030K09RIK_4	1700030K09RIK	4	4	1700030K09RIK	72254		FALSE	SENSE	72254_NM_028170.2_NC_000074.6_72444938_SENSE					GAAATATTTGATGCCCAAAG	72444938						FALSE	FALSE
468	457	414	650	517	311	415	268	1700031F05RIK_1	1700031F05RIK	1	1	1700031F05RIK	73300		FALSE	ANTISENSE	73300_NM_028496.1_NC_000086.7_102864242_ANTISENSE					GGACATATTGATGACTGGTG	102864242						FALSE	FALSE
562	1061	862	828	400	423	541	494	1700031F05RIK_2	1700031F05RIK	2	2	1700031F05RIK	73300		FALSE	SENSE	73300_NM_028496.1_NC_000086.7_102864670_SENSE					CCTGAAGACCTGCTTCACAC	102864670						FALSE	FALSE
286	249	214	135	297	116	170	52	1700031F05RIK_3	1700031F05RIK	3	3	1700031F05RIK	73300		FALSE	ANTISENSE	73300_NM_028496.1_NC_000086.7_102864147_ANTISENSE					TATATATATACTCACAGGCA	102864147						FALSE	FALSE
512	776	786	896	566	942	696	865	1700031F05RIK_4	1700031F05RIK	4	4	1700031F05RIK	73300		FALSE	ANTISENSE	73300_NM_028496.1_NC_000086.7_102860948_ANTISENSE					GGAACCTGGTTAGCAGTGGT	102860948						FALSE	FALSE
578	634	441	375	489	451	330	252	1700034E13RIK_1	1700034E13RIK	1	1	1700034E13RIK	78414		FALSE	ANTISENSE	78414_NM_030097.1_NC_000084.6_52660415_ANTISENSE					ATGTAACAAACAATTGTTGG	52660415						FALSE	FALSE
611	719	520	447	514	782	812	1032	1700034E13RIK_2	1700034E13RIK	2	2	1700034E13RIK	78414		FALSE	ANTISENSE	78414_NM_030097.1_NC_000084.6_52660444_ANTISENSE					TAGATTTGGTCCCATATTCA	52660444						FALSE	FALSE
539	931	809	729	451	742	650	548	1700034E13RIK_3	1700034E13RIK	3	3	1700034E13RIK	78414		FALSE	ANTISENSE	78414_NM_030097.1_NC_000084.6_52663573_ANTISENSE					GTCAAGATCGTAGAACCCTT	52663573						FALSE	FALSE
1022	1795	1197	1168	907	989	1303	1260	1700034E13RIK_4	1700034E13RIK	4	4	1700034E13RIK	78414		FALSE	SENSE	78414_NM_030097.1_NC_000084.6_52660526_SENSE					ATCTGTTGCCTAAAGAACTA	52660526						FALSE	FALSE
502	407	482	533	465	658	753	914	1700034J05RIK_1	1700034J05RIK	1	1	1700034J05RIK	73344		FALSE	ANTISENSE	73344_NM_028509.1_NC_000072.6_146953392_ANTISENSE					ATGGACCAAAGAATCCACAG	146953392						FALSE	FALSE
339	446	441	343	424	376	610	554	1700034J05RIK_2	1700034J05RIK	2	2	1700034J05RIK	73344		FALSE	ANTISENSE	73344_NM_028509.1_NC_000072.6_146953461_ANTISENSE					AGAGGGGTAGTAGCCCACCG	146953461						FALSE	FALSE
638	1103	900	931	735	921	1572	1810	1700034J05RIK_3	1700034J05RIK	3	3	1700034J05RIK	73344		FALSE	ANTISENSE	73344_NM_028509.1_NC_000072.6_146953144_ANTISENSE					ACTAGGTTATACAGTTTGCA	146953144						FALSE	FALSE
387	432	416	318	443	182	210	115	1700034J05RIK_4	1700034J05RIK	4	4	1700034J05RIK	73344		FALSE	SENSE	73344_NM_028509.1_NC_000072.6_146953266_SENSE					CAGCAAGCTAAGCATCACAC	146953266						FALSE	FALSE
503	419	378	366	509	721	851	886	1700034O15RIK_1	1700034O15RIK	1	1	1700034O15RIK	76606		FALSE	SENSE	76606_NM_029671.2_NC_000072.6_41684628_SENSE					ATAGTGAGTGCAAGCTTGGA	41684628						FALSE	FALSE
746	1038	1171	861	759	759	766	764	1700034O15RIK_2	1700034O15RIK	2	2	1700034O15RIK	76606		FALSE	SENSE	76606_NM_029671.2_NC_000072.6_41685257_SENSE					ACACTTTGAGGCTTCATCAG	41685257						FALSE	FALSE
755	756	716	875	570	712	636	428	1700034O15RIK_3	1700034O15RIK	3	3	1700034O15RIK	76606		FALSE	ANTISENSE	76606_NM_029671.2_NC_000072.6_41684547_ANTISENSE					CTGTCAGGAATGTTGCTCTG	41684547						FALSE	FALSE
533	863	662	834	382	430	389	712	1700034O15RIK_4	1700034O15RIK	4	4	1700034O15RIK	76606		FALSE	SENSE	76606_NM_029671.2_NC_000072.6_41684664_SENSE					AAAGACAAAGTGTCCTCTGA	41684664						FALSE	FALSE
719	919	798	831	613	607	445	377	1700037C18RIK_1	1700037C18RIK	1	1	1700037C18RIK	73261		FALSE	SENSE	73261_NM_028484.2_NC_000082.6_3907127_SENSE					ACATCTATGAGGGAGGATTG	3907127						FALSE	FALSE
561	778	472	466	731	858	990	738	1700037C18RIK_2	1700037C18RIK	2	2	1700037C18RIK	73261		FALSE	SENSE	73261_NM_028484.2_NC_000082.6_3907008_SENSE					ATGCAGCCTGCTGGCCAATG	3907008						FALSE	FALSE
617	735	521	695	670	870	891	647	1700037C18RIK_3	1700037C18RIK	3	3	1700037C18RIK	73261		FALSE	ANTISENSE	73261_NM_028484.2_NC_000082.6_3907065_ANTISENSE					GGCTCCGGAGGTGTCGCAGT	3907065						FALSE	FALSE
750	1139	996	1239	611	796	1435	1457	1700037C18RIK_4	1700037C18RIK	4	4	1700037C18RIK	73261		FALSE	SENSE	73261_NM_028484.2_NC_000082.6_3906954_SENSE					GGCAGCCTGACACGGCCTGA	3906954						FALSE	FALSE
491	338	239	251	463	784	923	788	1700037H04RIK_1	1700037H04RIK	1	1	1700037H04RIK	67326		FALSE	SENSE	67326_NM_026091.2_NC_000068.7_131151623_SENSE					TGACAACAGCTTCTTAGTCA	131151623						FALSE	FALSE
634	662	899	851	420	604	523	481	1700037H04RIK_2	1700037H04RIK	2	2	1700037H04RIK	67326		FALSE	SENSE	67326_NM_026091.2_NC_000068.7_131151665_SENSE					TGAAAAGCTGCATGACTCGG	131151665						FALSE	FALSE
635	803	708	1050	505	559	525	523	1700037H04RIK_3	1700037H04RIK	3	3	1700037H04RIK	67326		FALSE	SENSE	67326_NM_026091.2_NC_000068.7_131147250_SENSE					GAGTACTCGGCACACAAAGA	131147250						FALSE	FALSE
461	867	729	689	432	867	1051	1187	1700037H04RIK_4	1700037H04RIK	4	4	1700037H04RIK	67326		FALSE	ANTISENSE	67326_NM_026091.2_NC_000068.7_131151739_ANTISENSE					CTGCTGCAAAGCGGATACTT	131151739						FALSE	FALSE
338	353	426	386	262	425	466	314	1700040L02RIK_1	1700040L02RIK	1	1	1700040L02RIK	73287		FALSE	SENSE	73287_NM_028491.1_NC_000076.6_68516375_SENSE					GGACAGCATTAAGTGGCTCG	68516375						FALSE	FALSE
556	763	913	815	487	407	551	393	1700040L02RIK_2	1700040L02RIK	2	2	1700040L02RIK	73287		FALSE	SENSE	73287_NM_028491.1_NC_000076.6_68509702_SENSE					AGAAATTGTCATCGGGACTG	68509702						FALSE	FALSE
436	432	300	370	350	363	173	92	1700040L02RIK_3	1700040L02RIK	3	3	1700040L02RIK	73287		FALSE	ANTISENSE	73287_NM_028491.1_NC_000076.6_68525709_ANTISENSE					CACATAGTAGTCCAAGAGGA	68525709						FALSE	FALSE
523	979	770	646	705	728	895	727	1700040L02RIK_4	1700040L02RIK	4	4	1700040L02RIK	73287		FALSE	ANTISENSE	73287_NM_028491.1_NC_000076.6_68541782_ANTISENSE					GCCTACTGGCGACACCCCAG	68541782						FALSE	FALSE
414	697	481	435	330	129	166	131	1700042B14RIK_1	1700042B14RIK	1	1	1700042B14RIK	73347		FALSE	ANTISENSE	73347_NM_001081671.1_NC_000086.7_155125588_ANTISENSE					TGGTTTCCTCGAATATACAA	155125588						FALSE	FALSE
491	535	442	455	536	783	525	515	1700042B14RIK_2	1700042B14RIK	2	2	1700042B14RIK	73347		FALSE	ANTISENSE	73347_NM_001081671.1_NC_000086.7_155125708_ANTISENSE					ACTGTAGGCTTGAGGACCAC	155125708						FALSE	FALSE
561	1191	1250	1130	504	432	561	927	1700042B14RIK_3	1700042B14RIK	3	3	1700042B14RIK	73347		FALSE	ANTISENSE	73347_NM_001081671.1_NC_000086.7_155125749_ANTISENSE					TTGCCACTGAGGGAGGCCTG	155125749						FALSE	FALSE
388	461	483	603	384	455	737	878	1700042B14RIK_4	1700042B14RIK	4	4	1700042B14RIK	73347		FALSE	ANTISENSE	73347_NM_001081671.1_NC_000086.7_155125456_ANTISENSE					AGTATGCCTGAAAGTCTGAA	155125456						FALSE	FALSE
591	670	371	391	425	553	594	447	1700042G07RIK_1	1700042G07RIK	1	1	1700042G07RIK	67323		FALSE	SENSE	67323_NM_001099295.2_NC_000070.6_116173458_SENSE					GCTTGACTTCTCCCTACCGA	116173458						FALSE	FALSE
1	8	0	0	20	0	0	12	1700042G07RIK_2	1700042G07RIK	2	2	1700042G07RIK	67323		FALSE	SENSE	67323_NM_001099295.2_NC_000070.6_116173538_SENSE					ACATACCGGCAGAAACCCCG	116173538						FALSE	FALSE
705	1066	887	780	685	920	1005	1070	1700042G07RIK_3	1700042G07RIK	3	3	1700042G07RIK	67323		FALSE	ANTISENSE	67323_NM_001099295.2_NC_000070.6_116173520_ANTISENSE					GTTTCTGCCGGTATGTCCTG	116173520						FALSE	FALSE
718	847	764	943	698	580	722	479	1700042G07RIK_4	1700042G07RIK	4	4	1700042G07RIK	67323		FALSE	ANTISENSE	67323_NM_001099295.2_NC_000070.6_116173493_ANTISENSE					ACTTGAACATACTGGGACAC	116173493						FALSE	FALSE
181	155	158	87	371	307	126	65	1700047I17RIK2_1	1700047I17RIK2	1	1	1700047I17RIK2	100101807		FALSE	SENSE	100101807_NM_001100116.1_NC_000078.6_55205712_SENSE					GGATTTGAGAATGTAGAACT	55205712						FALSE	FALSE
252	60	96	88	227	204	299	177	1700047I17RIK2_2	1700047I17RIK2	2	2	1700047I17RIK2	100101807		FALSE	SENSE	100101807_NM_001100116.1_NC_000078.6_55205746_SENSE					AGAAGAAGAAAGTCCCGAGG	55205746						FALSE	FALSE
666	543	531	478	599	509	316	424	1700047I17RIK2_3	1700047I17RIK2	3	3	1700047I17RIK2	100101807		FALSE	ANTISENSE	100101807_NM_001100116.1_NC_000078.6_55205845_ANTISENSE					AAGCATACCGGGTCGACAGT	55205845						FALSE	FALSE
229	234	162	179	231	112	165	67	1700047I17RIK2_4	1700047I17RIK2	4	4	1700047I17RIK2	100101807		FALSE	SENSE	100101807_NM_001100116.1_NC_000078.6_55205807_SENSE					CAGCACCGACGAGGACGAGG	55205807						FALSE	FALSE
652	373	367	390	725	893	1416	1517	1700055N04RIK_1	1700055N04RIK	1	1	1700055N04RIK	73458		FALSE	ANTISENSE	73458_NM_028545.2_NC_000085.6_3965864_ANTISENSE					ACGCGTGATGGCATTCTGCA	3965864						FALSE	FALSE
441	278	404	208	406	454	531	524	1700055N04RIK_2	1700055N04RIK	2	2	1700055N04RIK	73458		FALSE	SENSE	73458_NM_028545.2_NC_000085.6_3963888_SENSE					TGAAGGAGGCCTTCAACACA	3963888						FALSE	FALSE
400	224	166	146	302	239	204	268	1700055N04RIK_3	1700055N04RIK	3	3	1700055N04RIK	73458		FALSE	SENSE	73458_NM_028545.2_NC_000085.6_3964514_SENSE					CATTCTGTGCGAGAATGAGG	3964514						FALSE	FALSE
488	473	326	303	396	359	320	339	1700055N04RIK_4	1700055N04RIK	4	4	1700055N04RIK	73458		FALSE	SENSE	73458_NM_028545.2_NC_000085.6_3965282_SENSE					TGTGATGTTGGGAGGACCCG	3965282						FALSE	FALSE
370	651	612	379	387	270	345	229	1700056E22RIK_1	1700056E22RIK	1	1	1700056E22RIK	73363		FALSE	SENSE	73363_NM_028516.1_NC_000067.6_184033727_SENSE					GAGCCCGACTCCGATCCCGA	184033727						FALSE	FALSE
598	791	471	413	588	805	1187	869	1700056E22RIK_2	1700056E22RIK	2	2	1700056E22RIK	73363		FALSE	ANTISENSE	73363_NM_028516.1_NC_000067.6_184033520_ANTISENSE					GGCTCCAAAACATCGCACAG	184033520						FALSE	FALSE
654	915	800	894	666	679	754	633	1700056E22RIK_3	1700056E22RIK	3	3	1700056E22RIK	73363		FALSE	SENSE	73363_NM_028516.1_NC_000067.6_184033822_SENSE					CCTACTGCTCTCCCGCGCGG	184033822						FALSE	FALSE
745	1023	552	382	366	529	1188	1182	1700056E22RIK_4	1700056E22RIK	4	4	1700056E22RIK	73363		FALSE	SENSE	73363_NM_028516.1_NC_000067.6_184033557_SENSE					GCACCGACCTCCTCCCAACG	184033557						FALSE	FALSE
382	416	346	481	393	491	647	875	1700057G04RIK_1	1700057G04RIK	1	1	1700057G04RIK	78459		FALSE	ANTISENSE	78459_NM_001033184.3_NC_000075.6_92351108_ANTISENSE					CAACAACAATCACATCGTAG	92351108						FALSE	FALSE
385	537	393	415	446	1078	1857	2232	1700057G04RIK_2	1700057G04RIK	2	2	1700057G04RIK	78459		FALSE	ANTISENSE	78459_NM_001033184.3_NC_000075.6_92352597_ANTISENSE					CTGTAAACTTTGGCCGACAT	92352597						FALSE	FALSE
607	653	691	987	454	655	607	448	1700057G04RIK_3	1700057G04RIK	3	3	1700057G04RIK	78459		FALSE	SENSE	78459_NM_001033184.3_NC_000075.6_92351031_SENSE					CTTAACACTCAATTGCTGTG	92351031						FALSE	FALSE
714	877	898	896	604	934	1045	815	1700057G04RIK_4	1700057G04RIK	4	4	1700057G04RIK	78459		FALSE	ANTISENSE	78459_NM_001033184.3_NC_000075.6_92343663_ANTISENSE					AGTAAATATTCCAATCCAGG	92343663						FALSE	FALSE
476	480	476	718	450	564	593	676	1700061G19RIK_1	1700061G19RIK	1	1	1700061G19RIK	78625		FALSE	SENSE	78625_NM_030141.1_NC_000083.6_56881062_SENSE					ACAGCTGCAAAAGATTAACC	56881062						FALSE	FALSE
368	331	245	201	295	148	139	174	1700061G19RIK_2	1700061G19RIK	2	2	1700061G19RIK	78625		FALSE	SENSE	78625_NM_030141.1_NC_000083.6_56877468_SENSE					TCCCGACTTGATCATGAGCG	56877468						FALSE	FALSE
675	486	556	539	674	776	638	1001	1700061G19RIK_3	1700061G19RIK	3	3	1700061G19RIK	78625		FALSE	ANTISENSE	78625_NM_030141.1_NC_000083.6_56883771_ANTISENSE					TGATAGGGATGTTTACGCTG	56883771						FALSE	FALSE
145	97	166	243	156	182	315	265	1700061G19RIK_4	1700061G19RIK	4	4	1700061G19RIK	78625		FALSE	SENSE	78625_NM_030141.1_NC_000083.6_56882652_SENSE					TATATAACCAGGGTACCACA	56882652						FALSE	FALSE
545	596	497	423	591	637	1261	1301	1700066B19RIK_1	1700066B19RIK	1	1	1700066B19RIK	73449		FALSE	SENSE	73449_NM_001033168.2_NC_000084.6_35728560_SENSE					CCAGATATGCCCCCTCGAGG	35728560						FALSE	FALSE
509	403	246	173	439	495	516	529	1700066B19RIK_2	1700066B19RIK	2	2	1700066B19RIK	73449		FALSE	ANTISENSE	73449_NM_001033168.2_NC_000084.6_35728582_ANTISENSE					GCGATGATGGCAGCAAGCAG	35728582						FALSE	FALSE
552	617	589	628	613	752	858	683	1700066B19RIK_3	1700066B19RIK	3	3	1700066B19RIK	73449		FALSE	ANTISENSE	73449_NM_001033168.2_NC_000084.6_35728614_ANTISENSE					GCACAATGCAGATCGCCAGC	35728614						FALSE	FALSE
470	582	469	311	462	657	1129	1445	1700066B19RIK_4	1700066B19RIK	4	4	1700066B19RIK	73449		FALSE	SENSE	73449_NM_001033168.2_NC_000084.6_35728514_SENSE					TCTACTTGTGAATGGTTCGT	35728514						FALSE	FALSE
247	281	137	110	227	342	647	374	1700066M21RIK_1	1700066M21RIK	1	1	1700066M21RIK	73467		FALSE	ANTISENSE	73467_NM_028546.1_NC_000067.6_57382832_ANTISENSE					TATAACTATTGGGAAAACGG	57382832						FALSE	FALSE
614	511	457	315	440	655	584	592	1700066M21RIK_2	1700066M21RIK	2	2	1700066M21RIK	73467		FALSE	ANTISENSE	73467_NM_028546.1_NC_000067.6_57383160_ANTISENSE					GATGCACCATCCAATGACAG	57383160						FALSE	FALSE
345	277	289	273	409	531	498	320	1700066M21RIK_3	1700066M21RIK	3	3	1700066M21RIK	73467		FALSE	SENSE	73467_NM_028546.1_NC_000067.6_57377778_SENSE					CAGACCCGAGCCATGAACCC	57377778						FALSE	FALSE
565	744	843	844	490	380	468	233	1700066M21RIK_4	1700066M21RIK	4	4	1700066M21RIK	73467		FALSE	ANTISENSE	73467_NM_028546.1_NC_000067.6_57382754_ANTISENSE					GATGACGAGTCATAATCTCA	57382754						FALSE	FALSE
277	351	236	152	238	74	49	156	1700067K01RIK_1	1700067K01RIK	1	1	1700067K01RIK	73453		FALSE	ANTISENSE	73453_NM_183097.2_NC_000074.6_84003180_ANTISENSE					CAGGTCCACGAACCCAAAGG	84003180						FALSE	FALSE
984	1285	1004	873	780	797	966	864	1700067K01RIK_2	1700067K01RIK	2	2	1700067K01RIK	73453		FALSE	SENSE	73453_NM_183097.2_NC_000074.6_84002938_SENSE					ACCATACTTCTTATACCTTG	84002938						FALSE	FALSE
437	462	482	234	321	575	1098	828	1700067K01RIK_3	1700067K01RIK	3	3	1700067K01RIK	73453		FALSE	ANTISENSE	73453_NM_183097.2_NC_000074.6_84001819_ANTISENSE					TGAACATAGAGTCCAGCGGG	84001819						FALSE	FALSE
525	681	680	866	392	441	114	108	1700067K01RIK_4	1700067K01RIK	4	4	1700067K01RIK	73453		FALSE	SENSE	73453_NM_183097.2_NC_000074.6_84002872_SENSE					CAGCAGGGACCGAGTACAGA	84002872						FALSE	FALSE
458	412	253	239	375	462	464	186	1700067P10RIK_1	1700067P10RIK	1	1	1700067P10RIK	68224		FALSE	ANTISENSE	68224_NM_026625.2_NC_000083.6_48090412_ANTISENSE					GCCCCCGAGAGACTAGAAGA	48090412						FALSE	FALSE
422	562	502	408	444	521	640	508	1700067P10RIK_2	1700067P10RIK	2	2	1700067P10RIK	68224		FALSE	SENSE	68224_NM_026625.2_NC_000083.6_48090507_SENSE					GCTCTCCCACCACTCTCCGA	48090507						FALSE	FALSE
270	324	359	563	315	279	292	231	1700067P10RIK_3	1700067P10RIK	3	3	1700067P10RIK	68224		FALSE	SENSE	68224_NM_026625.2_NC_000083.6_48090446_SENSE					CGTCCAGCTTGCCATCAGAG	48090446						FALSE	FALSE
800	796	680	832	681	755	541	504	1700067P10RIK_4	1700067P10RIK	4	4	1700067P10RIK	68224		FALSE	ANTISENSE	68224_NM_026625.2_NC_000083.6_48090537_ANTISENSE					ATCCCGCCAAGATAACAGCT	48090537						FALSE	FALSE
232	210	207	139	178	104	119	50	1700074P13RIK_1	1700074P13RIK	1	1	1700074P13RIK	73481		FALSE	ANTISENSE	73481_NM_028550.3_NC_000072.6_40926213_ANTISENSE					TGGGTCGGTAAACTCCCAGT	40926213						FALSE	FALSE
723	1032	869	868	514	656	860	736	1700074P13RIK_2	1700074P13RIK	2	2	1700074P13RIK	73481		FALSE	SENSE	73481_NM_028550.3_NC_000072.6_40921833_SENSE					GTGATCCTGACATCTTGACA	40921833						FALSE	FALSE
393	482	376	486	370	286	223	124	1700074P13RIK_3	1700074P13RIK	3	3	1700074P13RIK	73481		FALSE	SENSE	73481_NM_028550.3_NC_000072.6_40926046_SENSE					GGGAACTATAGCCATAGCTA	40926046						FALSE	FALSE
519	1010	782	922	650	753	868	858	1700074P13RIK_4	1700074P13RIK	4	4	1700074P13RIK	73481		FALSE	SENSE	73481_NM_028550.3_NC_000072.6_40926005_SENSE					AATCCTGCTTCATACCAACA	40926005						FALSE	FALSE
564	599	359	323	491	947	768	857	1700080E11RIK_1	1700080E11RIK	1	1	1700080E11RIK	73532		FALSE	ANTISENSE	73532_NM_028562.3_NC_000075.6_105144667_ANTISENSE					GATCGTCCACAAAACCACCA	105144667						FALSE	FALSE
184	95	66	90	311	264	213	157	1700080E11RIK_2	1700080E11RIK	2	2	1700080E11RIK	73532		FALSE	ANTISENSE	73532_NM_028562.3_NC_000075.6_105144563_ANTISENSE					GAGGGAGCTTCGGTAGTCGG	105144563						FALSE	FALSE
438	753	501	642	436	554	644	570	1700080E11RIK_3	1700080E11RIK	3	3	1700080E11RIK	73532		FALSE	SENSE	73532_NM_028562.3_NC_000075.6_105144598_SENSE					CTGTTGAAGAAACTGGGCGA	105144598						FALSE	FALSE
426	372	399	412	440	489	438	651	1700080E11RIK_4	1700080E11RIK	4	4	1700080E11RIK	73532		FALSE	SENSE	73532_NM_028562.3_NC_000075.6_105144835_SENSE					GCTGTATGCGCCCGATCCAG	105144835						FALSE	FALSE
706	1168	743	730	729	804	1460	1087	1700080O16RIK_1	1700080O16RIK	1	1	1700080O16RIK	74279		FALSE	SENSE	74279_NM_028851.1_NC_000086.7_51969485_SENSE					ATTCTGTATATGGTCATCCG	51969485						FALSE	FALSE
329	511	705	713	415	600	767	540	1700080O16RIK_2	1700080O16RIK	2	2	1700080O16RIK	74279		FALSE	ANTISENSE	74279_NM_028851.1_NC_000086.7_51969380_ANTISENSE					CATTGACAAGAGAGTAGGAG	51969380						FALSE	FALSE
476	473	515	359	332	285	221	166	1700080O16RIK_3	1700080O16RIK	3	3	1700080O16RIK	74279		FALSE	SENSE	74279_NM_028851.1_NC_000086.7_51969686_SENSE					GATGTACTGGGTTCATCCCA	51969686						FALSE	FALSE
606	555	852	775	476	740	622	694	1700080O16RIK_4	1700080O16RIK	4	4	1700080O16RIK	74279		FALSE	SENSE	74279_NM_028851.1_NC_000086.7_51969757_SENSE					AGGACAGCACTCATTCTGAA	51969757						FALSE	FALSE
591	569	426	398	581	989	647	573	1700084C01RIK_1	1700084C01RIK	1	1	1700084C01RIK	78465		FALSE	SENSE	78465_NM_001033185.2_NC_000067.6_169930113_SENSE					TCACGTGAAATCGCTAGCCA	169930113						FALSE	FALSE
794	1001	771	637	712	571	342	216	1700084C01RIK_2	1700084C01RIK	2	2	1700084C01RIK	78465		FALSE	ANTISENSE	78465_NM_001033185.2_NC_000067.6_169933861_ANTISENSE					ACAGCTCTTGGTCATGACAT	169933861						FALSE	FALSE
864	1561	1176	1352	762	1003	1092	869	1700084C01RIK_3	1700084C01RIK	3	3	1700084C01RIK	78465		FALSE	ANTISENSE	78465_NM_001033185.2_NC_000067.6_169933697_ANTISENSE					AGGACAGGGTCATGTAAAGA	169933697						FALSE	FALSE
665	682	904	916	613	588	737	769	1700084C01RIK_4	1700084C01RIK	4	4	1700084C01RIK	78465		FALSE	SENSE	78465_NM_001033185.2_NC_000067.6_169933024_SENSE					AAAGGTTCTCTTCTTATGTG	169933024						FALSE	FALSE
564	801	913	911	468	282	346	191	1700088E04RIK_1	1700088E04RIK	1	1	1700088E04RIK	27660		FALSE	SENSE	27660_NM_138581.2_NC_000081.6_79140906_SENSE					AGCAAGCAGGTTACACGCCG	79140906						FALSE	FALSE
171	268	161	137	209	249	359	346	1700088E04RIK_2	1700088E04RIK	2	2	1700088E04RIK	27660		FALSE	SENSE	27660_NM_138581.2_NC_000081.6_79140945_SENSE					ACTCGGTGACCAAAGGAACC	79140945						FALSE	FALSE
718	764	627	716	480	536	287	319	1700088E04RIK_3	1700088E04RIK	3	3	1700088E04RIK	27660		FALSE	ANTISENSE	27660_NM_138581.2_NC_000081.6_79136307_ANTISENSE					CTAAGCCCAGCACTTACTGG	79136307						FALSE	FALSE
551	761	634	458	570	1004	976	934	1700088E04RIK_4	1700088E04RIK	4	4	1700088E04RIK	27660		FALSE	SENSE	27660_NM_138581.2_NC_000081.6_79136349_SENSE					CAGCTTGTGCCAAGCCAATG	79136349						FALSE	FALSE
400	555	333	289	346	172	121	143	1700092M07RIK_1	1700092M07RIK	1	1	1700092M07RIK	74307		FALSE	ANTISENSE	74307_NM_001177347.1_NC_000085.6_8741003_ANTISENSE					CGTTAGATCTTTGTTTACGG	8741003						FALSE	FALSE
221	227	268	236	322	233	227	188	1700092M07RIK_2	1700092M07RIK	2	2	1700092M07RIK	74307		FALSE	SENSE	74307_NM_001177347.1_NC_000085.6_8740981_SENSE					GGTGCTTGTAGGCAACGAAG	8740981						FALSE	FALSE
504	510	212	168	367	383	517	234	1700092M07RIK_3	1700092M07RIK	3	3	1700092M07RIK	74307		FALSE	ANTISENSE	74307_NM_001177347.1_NC_000085.6_8741062_ANTISENSE					GGACTCCCGACGGCTGAACA	8741062						FALSE	FALSE
230	243	258	236	312	386	300	463	1700092M07RIK_4	1700092M07RIK	4	4	1700092M07RIK	74307		FALSE	SENSE	74307_NM_001177347.1_NC_000085.6_8740814_SENSE					GGCCTCGGATGAGCAAGCAA	8740814						FALSE	FALSE
214	197	106	129	218	343	324	286	1700093K21RIK_1	1700093K21RIK	1	1	1700093K21RIK	67358		FALSE	ANTISENSE	67358_NM_026105.3_NC_000077.6_23518112_ANTISENSE					CCTGTACAGAGGGTCTTCAG	23518112						FALSE	FALSE
440	521	596	586	436	478	431	361	1700093K21RIK_2	1700093K21RIK	2	2	1700093K21RIK	67358		FALSE	ANTISENSE	67358_NM_026105.3_NC_000077.6_23518866_ANTISENSE					TGTGATCGCTGTGGTCTCGA	23518866						FALSE	FALSE
464	496	394	616	310	488	795	717	1700093K21RIK_3	1700093K21RIK	3	3	1700093K21RIK	67358		FALSE	ANTISENSE	67358_NM_026105.3_NC_000077.6_23517379_ANTISENSE					TAAAAAGTGCATTAGGACCC	23517379						FALSE	FALSE
422	407	288	335	352	310	134	137	1700093K21RIK_4	1700093K21RIK	4	4	1700093K21RIK	67358		FALSE	ANTISENSE	67358_NM_026105.3_NC_000077.6_23518808_ANTISENSE					GAAAAATTGCCAGTAAGAGG	23518808						FALSE	FALSE
427	348	326	235	499	421	366	294	1700101E01RIK_1	1700101E01RIK	1	1	1700101E01RIK	329375		FALSE	ANTISENSE	329375_NM_001166705.1_NC_000068.7_28984309_ANTISENSE					TTACCGTGAACGGATCCCAA	28984309						FALSE	FALSE
798	1008	921	1024	646	959	812	839	1700101E01RIK_2	1700101E01RIK	2	2	1700101E01RIK	329375		FALSE	SENSE	329375_NM_001166705.1_NC_000068.7_28984444_SENSE					CTATATTGCCATGAACCGAG	28984444						FALSE	FALSE
397	443	285	262	377	420	757	891	1700101E01RIK_3	1700101E01RIK	3	3	1700101E01RIK	329375		FALSE	SENSE	329375_NM_001166705.1_NC_000068.7_29054884_SENSE					ACGGTGGTCGACATCCGTAC	29054884						FALSE	FALSE
651	712	364	250	591	804	677	839	1700101E01RIK_4	1700101E01RIK	4	4	1700101E01RIK	329375		FALSE	SENSE	329375_NM_001166705.1_NC_000068.7_28985831_SENSE					AATTATGGACTCTACATCCG	28985831						FALSE	FALSE
402	373	466	478	426	167	193	111	1700102P08RIK_1	1700102P08RIK	1	1	1700102P08RIK	112418		FALSE	SENSE	112418_NM_053216.2_NC_000075.6_108393374_SENSE					TCACCTCCCAGCCGGTACAC	108393374						FALSE	FALSE
558	891	780	613	499	667	868	1062	1700102P08RIK_2	1700102P08RIK	2	2	1700102P08RIK	112418		FALSE	ANTISENSE	112418_NM_053216.2_NC_000075.6_108393441_ANTISENSE					CTCACTCTCAGGAGCACACG	108393441						FALSE	FALSE
410	452	431	414	376	518	558	217	1700102P08RIK_3	1700102P08RIK	3	3	1700102P08RIK	112418		FALSE	SENSE	112418_NM_053216.2_NC_000075.6_108395362_SENSE					TTCTAGCCAAGAGGTCACAA	108395362						FALSE	FALSE
1081	1569	1517	1506	774	694	740	604	1700102P08RIK_4	1700102P08RIK	4	4	1700102P08RIK	112418		FALSE	ANTISENSE	112418_NM_053216.2_NC_000075.6_108393300_ANTISENSE					AGAATGCCTGACTCCTTCAA	108393300						FALSE	FALSE
330	283	296	348	251	473	468	488	1700106J16RIK_1	1700106J16RIK	1	1	1700106J16RIK	74297		FALSE	ANTISENSE	74297_NM_028859.1_NC_000077.6_88294199_ANTISENSE					GGAGGGCCATGACTGAGACA	88294199						FALSE	FALSE
459	583	648	503	427	351	403	412	1700106J16RIK_2	1700106J16RIK	2	2	1700106J16RIK	74297		FALSE	ANTISENSE	74297_NM_028859.1_NC_000077.6_88294320_ANTISENSE					AGAAGGCGTCCTCCAAGTAA	88294320						FALSE	FALSE
785	1021	594	626	675	1238	1869	1873	1700106J16RIK_3	1700106J16RIK	3	3	1700106J16RIK	74297		FALSE	SENSE	74297_NM_028859.1_NC_000077.6_88294146_SENSE					ATGAAGGTGAATACCTTACA	88294146						FALSE	FALSE
827	1348	1295	1031	860	1084	1383	1225	1700106J16RIK_4	1700106J16RIK	4	4	1700106J16RIK	74297		FALSE	ANTISENSE	74297_NM_028859.1_NC_000077.6_88294238_ANTISENSE					CTGCTGTAGGATCTCCAAGT	88294238						FALSE	FALSE
505	617	409	253	341	395	813	1679	1700109H08RIK_1	1700109H08RIK	1	1	1700109H08RIK	77036		FALSE	SENSE	77036_NM_029843.2_NC_000071.6_3575700_SENSE					TTGGAAAGATGGATAATACC	3575700						FALSE	FALSE
721	752	635	575	549	1058	1863	1837	1700109H08RIK_2	1700109H08RIK	2	2	1700109H08RIK	77036		FALSE	SENSE	77036_NM_029843.2_NC_000071.6_3571789_SENSE					AAAAAATGGTGGAATCCATC	3571789						FALSE	FALSE
415	555	471	553	409	622	1114	925	1700109H08RIK_3	1700109H08RIK	3	3	1700109H08RIK	77036		FALSE	SENSE	77036_NM_029843.2_NC_000071.6_3577317_SENSE					GCTTGGCAGTGTTTCTCCGA	3577317						FALSE	FALSE
685	626	678	1028	588	1232	1765	2359	1700109H08RIK_4	1700109H08RIK	4	4	1700109H08RIK	77036		FALSE	ANTISENSE	77036_NM_029843.2_NC_000071.6_3575738_ANTISENSE					TCATTCCGAATATGTTCTGC	3575738						FALSE	FALSE
509	573	602	941	389	481	472	413	1700112E06RIK_1	1700112E06RIK	1	1	1700112E06RIK	76633		FALSE	ANTISENSE	76633_NM_028275.1_NC_000080.6_22027237_ANTISENSE					TCTGCAGGACTGGCCTACGT	22027237						FALSE	FALSE
349	540	426	264	305	316	326	290	1700112E06RIK_2	1700112E06RIK	2	2	1700112E06RIK	76633		FALSE	ANTISENSE	76633_NM_028275.1_NC_000080.6_22577926_ANTISENSE					GGGGTAACCCTGGCAACACG	22577926						FALSE	FALSE
786	1469	1461	1582	784	1083	1464	1405	1700112E06RIK_3	1700112E06RIK	3	3	1700112E06RIK	76633		FALSE	ANTISENSE	76633_NM_028275.1_NC_000080.6_22584477_ANTISENSE					GACATGCCACGTTTCCCAGG	22584477						FALSE	FALSE
485	641	673	552	377	293	235	303	1700112E06RIK_4	1700112E06RIK	4	4	1700112E06RIK	76633		FALSE	ANTISENSE	76633_NM_028275.1_NC_000080.6_22596426_ANTISENSE					TTGTGCAGAACAAAGCACCT	22596426						FALSE	FALSE
780	795	881	1003	448	489	528	780	1700113H08RIK_1	1700113H08RIK	1	1	1700113H08RIK	76640		FALSE	ANTISENSE	76640_NM_029685.1_NC_000076.6_87226074_ANTISENSE					TGATTGGGTAGTCGTCTAGG	87226074						FALSE	FALSE
911	760	492	727	770	789	903	744	1700113H08RIK_2	1700113H08RIK	2	2	1700113H08RIK	76640		FALSE	ANTISENSE	76640_NM_029685.1_NC_000076.6_87230075_ANTISENSE					AGTCTTACAGCTGATCGGCT	87230075						FALSE	FALSE
0	0	0	0	0	0	0	0	1700113H08RIK_3	1700113H08RIK	3	3	1700113H08RIK	76640		FALSE	ANTISENSE	76640_NM_029685.1_NC_000076.6_87226215_ANTISENSE					TCTCCCTTGGAGTTGACTAA	87226215						FALSE	FALSE
788	1089	1031	1177	524	527	561	727	1700113H08RIK_4	1700113H08RIK	4	4	1700113H08RIK	76640		FALSE	SENSE	76640_NM_029685.1_NC_000076.6_87225902_SENSE					GGAACTCATAGTCCAATGAC	87225902						FALSE	FALSE
675	948	737	568	584	604	772	873	1700122O11RIK_1	1700122O11RIK	1	1	1700122O11RIK	76651		FALSE	SENSE	76651_NM_029689.1_NC_000083.6_48037243_SENSE					CCCAAGCAGAACTCAGTGTG	48037243						FALSE	FALSE
432	691	855	676	655	431	652	640	1700122O11RIK_2	1700122O11RIK	2	2	1700122O11RIK	76651		FALSE	ANTISENSE	76651_NM_029689.1_NC_000083.6_48037068_ANTISENSE					TCTTCTCTAGATCCCAATGA	48037068						FALSE	FALSE
369	512	423	453	337	443	956	790	1700122O11RIK_3	1700122O11RIK	3	3	1700122O11RIK	76651		FALSE	ANTISENSE	76651_NM_029689.1_NC_000083.6_48037196_ANTISENSE					GGAGAAATCTTCCCACCACT	48037196						FALSE	FALSE
606	645	434	450	395	541	586	376	1700122O11RIK_4	1700122O11RIK	4	4	1700122O11RIK	76651		FALSE	SENSE	76651_NM_029689.1_NC_000083.6_48037128_SENSE					GCAGATTGAGCTCAAAGATG	48037128						FALSE	FALSE
519	534	521	555	494	282	119	101	1700123I01RIK_1	1700123I01RIK	1	1	1700123I01RIK	622554		FALSE	SENSE	622554_NM_001165919.1_NC_000085.6_6212137_SENSE					ATCCTCAGATAAAAGCAAGT	6212137						FALSE	FALSE
340	114	137	93	214	279	235	160	1700123I01RIK_2	1700123I01RIK	2	2	1700123I01RIK	622554		FALSE	SENSE	622554_NM_001165919.1_NC_000085.6_6213357_SENSE					ATGGAAACGGAAACTCATGG	6213357						FALSE	FALSE
331	320	194	252	393	253	240	192	1700123I01RIK_3	1700123I01RIK	3	3	1700123I01RIK	622554		FALSE	ANTISENSE	622554_NM_001165919.1_NC_000085.6_6213023_ANTISENSE					GCAAAACTTACCAACTCAAG	6213023						FALSE	FALSE
240	115	182	185	347	280	134	88	1700123I01RIK_4	1700123I01RIK	4	4	1700123I01RIK	622554		FALSE	ANTISENSE	622554_NM_001165919.1_NC_000085.6_6212197_ANTISENSE					CAAAGTAAAAACAAACGGGT	6212197						FALSE	FALSE
792	776	606	617	739	1072	1140	899	1700123K08RIK_1	1700123K08RIK	1	1	1700123K08RIK	76658		FALSE	SENSE	76658_NM_029693.2_NC_000071.6_138562919_SENSE					GTCAGTTCACGGAGTACGTG	138562919						FALSE	FALSE
620	550	559	750	564	551	657	710	1700123K08RIK_2	1700123K08RIK	2	2	1700123K08RIK	76658		FALSE	SENSE	76658_NM_029693.2_NC_000071.6_138564171_SENSE					AACGTATGCTACCACCTGGG	138564171						FALSE	FALSE
698	988	792	694	697	1015	1441	1374	1700123K08RIK_3	1700123K08RIK	3	3	1700123K08RIK	76658		FALSE	SENSE	76658_NM_029693.2_NC_000071.6_138562828_SENSE					GGCCATCGCACTTAAACTTG	138562828						FALSE	FALSE
437	724	459	375	387	401	140	187	1700123K08RIK_4	1700123K08RIK	4	4	1700123K08RIK	76658		FALSE	ANTISENSE	76658_NM_029693.2_NC_000071.6_138564296_ANTISENSE					GACTCTTGTAGTTGAACTGG	138564296						FALSE	FALSE
608	489	541	597	560	787	1142	1197	1700123O20RIK_1	1700123O20RIK	1	1	1700123O20RIK	58248		FALSE	ANTISENSE	58248_NM_021437.2_NC_000080.6_54690081_ANTISENSE					AGCTGACACTCAAAGATACA	54690081						FALSE	FALSE
519	255	295	230	515	405	486	369	1700123O20RIK_2	1700123O20RIK	2	2	1700123O20RIK	58248		FALSE	SENSE	58248_NM_021437.2_NC_000080.6_54689827_SENSE					ACTGGAATCGTCTTCCACAT	54689827						FALSE	FALSE
541	706	664	693	395	545	689	394	1700123O20RIK_3	1700123O20RIK	3	3	1700123O20RIK	58248		FALSE	ANTISENSE	58248_NM_021437.2_NC_000080.6_54689852_ANTISENSE					GCACTGAAGGTAACACAGAA	54689852						FALSE	FALSE
456	409	184	92	312	493	261	164	1700123O20RIK_4	1700123O20RIK	4	4	1700123O20RIK	58248		FALSE	ANTISENSE	58248_NM_021437.2_NC_000080.6_54689904_ANTISENSE					TGGGAAGTGATGTAAGACAT	54689904						FALSE	FALSE
411	509	524	372	410	391	463	749	1700125H20RIK_1	1700125H20RIK	1	1	1700125H20RIK	73634		FALSE	ANTISENSE	73634_NM_028589.1_NC_000077.6_85172882_ANTISENSE					CGGACCAGAGCATCTCCCGT	85172882						FALSE	FALSE
531	706	803	713	607	751	1162	1323	1700125H20RIK_2	1700125H20RIK	2	2	1700125H20RIK	73634		FALSE	SENSE	73634_NM_028589.1_NC_000077.6_85173200_SENSE					CTCAGTGTAAAGAATACCTG	85173200						FALSE	FALSE
385	431	419	410	233	353	318	388	1700125H20RIK_3	1700125H20RIK	3	3	1700125H20RIK	73634		FALSE	ANTISENSE	73634_NM_028589.1_NC_000077.6_85173300_ANTISENSE					GGTGTTAATATGGCCCCCTA	85173300						FALSE	FALSE
525	613	737	789	492	539	411	561	1700125H20RIK_4	1700125H20RIK	4	4	1700125H20RIK	73634		FALSE	ANTISENSE	73634_NM_028589.1_NC_000077.6_85173340_ANTISENSE					AGTGCTTGATCTCCCAGGCT	85173340						FALSE	FALSE
479	892	873	881	348	512	468	597	1700129C05RIK_1	1700129C05RIK	1	1	1700129C05RIK	67932		FALSE	ANTISENSE	67932_NM_026461.2_NC_000080.6_59142579_ANTISENSE					AAGGGGTCTGGAAATAAGAG	59142579						FALSE	FALSE
421	849	635	795	363	515	402	213	1700129C05RIK_2	1700129C05RIK	2	2	1700129C05RIK	67932		FALSE	ANTISENSE	67932_NM_026461.2_NC_000080.6_59142709_ANTISENSE					GAAAAGAGGGTTGGTACGAA	59142709						FALSE	FALSE
411	412	366	296	295	296	281	253	1700129C05RIK_3	1700129C05RIK	3	3	1700129C05RIK	67932		FALSE	ANTISENSE	67932_NM_026461.2_NC_000080.6_59142791_ANTISENSE					GGCAGAGAAAGATCCTTAGG	59142791						FALSE	FALSE
628	793	469	480	584	971	651	566	1700129C05RIK_4	1700129C05RIK	4	4	1700129C05RIK	67932		FALSE	ANTISENSE	67932_NM_026461.2_NC_000080.6_59142543_ANTISENSE					TTGGAGAAGAGGTAGACATG	59142543						FALSE	FALSE
390	281	274	243	406	472	250	320	1810009A15RIK_1	1810009A15RIK	1	1	1810009A15RIK	66276		FALSE	ANTISENSE	66276_NM_025463.3_NC_000085.6_8888962_ANTISENSE					CACAGTTCAGTCACCGTCCG	8888962						FALSE	FALSE
340	368	235	247	251	257	238	218	1810009A15RIK_2	1810009A15RIK	2	2	1810009A15RIK	66276		FALSE	SENSE	66276_NM_025463.3_NC_000085.6_8889188_SENSE					TCGGCGACGGAAACGCCAGG	8889188						FALSE	FALSE
508	547	299	329	408	278	100	62	1810009A15RIK_3	1810009A15RIK	3	3	1810009A15RIK	66276		FALSE	ANTISENSE	66276_NM_025463.3_NC_000085.6_8889156_ANTISENSE					GATCCCTGCTTAATACCCTG	8889156						FALSE	FALSE
249	266	264	267	282	93	142	129	1810009A15RIK_4	1810009A15RIK	4	4	1810009A15RIK	66276		FALSE	SENSE	66276_NM_025463.3_NC_000085.6_8889211_SENSE					TCGGGGCTGTGATAGACGAA	8889211						FALSE	FALSE
391	733	736	820	272	406	376	434	1810009J06RIK_1	1810009J06RIK	1	1	1810009J06RIK	73626		FALSE	SENSE	73626_NM_023707.3_NC_000072.6_40966266_SENSE					GATGGCATTAGCCATCAGTG	40966266						FALSE	FALSE
506	538	466	361	457	199	226	126	1810009J06RIK_2	1810009J06RIK	2	2	1810009J06RIK	73626		FALSE	SENSE	73626_NM_023707.3_NC_000072.6_40966705_SENSE					TCGACACCCAGACTATAACA	40966705						FALSE	FALSE
354	259	215	184	340	318	395	213	1810009J06RIK_3	1810009J06RIK	3	3	1810009J06RIK	73626		FALSE	SENSE	73626_NM_023707.3_NC_000072.6_40966648_SENSE					ACACAATATTGATGTCCTTG	40966648						FALSE	FALSE
324	376	397	469	297	251	325	253	1810009J06RIK_4	1810009J06RIK	4	4	1810009J06RIK	73626		FALSE	ANTISENSE	73626_NM_023707.3_NC_000072.6_40966163_ANTISENSE					GTTAGCTGGGAGAGCAACTG	40966163						FALSE	FALSE
627	661	556	473	527	795	621	628	1810011H11RIK_1	1810011H11RIK	1	1	1810011H11RIK	69069		FALSE	ANTISENSE	69069_NM_001163616.1_NC_000080.6_32805165_ANTISENSE					CTACCTATCTCAGTCTCAGC	32805165						FALSE	FALSE
623	1079	924	940	680	470	459	490	1810011H11RIK_2	1810011H11RIK	2	2	1810011H11RIK	69069		FALSE	SENSE	69069_NM_001163616.1_NC_000080.6_32805148_SENSE					AGGAGCTCAAGTGTTGGCAA	32805148						FALSE	FALSE
617	565	463	454	536	746	1276	1502	1810011H11RIK_3	1810011H11RIK	3	3	1810011H11RIK	69069		FALSE	ANTISENSE	69069_NM_001163616.1_NC_000080.6_32806841_ANTISENSE					TCATGCAGATCTTCAAGGCA	32806841						FALSE	FALSE
564	687	548	545	578	579	480	493	1810011H11RIK_4	1810011H11RIK	4	4	1810011H11RIK	69069		FALSE	ANTISENSE	69069_NM_001163616.1_NC_000080.6_32806865_ANTISENSE					CATTATCAGACAAGTGTCTC	32806865						FALSE	FALSE
470	474	336	407	537	606	676	558	1810011O10RIK_1	1810011O10RIK	1	1	1810011O10RIK	69068		FALSE	ANTISENSE	69068_NM_026931.2_NC_000074.6_24438826_ANTISENSE					CTGTGTCGAAGTGGTAGCCG	24438826						FALSE	FALSE
354	237	222	149	304	283	236	77	1810011O10RIK_2	1810011O10RIK	2	2	1810011O10RIK	69068		FALSE	SENSE	69068_NM_026931.2_NC_000074.6_24438767_SENSE					CATCTTTGAGAACATAGACC	24438767						FALSE	FALSE
723	899	733	751	504	794	464	378	1810011O10RIK_3	1810011O10RIK	3	3	1810011O10RIK	69068		FALSE	ANTISENSE	69068_NM_026931.2_NC_000074.6_24438803_ANTISENSE					GCCCACAGCTTTCTTGCGAG	24438803						FALSE	FALSE
481	720	602	851	367	125	136	160	1810011O10RIK_4	1810011O10RIK	4	4	1810011O10RIK	69068		FALSE	SENSE	69068_NM_026931.2_NC_000074.6_24438736_SENSE					CAGAGGCTCTTCAGGAACTC	24438736						FALSE	FALSE
175	148	58	27	153	58	22	39	1810013L24RIK_1	1810013L24RIK	1	1	1810013L24RIK	69053		FALSE	ANTISENSE	69053_NM_001081400.3_NC_000082.6_8843123_ANTISENSE					GGAGCTCTAGAGTTTCGTGG	8843123						FALSE	FALSE
2	1	1	0	8	13	34	27	1810013L24RIK_2	1810013L24RIK	2	2	1810013L24RIK	69053		FALSE	SENSE	69053_NM_001081400.3_NC_000082.6_8830659_SENSE					TCTCTTCCAGAACTCGGCCA	8830659						FALSE	FALSE
414	380	62	9	356	209	154	49	1810013L24RIK_3	1810013L24RIK	3	3	1810013L24RIK	69053		FALSE	ANTISENSE	69053_NM_001081400.3_NC_000082.6_8843166_ANTISENSE					CGTTGAAGTAGCTCGGTTAG	8843166						FALSE	FALSE
338	164	65	19	413	232	61	19	1810013L24RIK_4	1810013L24RIK	4	4	1810013L24RIK	69053		FALSE	ANTISENSE	69053_NM_001081400.3_NC_000082.6_8831384_ANTISENSE					TTTATAGAGGTTGGTGACGG	8831384						FALSE	FALSE
624	628	550	589	536	473	505	433	1810022K09RIK_1	1810022K09RIK	1	1	1810022K09RIK	69126		FALSE	SENSE	69126_NM_001099674.1_NC_000069.6_14609546_SENSE					AGTTACTACTAATCTTAAGA	14609546						FALSE	FALSE
379	642	366	220	344	424	192	177	1810022K09RIK_2	1810022K09RIK	2	2	1810022K09RIK	69126		FALSE	SENSE	69126_NM_001099674.1_NC_000069.6_14609576_SENSE					AACTTTCAAGGCTAAAAACA	14609576						FALSE	FALSE
394	510	578	774	286	420	292	287	1810022K09RIK_3	1810022K09RIK	3	3	1810022K09RIK	69126		FALSE	SENSE	69126_NM_001099674.1_NC_000069.6_14609637_SENSE					TGGCCAAGAACAAATTAAAA	14609637						FALSE	FALSE
650	637	328	252	579	456	329	453	1810022K09RIK_4	1810022K09RIK	4	4	1810022K09RIK	69126		FALSE	ANTISENSE	69126_NM_001099674.1_NC_000069.6_14609618_ANTISENSE					AGCTATATGAAATACATTCC	14609618						FALSE	FALSE
377	476	283	258	407	345	672	880	1810024B03RIK_1	1810024B03RIK	1	1	1810024B03RIK	329509		FALSE	SENSE	329509_NM_198630.2_NC_000068.7_127187158_SENSE					TGAAATACATCAAAAAGCGT	127187158						FALSE	FALSE
419	346	267	257	339	305	254	302	1810024B03RIK_2	1810024B03RIK	2	2	1810024B03RIK	329509		FALSE	SENSE	329509_NM_198630.2_NC_000068.7_127186910_SENSE					TTCAATGACACACAATATGG	127186910						FALSE	FALSE
224	543	427	320	194	167	120	248	1810024B03RIK_3	1810024B03RIK	3	3	1810024B03RIK	329509		FALSE	SENSE	329509_NM_198630.2_NC_000068.7_127187189_SENSE					GTGATGGAATATGCATCCCG	127187189						FALSE	FALSE
454	454	440	398	464	463	317	327	1810024B03RIK_4	1810024B03RIK	4	4	1810024B03RIK	329509		FALSE	ANTISENSE	329509_NM_198630.2_NC_000068.7_127187084_ANTISENSE					GGTGGGCAATATTCTGACTG	127187084						FALSE	FALSE
463	51	15	16	415	117	52	58	1810026J23RIK_1	1810026J23RIK	1	1	1810026J23RIK	69773		FALSE	ANTISENSE	69773_NM_178619.4_NC_000075.6_21593550_ANTISENSE					GGCCAACGAAACCCACGTCG	21593550						FALSE	FALSE
618	207	191	138	706	164	103	98	1810026J23RIK_2	1810026J23RIK	2	2	1810026J23RIK	69773		FALSE	SENSE	69773_NM_178619.4_NC_000075.6_21593326_SENSE					AGGCCTTGCTGGACGCATCG	21593326						FALSE	FALSE
377	186	247	196	560	249	256	370	1810026J23RIK_3	1810026J23RIK	3	3	1810026J23RIK	69773		FALSE	SENSE	69773_NM_178619.4_NC_000075.6_21593192_SENSE					GGACTACGCTGAGGCGTGCG	21593192						FALSE	FALSE
368	121	43	5	394	206	111	126	1810026J23RIK_4	1810026J23RIK	4	4	1810026J23RIK	69773		FALSE	SENSE	69773_NM_178619.4_NC_000075.6_21593372_SENSE					CACGCGCAACCGCCACTCGG	21593372						FALSE	FALSE
380	422	441	470	406	336	307	223	1810030O07RIK_1	1810030O07RIK	1	1	1810030O07RIK	69155		FALSE	SENSE	69155_NM_175141.5_NC_000086.7_12669636_SENSE					CTATAGGCCTTCATGCCCCG	12669636						FALSE	FALSE
505	501	547	384	611	816	646	418	1810030O07RIK_2	1810030O07RIK	2	2	1810030O07RIK	69155		FALSE	ANTISENSE	69155_NM_175141.5_NC_000086.7_12673149_ANTISENSE					TCTGCGCATACCTGACACTG	12673149						FALSE	FALSE
294	412	343	402	419	660	1051	1179	1810030O07RIK_3	1810030O07RIK	3	3	1810030O07RIK	69155		FALSE	ANTISENSE	69155_NM_175141.5_NC_000086.7_12673371_ANTISENSE					CCGCCGCGGCAGGTAGCATG	12673371						FALSE	FALSE
308	306	115	112	446	381	321	363	1810030O07RIK_4	1810030O07RIK	4	4	1810030O07RIK	69155		FALSE	ANTISENSE	69155_NM_175141.5_NC_000086.7_12669562_ANTISENSE					GTCAACCACAAAGTGATCAC	12669562						FALSE	FALSE
305	230	253	348	242	116	147	98	1810037I17RIK_1	1810037I17RIK	1	1	1810037I17RIK	67704		FALSE	SENSE	67704_NM_024461.2_NC_000069.6_122924489_SENSE					CAGGCGGCGTCTGGTACCGA	122924489						FALSE	FALSE
327	286	306	322	340	234	135	174	1810037I17RIK_2	1810037I17RIK	2	2	1810037I17RIK	67704		FALSE	SENSE	67704_NM_024461.2_NC_000069.6_122924529_SENSE					GCTCGTTCGAAGCTGGAAGG	122924529						FALSE	FALSE
373	360	257	404	354	282	381	226	1810037I17RIK_3	1810037I17RIK	3	3	1810037I17RIK	67704		FALSE	SENSE	67704_NM_024461.2_NC_000069.6_122924506_SENSE					CGACGGTGTCCGGGAACGGA	122924506						FALSE	FALSE
169	217	203	110	187	153	163	72	1810037I17RIK_4	1810037I17RIK	4	4	1810037I17RIK	67704		FALSE	ANTISENSE	67704_NM_024461.2_NC_000069.6_122924477_ANTISENSE					CGTCGGTACCAGACGCCGCC	122924477						FALSE	FALSE
562	557	440	458	509	456	488	522	1810041L15RIK_1	1810041L15RIK	1	1	1810041L15RIK	72301		FALSE	SENSE	72301_NM_001163145.1_NC_000081.6_84417271_SENSE					GAGCCTTACACGGATCACAA	84417271						FALSE	FALSE
525	728	458	380	433	326	410	410	1810041L15RIK_2	1810041L15RIK	2	2	1810041L15RIK	72301		FALSE	ANTISENSE	72301_NM_001163145.1_NC_000081.6_84406678_ANTISENSE					GCAAATATCGTAGTTCATGG	84406678						FALSE	FALSE
344	481	353	270	307	447	472	575	1810041L15RIK_3	1810041L15RIK	3	3	1810041L15RIK	72301		FALSE	ANTISENSE	72301_NM_001163145.1_NC_000081.6_84420149_ANTISENSE					TTTACCTGCAGGAAACAACA	84420149						FALSE	FALSE
595	990	924	1023	368	468	721	572	1810041L15RIK_4	1810041L15RIK	4	4	1810041L15RIK	72301		FALSE	SENSE	72301_NM_001163145.1_NC_000081.6_84417164_SENSE					CAAATACTGCTGCAACGAGA	84417164						FALSE	FALSE
429	316	159	113	468	596	343	61	1810043G02RIK_1	1810043G02RIK	1	1	1810043G02RIK	67884		FALSE	SENSE	67884_NM_026431.2_NC_000076.6_77981809_SENSE					CTGCAGAAGCTAGACAACCA	77981809						FALSE	FALSE
848	690	261	79	484	297	155	14	1810043G02RIK_2	1810043G02RIK	2	2	1810043G02RIK	67884		FALSE	SENSE	67884_NM_026431.2_NC_000076.6_77980543_SENSE					GCCTAGAGGTAATCACACTC	77980543						FALSE	FALSE
655	381	133	113	580	510	313	278	1810043G02RIK_3	1810043G02RIK	3	3	1810043G02RIK	67884		FALSE	ANTISENSE	67884_NM_026431.2_NC_000076.6_77981668_ANTISENSE					AGAACAGCTCGTTCAGACTG	77981668						FALSE	FALSE
650	732	278	154	551	861	1060	821	1810043G02RIK_4	1810043G02RIK	4	4	1810043G02RIK	67884		FALSE	SENSE	67884_NM_026431.2_NC_000076.6_77978762_SENSE					CTTCGGAGCTGCACAACGTG	77978762						FALSE	FALSE
272	177	133	41	318	106	127	107	1810043H04RIK_1	1810043H04RIK	1	1	1810043H04RIK	208501		FALSE	ANTISENSE	208501_NM_001110242.1_NC_000077.6_120099201_ANTISENSE					CGCAGAGGTCCTTACTCAGG	120099201						FALSE	FALSE
531	478	237	158	717	562	394	161	1810043H04RIK_2	1810043H04RIK	2	2	1810043H04RIK	208501		FALSE	ANTISENSE	208501_NM_001110242.1_NC_000077.6_120099041_ANTISENSE					CACAGGCCGCCAGATGCTCG	120099041						FALSE	FALSE
502	632	398	221	574	263	203	167	1810043H04RIK_3	1810043H04RIK	3	3	1810043H04RIK	208501		FALSE	SENSE	208501_NM_001110242.1_NC_000077.6_120099189_SENSE					CAGGCGTCCACCGCCCCAGG	120099189						FALSE	FALSE
231	159	61	49	235	206	217	120	1810043H04RIK_4	1810043H04RIK	4	4	1810043H04RIK	208501		FALSE	SENSE	208501_NM_001110242.1_NC_000077.6_120099003_SENSE					CTGTGAACGGAGCGGTGTGG	120099003						FALSE	FALSE
620	1131	675	547	426	856	479	452	1810046K07RIK_1	1810046K07RIK	1	1	1810046K07RIK	69809		FALSE	ANTISENSE	69809_NM_027217.1_NC_000075.6_51291801_ANTISENSE					GAAGTCGGAATCGGACAGGA	51291801						FALSE	FALSE
654	787	496	305	516	684	1010	747	1810046K07RIK_2	1810046K07RIK	2	2	1810046K07RIK	69809		FALSE	ANTISENSE	69809_NM_027217.1_NC_000075.6_51291569_ANTISENSE					CGAAATGAGTTGGGTCACTG	51291569						FALSE	FALSE
508	706	650	662	415	552	657	477	1810046K07RIK_3	1810046K07RIK	3	3	1810046K07RIK	69809		FALSE	ANTISENSE	69809_NM_027217.1_NC_000075.6_51291661_ANTISENSE					GGTGGGCGGTAGTCTCCATA	51291661						FALSE	FALSE
592	712	549	544	493	918	1044	1376	1810046K07RIK_4	1810046K07RIK	4	4	1810046K07RIK	69809		FALSE	ANTISENSE	69809_NM_027217.1_NC_000075.6_51291615_ANTISENSE					CAGAGTCGAGGTGCTGAACA	51291615						FALSE	FALSE
322	341	443	275	268	397	411	437	1810055G02RIK_1	1810055G02RIK	1	1	1810055G02RIK	72056		FALSE	SENSE	72056_NM_028077.2_NC_000085.6_3716707_SENSE					GAGCACTCCAACAACCAGAG	3716707						FALSE	FALSE
290	215	130	60	225	120	80	192	1810055G02RIK_2	1810055G02RIK	2	2	1810055G02RIK	72056		FALSE	SENSE	72056_NM_028077.2_NC_000085.6_3716508_SENSE					GAAACATAGTCACTAACAAG	3716508						FALSE	FALSE
399	241	273	243	384	363	410	377	1810055G02RIK_3	1810055G02RIK	3	3	1810055G02RIK	72056		FALSE	ANTISENSE	72056_NM_028077.2_NC_000085.6_3716903_ANTISENSE					CTGCAGCAAGAGTCGCCGTG	3716903						FALSE	FALSE
517	687	498	505	341	304	450	476	1810055G02RIK_4	1810055G02RIK	4	4	1810055G02RIK	72056		FALSE	SENSE	72056_NM_028077.2_NC_000085.6_3717139_SENSE					CACCACCCAGGTACAAACCA	3717139						FALSE	FALSE
952	1169	971	1092	816	1196	2316	2264	1810062G17RIK_1	1810062G17RIK	1	1	1810062G17RIK	72282		FALSE	ANTISENSE	72282_NM_028183.1_NC_000069.6_36476182_ANTISENSE					GTGAAACCATTTCCGCTCTG	36476182						FALSE	FALSE
365	585	656	959	319	308	632	560	1810062G17RIK_2	1810062G17RIK	2	2	1810062G17RIK	72282		FALSE	SENSE	72282_NM_028183.1_NC_000069.6_36481787_SENSE					TCCCAGCAAAGAAAAAACGT	36481787						FALSE	FALSE
1029	1293	759	645	1198	1715	2321	2536	1810062G17RIK_3	1810062G17RIK	3	3	1810062G17RIK	72282		FALSE	ANTISENSE	72282_NM_028183.1_NC_000069.6_36479498_ANTISENSE					ATCTGCCATGCGTATGCAGG	36479498						FALSE	FALSE
398	526	470	693	483	559	311	200	1810062G17RIK_4	1810062G17RIK	4	4	1810062G17RIK	72282		FALSE	SENSE	72282_NM_028183.1_NC_000069.6_36476228_SENSE					CCTGTAACTTCAAAGACCCC	36476228						FALSE	FALSE
358	503	285	476	320	518	997	1002	1810065E05RIK_1	1810065E05RIK	1	1	1810065E05RIK	69864		FALSE	ANTISENSE	69864_NM_027239.2_NC_000077.6_58422823_ANTISENSE					GGTCATATCTAAATGTCCGT	58422823						FALSE	FALSE
535	515	522	310	468	335	381	306	1810065E05RIK_2	1810065E05RIK	2	2	1810065E05RIK	69864		FALSE	SENSE	69864_NM_027239.2_NC_000077.6_58422286_SENSE					AAGCTGCTTCAGCCAAACAC	58422286						FALSE	FALSE
693	1169	1081	955	595	535	1018	1312	1810065E05RIK_3	1810065E05RIK	3	3	1810065E05RIK	69864		FALSE	ANTISENSE	69864_NM_027239.2_NC_000077.6_58422249_ANTISENSE					GAGGTATTGCATGTACCCAT	58422249						FALSE	FALSE
528	566	681	711	575	668	891	782	1810065E05RIK_4	1810065E05RIK	4	4	1810065E05RIK	69864		FALSE	ANTISENSE	69864_NM_027239.2_NC_000077.6_58423842_ANTISENSE					GGCAAGACACTGAACACCAT	58423842						FALSE	FALSE
786	1239	1057	1081	818	1002	915	1014	2010001E11RIK_1	2010001E11RIK	1	1	2010001E11RIK	72045		FALSE	SENSE	72045_NM_001163503.1_NC_000076.6_39921849_SENSE					AAACCCAGAGCATCTACTGA	39921849						FALSE	FALSE
437	645	548	503	527	590	706	650	2010001E11RIK_2	2010001E11RIK	2	2	2010001E11RIK	72045		FALSE	ANTISENSE	72045_NM_001163503.1_NC_000076.6_39921991_ANTISENSE					TACCGCGAACACGGAGCCTG	39921991						FALSE	FALSE
370	220	109	98	441	248	291	527	2010001E11RIK_3	2010001E11RIK	3	3	2010001E11RIK	72045		FALSE	SENSE	72045_NM_001163503.1_NC_000076.6_39921709_SENSE					TGTTGGCATGGAAGAGAGTG	39921709						FALSE	FALSE
521	690	359	405	473	841	1214	956	2010001E11RIK_4	2010001E11RIK	4	4	2010001E11RIK	72045		FALSE	ANTISENSE	72045_NM_001163503.1_NC_000076.6_39921648_ANTISENSE					GTGTTGCAAAGAAGATAGCC	39921648						FALSE	FALSE
514	323	204	247	564	239	344	327	2010002M12RIK_1	2010002M12RIK	1	1	2010002M12RIK	112419		FALSE	SENSE	112419_NM_053217.2_NC_000085.6_34619667_SENSE					GAAAACCCTGAGTACAACGC	34619667						FALSE	FALSE
907	795	662	655	749	964	1389	1512	2010002M12RIK_2	2010002M12RIK	2	2	2010002M12RIK	112419		FALSE	ANTISENSE	112419_NM_053217.2_NC_000085.6_34619752_ANTISENSE					TTGTGAGCCACACTTCCGCA	34619752						FALSE	FALSE
356	325	132	237	357	422	639	536	2010002M12RIK_3	2010002M12RIK	3	3	2010002M12RIK	112419		FALSE	ANTISENSE	112419_NM_053217.2_NC_000085.6_34619372_ANTISENSE					AAATGCAAGTAAGGAGAGGA	34619372						FALSE	FALSE
539	446	474	481	565	725	715	630	2010002M12RIK_4	2010002M12RIK	4	4	2010002M12RIK	112419		FALSE	ANTISENSE	112419_NM_053217.2_NC_000085.6_34620044_ANTISENSE					TGCATCCCGATGCTGTAGAT	34620044						FALSE	FALSE
541	559	477	484	612	748	920	949	2010003K11RIK_1	2010003K11RIK	1	1	2010003K11RIK	69861		FALSE	SENSE	69861_NM_027237.1_NC_000085.6_4498361_SENSE					AGGTCCCCGATGGCACGGAA	4498361						FALSE	FALSE
348	340	188	175	361	258	257	226	2010003K11RIK_2	2010003K11RIK	2	2	2010003K11RIK	69861		FALSE	SENSE	69861_NM_027237.1_NC_000085.6_4498484_SENSE					GCCAGTCCTTTAGAGAACCC	4498484						FALSE	FALSE
464	594	517	407	384	183	157	136	2010003K11RIK_3	2010003K11RIK	3	3	2010003K11RIK	69861		FALSE	SENSE	69861_NM_027237.1_NC_000085.6_4498284_SENSE					CTGATCCAAGGCCAGAGAGG	4498284						FALSE	FALSE
483	531	550	514	377	320	307	518	2010003K11RIK_4	2010003K11RIK	4	4	2010003K11RIK	69861		FALSE	ANTISENSE	69861_NM_027237.1_NC_000085.6_4498447_ANTISENSE					GCCATCCAGAGACCTCCCCT	4498447						FALSE	FALSE
594	859	836	1051	484	507	641	723	2010005H15RIK_1	2010005H15RIK	1	1	2010005H15RIK	76770		FALSE	ANTISENSE	76770_NM_029733.3_NC_000082.6_36253099_ANTISENSE					TCACCTTATTAGCAATCTCC	36253099						FALSE	FALSE
824	1054	931	881	775	1331	1069	687	2010005H15RIK_2	2010005H15RIK	2	2	2010005H15RIK	76770		FALSE	SENSE	76770_NM_029733.3_NC_000082.6_36253107_SENSE					AATCCAGGAGATTGCTAATA	36253107						FALSE	FALSE
455	426	422	394	351	534	378	408	2010005H15RIK_3	2010005H15RIK	3	3	2010005H15RIK	76770		FALSE	SENSE	76770_NM_029733.3_NC_000082.6_36257289_SENSE					TCCACATAAAAGTCTTCACA	36257289						FALSE	FALSE
881	1421	1217	1366	669	832	740	470	2010005H15RIK_4	2010005H15RIK	4	4	2010005H15RIK	76770		FALSE	SENSE	76770_NM_029733.3_NC_000082.6_36257311_SENSE					GATTTCTGGAGAAAATGTCT	36257311						FALSE	FALSE
484	720	614	474	482	451	358	186	2010012O05RIK_1	2010012O05RIK	1	1	2010012O05RIK	66439		FALSE	ANTISENSE	66439_NM_025563.3_NC_000085.6_46690039_ANTISENSE					CTTGGTGAGCGCGATTACAT	46690039						FALSE	FALSE
963	1017	971	932	770	632	693	530	2010012O05RIK_2	2010012O05RIK	2	2	2010012O05RIK	66439		FALSE	SENSE	66439_NM_025563.3_NC_000085.6_46689994_SENSE					CCGATTTGGTCAGTCCGTGA	46689994						FALSE	FALSE
203	135	114	42	204	71	150	24	2010012O05RIK_3	2010012O05RIK	3	3	2010012O05RIK	66439		FALSE	SENSE	66439_NM_025563.3_NC_000085.6_46699578_SENSE					GGGGCAGGCAGCTCGAAACA	46699578						FALSE	FALSE
462	355	321	197	390	437	177	115	2010012O05RIK_4	2010012O05RIK	4	4	2010012O05RIK	66439		FALSE	SENSE	66439_NM_025563.3_NC_000085.6_46690071_SENSE					AGCAGGTGCTGAAAGGCTCG	46690071						FALSE	FALSE
742	909	929	945	743	1048	1519	1789	2010106E10RIK_1	2010106E10RIK	1	1	2010106E10RIK	67715		FALSE	SENSE	67715_NM_026333.4_NC_000086.7_112512520_SENSE					ACTGGCCATAATCGTTGGTG	112512520						FALSE	FALSE
214	371	401	330	275	398	463	462	2010106E10RIK_2	2010106E10RIK	2	2	2010106E10RIK	67715		FALSE	SENSE	67715_NM_026333.4_NC_000086.7_112515278_SENSE					TCCTCAACCTAATCAAAGAG	112515278						FALSE	FALSE
453	677	647	488	401	490	207	213	2010106E10RIK_3	2010106E10RIK	3	3	2010106E10RIK	67715		FALSE	ANTISENSE	67715_NM_026333.4_NC_000086.7_112512416_ANTISENSE					TGTACCAGTAGTCTCCCCAT	112512416						FALSE	FALSE
1027	1222	1212	1329	976	1716	1875	1465	2010106E10RIK_4	2010106E10RIK	4	4	2010106E10RIK	67715		FALSE	ANTISENSE	67715_NM_026333.4_NC_000086.7_112497937_ANTISENSE					ATGCACAAACAATAGACTCT	112497937						FALSE	FALSE
221	33	19	8	296	33	2	1	2010107E04RIK_1	2010107E04RIK	1	1	2010107E04RIK	70257		FALSE	ANTISENSE	70257_NM_027360.2_NC_000078.6_111963316_ANTISENSE					GGGTATAGTAGGGTTTCATG	111963316						FALSE	FALSE
326	398	206	134	312	359	407	370	2010107E04RIK_2	2010107E04RIK	2	2	2010107E04RIK	70257		FALSE	ANTISENSE	70257_NM_027360.2_NC_000078.6_111963296_ANTISENSE					CCAAATTTCCTGGTAAACCT	111963296						FALSE	FALSE
745	782	643	615	806	1243	740	663	2010107E04RIK_3	2010107E04RIK	3	3	2010107E04RIK	70257		FALSE	SENSE	70257_NM_027360.2_NC_000078.6_111963329_SENSE					AACCTTGATTCAAAAAGTCT	111963329						FALSE	FALSE
409	111	75	131	376	104	50	110	2010107E04RIK_4	2010107E04RIK	4	4	2010107E04RIK	70257		FALSE	SENSE	70257_NM_027360.2_NC_000078.6_111963280_SENSE					GTTTACCAGGAAATTTGGGT	111963280						FALSE	FALSE
489	472	447	604	378	738	896	1408	2010107G12RIK_1	2010107G12RIK	1	1	2010107G12RIK	243753		FALSE	SENSE	243753_NM_001025573.2_NC_000072.6_34955020_SENSE					ATGGCCCGTACAGACACCAA	34955020						FALSE	FALSE
368	423	336	317	389	639	791	1030	2010107G12RIK_2	2010107G12RIK	2	2	2010107G12RIK	243753		FALSE	ANTISENSE	243753_NM_001025573.2_NC_000072.6_34956997_ANTISENSE					AGCGCATGAGAAAGCCGATG	34956997						FALSE	FALSE
446	329	402	431	403	275	107	83	2010107G12RIK_3	2010107G12RIK	3	3	2010107G12RIK	243753		FALSE	ANTISENSE	243753_NM_001025573.2_NC_000072.6_34956892_ANTISENSE					ACAGGGCAGAAATCCCCCAG	34956892						FALSE	FALSE
438	520	439	446	297	230	127	77	2010107G12RIK_4	2010107G12RIK	4	4	2010107G12RIK	243753		FALSE	ANTISENSE	243753_NM_001025573.2_NC_000072.6_34955104_ANTISENSE					CGAAGCAAAAGAGCCACGAG	34955104						FALSE	FALSE
499	692	751	722	551	760	1032	773	2010107G23RIK_1	2010107G23RIK	1	1	2010107G23RIK	69894		FALSE	SENSE	69894_NM_027251.3_NC_000076.6_62109926_SENSE					AGGATGATGACCCACGAGTG	62109926						FALSE	FALSE
717	983	620	728	700	1203	1480	1860	2010107G23RIK_2	2010107G23RIK	2	2	2010107G23RIK	69894		FALSE	ANTISENSE	69894_NM_027251.3_NC_000076.6_62109955_ANTISENSE					ATCCTGAACGATCTCCCCAT	62109955						FALSE	FALSE
530	657	802	1167	422	494	319	271	2010107G23RIK_3	2010107G23RIK	3	3	2010107G23RIK	69894		FALSE	SENSE	69894_NM_027251.3_NC_000076.6_62108989_SENSE					TGAACATGGGCTTCCCACAA	62108989						FALSE	FALSE
397	569	603	555	401	401	419	353	2010107G23RIK_4	2010107G23RIK	4	4	2010107G23RIK	69894		FALSE	SENSE	69894_NM_027251.3_NC_000076.6_62109092_SENSE					GGCCACGGCGCACCTCCAGG	62109092						FALSE	FALSE
744	703	603	347	519	486	752	787	2010109A12RIK_1	2010109A12RIK	1	1	2010109A12RIK	75610		FALSE	SENSE	75610_NM_029363.1_NC_000071.6_93208130_SENSE					CCTTTCTGCATAACTTATCG	93208130						FALSE	FALSE
409	606	349	416	347	414	841	1027	2010109A12RIK_2	2010109A12RIK	2	2	2010109A12RIK	75610		FALSE	ANTISENSE	75610_NM_029363.1_NC_000071.6_93208158_ANTISENSE					GAGAGGCAGAAACGATTCCA	93208158						FALSE	FALSE
661	776	810	564	486	564	1048	1542	2010109A12RIK_3	2010109A12RIK	3	3	2010109A12RIK	75610		FALSE	SENSE	75610_NM_029363.1_NC_000071.6_93213298_SENSE					AAAATAGCATCAGAGATATG	93213298						FALSE	FALSE
616	721	513	428	546	612	337	280	2010109A12RIK_4	2010109A12RIK	4	4	2010109A12RIK	75610		FALSE	ANTISENSE	75610_NM_029363.1_NC_000071.6_93213244_ANTISENSE					TTATCTTCAAGGATTCAGAA	93213244						FALSE	FALSE
376	404	235	263	468	290	186	96	2010109I03RIK_1	2010109I03RIK	1	1	2010109I03RIK	67038		FALSE	ANTISENSE	67038_NM_025929.2_NC_000081.6_74880681_ANTISENSE					AAGATACTCACTATACCAGT	74880681						FALSE	FALSE
763	941	929	792	578	582	284	253	2010109I03RIK_2	2010109I03RIK	2	2	2010109I03RIK	67038		FALSE	ANTISENSE	67038_NM_025929.2_NC_000081.6_74880768_ANTISENSE					TTCATGACACTTCAACGCCT	74880768						FALSE	FALSE
405	626	553	490	279	223	247	317	2010109I03RIK_3	2010109I03RIK	3	3	2010109I03RIK	67038		FALSE	ANTISENSE	67038_NM_025929.2_NC_000081.6_74879982_ANTISENSE					GACATGATTAATGTCAGGGC	74879982						FALSE	FALSE
511	631	524	512	628	724	1379	1219	2010109I03RIK_4	2010109I03RIK	4	4	2010109I03RIK	67038		FALSE	SENSE	67038_NM_025929.2_NC_000081.6_74880749_SENSE					TTGAAGTGTCATGAATGCAG	74880749						FALSE	FALSE
517	556	478	334	485	647	642	403	2010111I01RIK_1	2010111I01RIK	1	1	2010111I01RIK	72061		FALSE	SENSE	72061_NM_001289924.1_NC_000079.6_63156668_SENSE					TGGGGCCCGAGACTGGACAG	63156668						FALSE	FALSE
742	817	747	897	748	668	849	576	2010111I01RIK_2	2010111I01RIK	2	2	2010111I01RIK	72061		FALSE	ANTISENSE	72061_NM_001289924.1_NC_000079.6_63068108_ANTISENSE					TCGATAAGGAATGATGTCCT	63068108						FALSE	FALSE
492	691	668	935	457	345	589	784	2010111I01RIK_3	2010111I01RIK	3	3	2010111I01RIK	72061		FALSE	ANTISENSE	72061_NM_001289924.1_NC_000079.6_63061089_ANTISENSE					GCACCCCACTGCAATTGCAA	63061089						FALSE	FALSE
168	198	100	92	223	329	520	386	2010111I01RIK_4	2010111I01RIK	4	4	2010111I01RIK	72061		FALSE	SENSE	72061_NM_001289924.1_NC_000079.6_63015923_SENSE					GGTATAAAACTAAACCTGAG	63015923						FALSE	FALSE
438	509	581	420	255	287	539	598	2010300C02RIK_1	2010300C02RIK	1	1	2010300C02RIK	72097		FALSE	ANTISENSE	72097_NM_028096.1_NC_000067.6_37625655_ANTISENSE					TCTGATGTACTCTCCACTAG	37625655						FALSE	FALSE
674	679	504	348	610	494	668	589	2010300C02RIK_2	2010300C02RIK	2	2	2010300C02RIK	72097		FALSE	SENSE	72097_NM_028096.1_NC_000067.6_37626026_SENSE					CCTGTCGTGGACCCTAGATG	37626026						FALSE	FALSE
469	541	529	389	546	830	948	633	2010300C02RIK_3	2010300C02RIK	3	3	2010300C02RIK	72097		FALSE	ANTISENSE	72097_NM_028096.1_NC_000067.6_37631863_ANTISENSE					TTCTTGGGAGAACACCCGCA	37631863						FALSE	FALSE
556	639	496	442	516	507	599	954	2010300C02RIK_4	2010300C02RIK	4	4	2010300C02RIK	72097		FALSE	SENSE	72097_NM_028096.1_NC_000067.6_37625164_SENSE					AGAGACATGTCACCTCCCGA	37625164						FALSE	FALSE
480	381	392	292	453	520	272	316	2010315B03RIK_1	2010315B03RIK	1	1	2010315B03RIK	630836		FALSE	ANTISENSE	630836_NM_001243119.1_NC_000075.6_124294040_ANTISENSE					CAGATGACCATGCCTTGCAA	124294040						FALSE	FALSE
796	888	521	594	644	627	733	836	2010315B03RIK_2	2010315B03RIK	2	2	2010315B03RIK	630836		FALSE	ANTISENSE	630836_NM_001243119.1_NC_000075.6_124293531_ANTISENSE					ATTTGAAGATGCTTACGGCA	124293531						FALSE	FALSE
310	70	99	16	296	97	42	2	2010315B03RIK_3	2010315B03RIK	3	3	2010315B03RIK	630836		FALSE	SENSE	630836_NM_001243119.1_NC_000075.6_124293957_SENSE					GATGTGGTAAAGTCTTTGCA	124293957						FALSE	FALSE
349	265	241	287	325	278	295	85	2010315B03RIK_4	2010315B03RIK	4	4	2010315B03RIK	630836		FALSE	ANTISENSE	630836_NM_001243119.1_NC_000075.6_124295376_ANTISENSE					TATAGCAGTGAGGTTCTCGT	124295376						FALSE	FALSE
566	661	765	815	517	697	951	760	2200002D01RIK_1	2200002D01RIK	1	1	2200002D01RIK	72275		FALSE	SENSE	72275_NM_028179.1_NC_000073.6_29248165_SENSE					TGTCCTCTTAAAGCGCCGGG	29248165						FALSE	FALSE
571	1061	927	858	452	565	594	605	2200002D01RIK_2	2200002D01RIK	2	2	2200002D01RIK	72275		FALSE	ANTISENSE	72275_NM_028179.1_NC_000073.6_29248357_ANTISENSE					CTCCCCGGGGAACTTACCTG	29248357						FALSE	FALSE
499	520	493	512	605	471	592	299	2200002D01RIK_3	2200002D01RIK	3	3	2200002D01RIK	72275		FALSE	ANTISENSE	72275_NM_028179.1_NC_000073.6_29248128_ANTISENSE					GTGATGAAGTGACTTACCCT	29248128						FALSE	FALSE
251	258	129	53	372	207	194	105	2200002D01RIK_4	2200002D01RIK	4	4	2200002D01RIK	72275		FALSE	SENSE	72275_NM_028179.1_NC_000073.6_29247906_SENSE					CCAGCGACTCAGAGGCAGAG	29247906						FALSE	FALSE
579	625	503	699	534	390	448	325	2200002J24RIK_1	2200002J24RIK	1	1	2200002J24RIK	69147		FALSE	ANTISENSE	69147_NM_026961.2_NC_000073.6_30699898_ANTISENSE					ACAGAGGTAATCCTTCGCTG	30699898						FALSE	FALSE
316	273	261	114	351	170	147	93	2200002J24RIK_2	2200002J24RIK	2	2	2200002J24RIK	69147		FALSE	SENSE	69147_NM_026961.2_NC_000073.6_30699808_SENSE					TGGGACCAAAATCAAGAACC	30699808						FALSE	FALSE
657	631	655	830	461	505	786	468	2200002J24RIK_3	2200002J24RIK	3	3	2200002J24RIK	69147		FALSE	ANTISENSE	69147_NM_026961.2_NC_000073.6_30700246_ANTISENSE					GAGTTGGCTTCCCGGGTCTG	30700246						FALSE	FALSE
412	385	281	221	384	250	241	245	2200002J24RIK_4	2200002J24RIK	4	4	2200002J24RIK	69147		FALSE	ANTISENSE	69147_NM_026961.2_NC_000073.6_30699950_ANTISENSE					GCAGGGCTGGAATCGCCAGC	30699950						FALSE	FALSE
468	664	413	495	386	242	343	210	2210010C04RIK_1	2210010C04RIK	1	1	2210010C04RIK	67373		FALSE	ANTISENSE	67373_NM_023333.4_NC_000072.6_41033041_ANTISENSE					GGACACTCGAGAGTTGAGGG	41033041						FALSE	FALSE
551	467	413	318	391	716	946	1354	2210010C04RIK_2	2210010C04RIK	2	2	2210010C04RIK	67373		FALSE	ANTISENSE	67373_NM_023333.4_NC_000072.6_41034275_ANTISENSE					AGCGGCTGAAACAACCCACT	41034275						FALSE	FALSE
416	741	772	928	495	858	753	639	2210010C04RIK_3	2210010C04RIK	3	3	2210010C04RIK	67373		FALSE	SENSE	67373_NM_023333.4_NC_000072.6_41034354_SENSE					TTGGAGGCTACACCTGCCAG	41034354						FALSE	FALSE
879	1219	842	460	713	600	548	440	2210010C04RIK_4	2210010C04RIK	4	4	2210010C04RIK	67373		FALSE	SENSE	67373_NM_023333.4_NC_000072.6_41033155_SENSE					ACACAACATTGATGCCCTTG	41033155						FALSE	FALSE
504	314	355	371	450	595	523	517	2210016F16RIK_1	2210016F16RIK	1	1	2210016F16RIK	70153		FALSE	SENSE	70153_NM_027335.1_NC_000079.6_58384826_SENSE					AACCGCGCGCTCGACCAAGG	58384826						FALSE	FALSE
756	1077	1016	829	714	1066	1196	1367	2210016F16RIK_2	2210016F16RIK	2	2	2210016F16RIK	70153		FALSE	ANTISENSE	70153_NM_027335.1_NC_000079.6_58382563_ANTISENSE					CACTCCACGTGTCCGCCACG	58382563						FALSE	FALSE
628	793	564	704	527	743	996	1050	2210016F16RIK_3	2210016F16RIK	3	3	2210016F16RIK	70153		FALSE	SENSE	70153_NM_027335.1_NC_000079.6_58384989_SENSE					GCACGAGCTCAACCCGCGCG	58384989						FALSE	FALSE
509	523	578	379	452	571	837	994	2210016F16RIK_4	2210016F16RIK	4	4	2210016F16RIK	70153		FALSE	SENSE	70153_NM_027335.1_NC_000079.6_58385091_SENSE					GAACAGTCGCGACGTGCTCG	58385091						FALSE	FALSE
966	993	864	1136	726	839	1040	682	2210016L21RIK_1	2210016L21RIK	1	1	2210016L21RIK	72357		FALSE	SENSE	72357_NM_028211.1_NC_000071.6_114942293_SENSE					ATTGGCACGCTGTCGCGAGG	114942293						FALSE	FALSE
365	480	376	503	228	181	112	125	2210016L21RIK_2	2210016L21RIK	2	2	2210016L21RIK	72357		FALSE	SENSE	72357_NM_028211.1_NC_000071.6_114946020_SENSE					CTGTGCGTGTTGTAGGCATG	114946020						FALSE	FALSE
195	121	281	147	170	53	1	5	2210016L21RIK_3	2210016L21RIK	3	3	2210016L21RIK	72357		FALSE	SENSE	72357_NM_028211.1_NC_000071.6_114942351_SENSE					GCAGCGGAGAGACCCGAAGC	114942351						FALSE	FALSE
749	1074	574	745	714	769	636	661	2210016L21RIK_4	2210016L21RIK	4	4	2210016L21RIK	72357		FALSE	ANTISENSE	72357_NM_028211.1_NC_000071.6_114947194_ANTISENSE					CTTCCTTCTTATGGCCTCCG	114947194						FALSE	FALSE
890	878	1031	1019	612	698	741	261	2210018M11RIK_1	2210018M11RIK	1	1	2210018M11RIK	233545		FALSE	ANTISENSE	233545_NM_172280.2_NC_000073.6_98626503_ANTISENSE					ATGGTAGGTTTGATACCAGG	98626503						FALSE	FALSE
599	674	504	573	669	791	1327	1056	2210018M11RIK_2	2210018M11RIK	2	2	2210018M11RIK	233545		FALSE	SENSE	233545_NM_172280.2_NC_000073.6_98600673_SENSE					CTGAATACATCACCACGGGT	98600673						FALSE	FALSE
623	806	623	633	465	390	254	233	2210018M11RIK_3	2210018M11RIK	3	3	2210018M11RIK	233545		FALSE	SENSE	233545_NM_172280.2_NC_000073.6_98630136_SENSE					GTCATGTCAACAGTAGCACA	98630136						FALSE	FALSE
640	750	736	672	720	409	128	14	2210018M11RIK_4	2210018M11RIK	4	4	2210018M11RIK	233545		FALSE	SENSE	233545_NM_172280.2_NC_000073.6_98641633_SENSE					TCTTCAGAGTGGTCCATCGA	98641633						FALSE	FALSE
451	568	483	400	392	559	719	816	2210404O09RIK_1	2210404O09RIK	1	1	2210404O09RIK	70081		FALSE	SENSE	70081_NM_001256493.1_NC_000083.6_21880549_SENSE					TCAGATGTATCATACAGGCA	21880549						FALSE	FALSE
473	503	516	450	426	445	513	377	2210404O09RIK_2	2210404O09RIK	2	2	2210404O09RIK	70081		FALSE	ANTISENSE	70081_NM_001256493.1_NC_000083.6_21881043_ANTISENSE					GCTCGTGGACAATATGCTGT	21881043						FALSE	FALSE
355	116	113	101	325	118	190	103	2210404O09RIK_3	2210404O09RIK	3	3	2210404O09RIK	70081		FALSE	SENSE	70081_NM_001256493.1_NC_000083.6_21880936_SENSE					ACCTTCTAAAACTAACCTCA	21880936						FALSE	FALSE
345	222	105	161	255	26	22	0	2210404O09RIK_4	2210404O09RIK	4	4	2210404O09RIK	70081		FALSE	SENSE	70081_NM_001256493.1_NC_000083.6_21880785_SENSE					ATAGGAAAGAAAGAATACAA	21880785						FALSE	FALSE
384	463	341	273	430	858	1183	817	2210407C18RIK_1	2210407C18RIK	1	1	2210407C18RIK	78354		FALSE	SENSE	78354_NM_144544.2_NC_000077.6_58612583_SENSE					TGAAAATGGAAATTGTCTTG	58612583						FALSE	FALSE
609	844	625	356	574	651	756	887	2210407C18RIK_2	2210407C18RIK	2	2	2210407C18RIK	78354		FALSE	SENSE	78354_NM_144544.2_NC_000077.6_58612055_SENSE					TGGAGTTCTCAGCAACACTG	58612055						FALSE	FALSE
287	481	234	237	266	227	155	224	2210407C18RIK_3	2210407C18RIK	3	3	2210407C18RIK	78354		FALSE	ANTISENSE	78354_NM_144544.2_NC_000077.6_58610735_ANTISENSE					GCACTTTAGGGGAGTTGTCG	58610735						FALSE	FALSE
396	721	567	589	352	438	492	278	2210407C18RIK_4	2210407C18RIK	4	4	2210407C18RIK	78354		FALSE	ANTISENSE	78354_NM_144544.2_NC_000077.6_58610805_ANTISENSE					TTGACTTCTGAAGATAATGG	58610805						FALSE	FALSE
195	438	520	545	275	269	271	245	2210408I21RIK_1	2210408I21RIK	1	1	2210408I21RIK	72371		FALSE	ANTISENSE	72371_NM_001145676.1_NC_000079.6_77267807_ANTISENSE					GTGGGCCCGAGCATATCTGG	77267807						FALSE	FALSE
356	776	414	308	375	406	343	217	2210408I21RIK_2	2210408I21RIK	2	2	2210408I21RIK	72371		FALSE	ANTISENSE	72371_NM_001145676.1_NC_000079.6_77192944_ANTISENSE					TCTGATTCTCTGTTGCACGA	77192944						FALSE	FALSE
534	474	290	303	603	436	519	559	2210408I21RIK_3	2210408I21RIK	3	3	2210408I21RIK	72371		FALSE	ANTISENSE	72371_NM_001145676.1_NC_000079.6_77281105_ANTISENSE					ATGAAATCCAGTGTAATGGC	77281105						FALSE	FALSE
396	581	553	397	382	449	558	730	2210408I21RIK_4	2210408I21RIK	4	4	2210408I21RIK	72371		FALSE	ANTISENSE	72371_NM_001145676.1_NC_000079.6_77192651_ANTISENSE					GAAGGTTGTCCCACCCAGAG	77192651						FALSE	FALSE
473	479	315	309	504	685	857	950	2300002M23RIK_1	2300002M23RIK	1	1	2300002M23RIK	69542		FALSE	SENSE	69542_NM_175148.3_NC_000083.6_35568215_SENSE					GCTCAGGCAACCTTCACTAG	35568215						FALSE	FALSE
539	365	334	264	434	434	616	504	2300002M23RIK_2	2300002M23RIK	2	2	2300002M23RIK	69542		FALSE	SENSE	69542_NM_175148.3_NC_000083.6_35567997_SENSE					CTCAGCGAATCTCCACAAGA	35567997						FALSE	FALSE
681	779	547	619	475	832	1217	867	2300002M23RIK_3	2300002M23RIK	3	3	2300002M23RIK	69542		FALSE	ANTISENSE	69542_NM_175148.3_NC_000083.6_35567882_ANTISENSE					GGAAGGTTGTCCCGAATGTG	35567882						FALSE	FALSE
720	650	574	458	752	909	1001	854	2300002M23RIK_4	2300002M23RIK	4	4	2300002M23RIK	69542		FALSE	ANTISENSE	69542_NM_175148.3_NC_000083.6_35568418_ANTISENSE					ATTCCAGAAGGATATGGCAT	35568418						FALSE	FALSE
418	660	685	610	433	530	652	336	2300003K06RIK_1	2300003K06RIK	1	1	2300003K06RIK	100502865		FALSE	ANTISENSE	100502865_NM_001195383.1_NC_000077.6_99837534_ANTISENSE					TGGGACGGGAACAGTAGGAG	99837534						FALSE	FALSE
518	739	759	641	559	1016	1142	1218	2300003K06RIK_2	2300003K06RIK	2	2	2300003K06RIK	100502865		FALSE	ANTISENSE	100502865_NM_001195383.1_NC_000077.6_99837813_ANTISENSE					AGCTAGAATTAACACAGCTA	99837813						FALSE	FALSE
338	459	346	155	424	642	341	356	2300003K06RIK_3	2300003K06RIK	3	3	2300003K06RIK	100502865		FALSE	ANTISENSE	100502865_NM_001195383.1_NC_000077.6_99837589_ANTISENSE					GTAACTAGAAATGCAACAGG	99837589						FALSE	FALSE
450	430	236	218	352	513	907	974	2300003K06RIK_4	2300003K06RIK	4	4	2300003K06RIK	100502865		FALSE	ANTISENSE	100502865_NM_001195383.1_NC_000077.6_99837726_ANTISENSE					TGGGCTGGTAGCACACAGAT	99837726						FALSE	FALSE
640	914	800	808	462	336	214	146	2300005B03RIK_1	2300005B03RIK	1	1	2300005B03RIK	69462		FALSE	ANTISENSE	69462_NM_001081961.1_NC_000081.6_74746642_ANTISENSE					TAGCTCCATGCTCAAGACCA	74746642						FALSE	FALSE
463	582	641	751	533	751	1051	915	2300005B03RIK_2	2300005B03RIK	2	2	2300005B03RIK	69462		FALSE	ANTISENSE	69462_NM_001081961.1_NC_000081.6_74743123_ANTISENSE					GGCAGATCTGTAAAGCTGAT	74743123						FALSE	FALSE
879	1182	1036	1012	777	591	605	931	2300005B03RIK_3	2300005B03RIK	3	3	2300005B03RIK	69462		FALSE	ANTISENSE	69462_NM_001081961.1_NC_000081.6_74743459_ANTISENSE					ATCCTCCAAATCCCTTGCAC	74743459						FALSE	FALSE
391	260	211	124	380	384	400	501	2300005B03RIK_4	2300005B03RIK	4	4	2300005B03RIK	69462		FALSE	ANTISENSE	69462_NM_001081961.1_NC_000081.6_74743102_ANTISENSE					TAGCACATCTTCGTCACCAG	74743102						FALSE	FALSE
735	848	740	752	691	751	789	785	2300009A05RIK_1	2300009A05RIK	1	1	2300009A05RIK	69478		FALSE	ANTISENSE	69478_NM_027090.1_NC_000075.6_63399197_ANTISENSE					CAGCCGCAGCGTAGCCTCGT	63399197						FALSE	FALSE
874	749	716	673	714	663	978	544	2300009A05RIK_2	2300009A05RIK	2	2	2300009A05RIK	69478		FALSE	SENSE	69478_NM_027090.1_NC_000075.6_63398980_SENSE					AACTACCACGTCCTGCGCAC	63398980						FALSE	FALSE
806	1170	969	1137	839	983	837	597	2300009A05RIK_3	2300009A05RIK	3	3	2300009A05RIK	69478		FALSE	ANTISENSE	69478_NM_027090.1_NC_000075.6_63399057_ANTISENSE					TCGTTGTGGACCGCACTGTA	63399057						FALSE	FALSE
538	645	572	554	619	1017	1226	1260	2300009A05RIK_4	2300009A05RIK	4	4	2300009A05RIK	69478		FALSE	SENSE	69478_NM_027090.1_NC_000075.6_63399014_SENSE					CCTGTCGCACTTCAATTGGC	63399014						FALSE	FALSE
437	905	790	728	565	372	342	333	2310002L09RIK_1	2310002L09RIK	1	1	2310002L09RIK	71886		FALSE	ANTISENSE	71886_NM_027104.3_NC_000070.6_73943108_ANTISENSE					TGTTATACGCTAGTTCAGAG	73943108						FALSE	FALSE
436	489	258	238	543	536	561	499	2310002L09RIK_2	2310002L09RIK	2	2	2310002L09RIK	71886		FALSE	SENSE	71886_NM_027104.3_NC_000070.6_73950605_SENSE					TTTGTCCGTCTGCTGAAACA	73950605						FALSE	FALSE
576	667	603	536	269	227	119	101	2310002L09RIK_3	2310002L09RIK	3	3	2310002L09RIK	71886		FALSE	ANTISENSE	71886_NM_027104.3_NC_000070.6_73943225_ANTISENSE					AAGCATCCACTTTAGACAAG	73943225						FALSE	FALSE
342	504	373	308	411	727	789	937	2310002L09RIK_4	2310002L09RIK	4	4	2310002L09RIK	71886		FALSE	SENSE	71886_NM_027104.3_NC_000070.6_73943067_SENSE					CAGCCTGCTCCCTACCCAAG	73943067						FALSE	FALSE
304	295	105	105	323	295	186	170	2310003H01RIK_1	2310003H01RIK	1	1	2310003H01RIK	71885		FALSE	ANTISENSE	71885_NM_027980.2_NC_000077.6_120377177_ANTISENSE					GGCTAACCCAGAAGTAACCA	120377177						FALSE	FALSE
467	489	456	442	460	379	341	324	2310003H01RIK_2	2310003H01RIK	2	2	2310003H01RIK	71885		FALSE	SENSE	71885_NM_027980.2_NC_000077.6_120376839_SENSE					TCTGTGTGGTAGACTTGACT	120376839						FALSE	FALSE
686	669	651	605	551	493	396	327	2310003H01RIK_3	2310003H01RIK	3	3	2310003H01RIK	71885		FALSE	SENSE	71885_NM_027980.2_NC_000077.6_120374617_SENSE					AGCTGTTGACCAACGCAACA	120374617						FALSE	FALSE
350	296	283	205	515	413	119	99	2310003H01RIK_4	2310003H01RIK	4	4	2310003H01RIK	71885		FALSE	ANTISENSE	71885_NM_027980.2_NC_000077.6_120378391_ANTISENSE					ACAGGACGTAGAGTGCCCTG	120378391						FALSE	FALSE
388	362	305	289	296	264	467	277	2310007B03RIK_1	2310007B03RIK	1	1	2310007B03RIK	71874		FALSE	ANTISENSE	71874_NM_172411.4_NC_000067.6_93154563_ANTISENSE					TTACGCGGTCGAGAATGGAG	93154563						FALSE	FALSE
443	471	388	457	496	468	564	503	2310007B03RIK_2	2310007B03RIK	2	2	2310007B03RIK	71874		FALSE	SENSE	71874_NM_172411.4_NC_000067.6_93159922_SENSE					TGACTATTCTAGAGACCTGG	93159922						FALSE	FALSE
447	520	316	250	435	729	1009	990	2310007B03RIK_3	2310007B03RIK	3	3	2310007B03RIK	71874		FALSE	ANTISENSE	71874_NM_172411.4_NC_000067.6_93159634_ANTISENSE					GTGGTGCTTGCAATGTACAA	93159634						FALSE	FALSE
391	696	646	681	520	405	576	666	2310007B03RIK_4	2310007B03RIK	4	4	2310007B03RIK	71874		FALSE	SENSE	71874_NM_172411.4_NC_000067.6_93159835_SENSE					TTCGGAGGCTCTCCTGATCG	93159835						FALSE	FALSE
359	372	339	365	328	269	482	347	2310007L24RIK_1	2310007L24RIK	1	1	2310007L24RIK	75573		FALSE	ANTISENSE	75573_NM_029345.1_NC_000077.6_106375205_ANTISENSE					GAGAAGATGGGACTGTCCAA	106375205						FALSE	FALSE
718	1104	1017	1223	605	452	756	608	2310007L24RIK_2	2310007L24RIK	2	2	2310007L24RIK	75573		FALSE	ANTISENSE	75573_NM_029345.1_NC_000077.6_106376320_ANTISENSE					TAGTGATGGTGGTAAACCAA	106376320						FALSE	FALSE
513	594	336	286	600	638	790	980	2310007L24RIK_3	2310007L24RIK	3	3	2310007L24RIK	75573		FALSE	SENSE	75573_NM_029345.1_NC_000077.6_106375240_SENSE					GCCTCAGCATAACCGGGTCA	106375240						FALSE	FALSE
608	816	479	399	488	583	715	715	2310007L24RIK_4	2310007L24RIK	4	4	2310007L24RIK	75573		FALSE	SENSE	75573_NM_029345.1_NC_000077.6_106376270_SENSE					GGTCCACACCGACAGTCACG	106376270						FALSE	FALSE
457	587	299	177	468	707	1094	894	2310009B15RIK_1	2310009B15RIK	1	1	2310009B15RIK	69549		FALSE	SENSE	69549_NM_001081226.1_NC_000067.6_138856726_SENSE					CAGCAGCTCAACTCAACCCT	138856726						FALSE	FALSE
580	1229	928	1047	508	382	349	472	2310009B15RIK_2	2310009B15RIK	2	2	2310009B15RIK	69549		FALSE	SENSE	69549_NM_001081226.1_NC_000067.6_138856780_SENSE					ACGCTGGCGAGGGTATCGCT	138856780						FALSE	FALSE
507	699	748	983	561	723	1460	1835	2310009B15RIK_3	2310009B15RIK	3	3	2310009B15RIK	69549		FALSE	SENSE	69549_NM_001081226.1_NC_000067.6_138856620_SENSE					GAGAGTTAACTGCAGCGGAG	138856620						FALSE	FALSE
405	356	316	313	441	319	376	292	2310009B15RIK_4	2310009B15RIK	4	4	2310009B15RIK	69549		FALSE	SENSE	69549_NM_001081226.1_NC_000067.6_138856656_SENSE					GAACGCCCGAAGGAGAACCA	138856656						FALSE	FALSE
504	248	102	35	471	199	72	108	2310011J03RIK_1	2310011J03RIK	1	1	2310011J03RIK	66374		FALSE	SENSE	66374_NM_025521.3_NC_000076.6_80319473_SENSE					CCAACAGAGCCGGGCCTACG	80319473						FALSE	FALSE
247	41	1	0	389	74	1	8	2310011J03RIK_2	2310011J03RIK	2	2	2310011J03RIK	66374		FALSE	SENSE	66374_NM_025521.3_NC_000076.6_80320291_SENSE					CTCCAAGGCGAAGAAACGCG	80320291						FALSE	FALSE
444	141	36	10	318	227	11	1	2310011J03RIK_3	2310011J03RIK	3	3	2310011J03RIK	66374		FALSE	ANTISENSE	66374_NM_025521.3_NC_000076.6_80320186_ANTISENSE					TCACGTTCTCCTACCTTCCG	80320186						FALSE	FALSE
150	69	7	0	115	30	22	28	2310011J03RIK_4	2310011J03RIK	4	4	2310011J03RIK	66374		FALSE	SENSE	66374_NM_025521.3_NC_000076.6_80320233_SENSE					CAGATCCTGGAGGACGTGCG	80320233						FALSE	FALSE
619	508	328	378	452	297	282	383	2310014L17RIK_1	2310014L17RIK	1	1	2310014L17RIK	381845		FALSE	SENSE	381845_NM_029809.2_NC_000073.6_12928348_SENSE					GTGCGCTTTGACCGACGCCG	12928348						FALSE	FALSE
844	614	611	701	829	658	556	284	2310014L17RIK_2	2310014L17RIK	2	2	2310014L17RIK	381845		FALSE	SENSE	381845_NM_029809.2_NC_000073.6_12928105_SENSE					ATCTGCGTGTCACCCTTCGA	12928105						FALSE	FALSE
626	839	598	677	562	564	574	558	2310014L17RIK_3	2310014L17RIK	3	3	2310014L17RIK	381845		FALSE	ANTISENSE	381845_NM_029809.2_NC_000073.6_12928453_ANTISENSE					ACAGGCGACGTGACAGCGGG	12928453						FALSE	FALSE
406	399	295	323	502	414	624	638	2310014L17RIK_4	2310014L17RIK	4	4	2310014L17RIK	381845		FALSE	SENSE	381845_NM_029809.2_NC_000073.6_12927994_SENSE					GCTCCTAACTCCCCTAGCAG	12927994						FALSE	FALSE
873	989	1110	1401	868	751	880	752	2310022A10RIK_1	2310022A10RIK	1	1	2310022A10RIK	66367		FALSE	ANTISENSE	66367_NM_175107.5_NC_000073.6_27565718_ANTISENSE					ACTCACCACTAGAAGCGCCT	27565718						FALSE	FALSE
408	628	598	663	362	222	496	450	2310022A10RIK_2	2310022A10RIK	2	2	2310022A10RIK	66367		FALSE	SENSE	66367_NM_175107.5_NC_000073.6_27574635_SENSE					TGGTTGTTCCCACCAAGCGG	27574635						FALSE	FALSE
791	827	704	657	771	1187	1517	1577	2310022A10RIK_3	2310022A10RIK	3	3	2310022A10RIK	66367		FALSE	SENSE	66367_NM_175107.5_NC_000073.6_27571623_SENSE					CACCCCATACCCCCACACGG	27571623						FALSE	FALSE
0	0	0	0	0	2	0	0	2310022A10RIK_4	2310022A10RIK	4	4	2310022A10RIK	66367		FALSE	ANTISENSE	66367_NM_175107.5_NC_000073.6_27580360_ANTISENSE					TCTCTGGGGTGGCCCCTAAG	27580360						FALSE	FALSE
296	585	593	754	257	319	332	320	2310022B05RIK_1	2310022B05RIK	1	1	2310022B05RIK	69551		FALSE	SENSE	69551_NM_175149.4_NC_000074.6_124663016_SENSE					GGGAGAAGTACGGGCCCGAG	124663016						FALSE	FALSE
524	669	709	646	477	661	943	756	2310022B05RIK_2	2310022B05RIK	2	2	2310022B05RIK	69551		FALSE	ANTISENSE	69551_NM_175149.4_NC_000074.6_124639430_ANTISENSE					TCGGCATTGATCTTCCAGAA	124639430						FALSE	FALSE
596	635	727	797	691	604	661	565	2310022B05RIK_3	2310022B05RIK	3	3	2310022B05RIK	69551		FALSE	ANTISENSE	69551_NM_175149.4_NC_000074.6_124663118_ANTISENSE					TTCCGCTCCCGGTCGTCCAG	124663118						FALSE	FALSE
521	537	496	468	610	916	1342	1079	2310022B05RIK_4	2310022B05RIK	4	4	2310022B05RIK	69551		FALSE	ANTISENSE	69551_NM_175149.4_NC_000074.6_124662931_ANTISENSE					CCGCACGTCCCCCGCATCGG	124662931						FALSE	FALSE
370	301	266	215	294	256	218	247	2310030G06RIK_1	2310030G06RIK	1	1	2310030G06RIK	66952		FALSE	SENSE	66952_NM_025865.2_NC_000075.6_50740650_SENSE					GGAGAGTGACTTGCATTATG	50740650						FALSE	FALSE
336	311	286	184	267	444	463	304	2310030G06RIK_2	2310030G06RIK	2	2	2310030G06RIK	66952		FALSE	SENSE	66952_NM_025865.2_NC_000075.6_50740674_SENSE					GAAAACTTCAAACTCCACGT	50740674						FALSE	FALSE
406	534	432	479	409	374	550	393	2310030G06RIK_3	2310030G06RIK	3	3	2310030G06RIK	66952		FALSE	ANTISENSE	66952_NM_025865.2_NC_000075.6_50740726_ANTISENSE					TACAACACTTGCTCATACGT	50740726						FALSE	FALSE
585	1023	798	774	584	744	825	666	2310030G06RIK_4	2310030G06RIK	4	4	2310030G06RIK	66952		FALSE	SENSE	66952_NM_025865.2_NC_000075.6_50746476_SENSE					CCTGGGAGACACAACCGCCA	50746476						FALSE	FALSE
401	676	792	772	507	612	1133	1221	2310033P09RIK_1	2310033P09RIK	1	1	2310033P09RIK	67862		FALSE	ANTISENSE	67862_NM_024210.2_NC_000077.6_59209316_ANTISENSE					GGCCTTCGCTGTCCACACGG	59209316						FALSE	FALSE
617	811	582	566	511	628	839	489	2310033P09RIK_2	2310033P09RIK	2	2	2310033P09RIK	67862		FALSE	SENSE	67862_NM_024210.2_NC_000077.6_59208518_SENSE					AAGCAGAGGGAGAACTACTT	59208518						FALSE	FALSE
643	875	573	621	567	1138	1231	1211	2310033P09RIK_3	2310033P09RIK	3	3	2310033P09RIK	67862		FALSE	ANTISENSE	67862_NM_024210.2_NC_000077.6_59209146_ANTISENSE					CTTCTCGGGATAGCGCCACA	59209146						FALSE	FALSE
568	465	314	328	492	593	516	507	2310033P09RIK_4	2310033P09RIK	4	4	2310033P09RIK	67862		FALSE	SENSE	67862_NM_024210.2_NC_000077.6_59208616_SENSE					GTGTACCGGCCCGAGCCGTG	59208616						FALSE	FALSE
149	75	45	0	180	73	8	31	2310034C09RIK_1	2310034C09RIK	1	1	2310034C09RIK	117172		FALSE	ANTISENSE	117172_NM_054100.2_NC_000082.6_88759231_ANTISENSE					GCAGGAACTGGGCACCACAC	88759231						FALSE	FALSE
460	237	263	248	492	461	466	615	2310034C09RIK_2	2310034C09RIK	2	2	2310034C09RIK	117172		FALSE	ANTISENSE	117172_NM_054100.2_NC_000082.6_88759004_ANTISENSE					AGGAGGTAGTGGTGTAGACC	88759004						FALSE	FALSE
551	662	475	351	577	343	135	147	2310034C09RIK_3	2310034C09RIK	3	3	2310034C09RIK	117172		FALSE	SENSE	117172_NM_054100.2_NC_000082.6_88759266_SENSE					AGAAGCCCTGCTACTATCCC	88759266						FALSE	FALSE
442	550	586	486	404	589	980	928	2310034C09RIK_4	2310034C09RIK	4	4	2310034C09RIK	117172		FALSE	ANTISENSE	117172_NM_054100.2_NC_000082.6_88759122_ANTISENSE					CAGGTCTCCTGGCATCGGAT	88759122						FALSE	FALSE
380	344	322	390	435	356	517	677	2310035C23RIK_1	2310035C23RIK	1	1	2310035C23RIK	227446		FALSE	SENSE	227446_NM_173187.3_NC_000067.6_105664613_SENSE					TCGGGAACCGAGTACGACGT	105664613						FALSE	FALSE
193	145	115	194	225	240	254	210	2310035C23RIK_2	2310035C23RIK	2	2	2310035C23RIK	227446		FALSE	SENSE	227446_NM_173187.3_NC_000067.6_105713905_SENSE					TGTTGGACCAACACGTGTGG	105713905						FALSE	FALSE
368	591	450	496	430	451	740	313	2310035C23RIK_3	2310035C23RIK	3	3	2310035C23RIK	227446		FALSE	ANTISENSE	227446_NM_173187.3_NC_000067.6_105693156_ANTISENSE					GGGCTGATCGAAATGGAGCG	105693156						FALSE	FALSE
298	468	247	312	411	520	510	588	2310035C23RIK_4	2310035C23RIK	4	4	2310035C23RIK	227446		FALSE	ANTISENSE	227446_NM_173187.3_NC_000067.6_105718873_ANTISENSE					TGTAGCCCATAATGATACCC	105718873						FALSE	FALSE
583	223	218	255	473	163	260	259	2310036O22RIK_1	2310036O22RIK	1	1	2310036O22RIK	68544		FALSE	SENSE	68544_NM_026760.2_NC_000074.6_85027008_SENSE					GGGAACGTCACCCGAGAGTG	85027008						FALSE	FALSE
228	52	22	50	195	29	17	12	2310036O22RIK_2	2310036O22RIK	2	2	2310036O22RIK	68544		FALSE	ANTISENSE	68544_NM_026760.2_NC_000074.6_85027043_ANTISENSE					AAGTTCACACCGCTGGACAC	85027043						FALSE	FALSE
204	58	15	56	266	120	66	53	2310036O22RIK_3	2310036O22RIK	3	3	2310036O22RIK	68544		FALSE	ANTISENSE	68544_NM_026760.2_NC_000074.6_85027225_ANTISENSE					TCCTTACGAAGCTGAGCGTG	85027225						FALSE	FALSE
423	266	153	252	387	174	89	164	2310036O22RIK_4	2310036O22RIK	4	4	2310036O22RIK	68544		FALSE	ANTISENSE	68544_NM_026760.2_NC_000074.6_85026932_ANTISENSE					CCGGGCGCCTCCCGACCCGG	85026932						FALSE	FALSE
50	43	63	41	25	13	93	16	2310039H08RIK_1	2310039H08RIK	1	1	2310039H08RIK	67101		FALSE	ANTISENSE	67101_NM_025966.3_NC_000083.6_46772985_ANTISENSE					AGACGCGGTGGGTTCACCGT	46772985						FALSE	FALSE
517	526	338	297	341	272	155	146	2310039H08RIK_2	2310039H08RIK	2	2	2310039H08RIK	67101		FALSE	ANTISENSE	67101_NM_025966.3_NC_000083.6_46772864_ANTISENSE					GCAGACGCCAGTGCACCGCT	46772864						FALSE	FALSE
292	206	335	240	322	154	48	66	2310039H08RIK_3	2310039H08RIK	3	3	2310039H08RIK	67101		FALSE	ANTISENSE	67101_NM_025966.3_NC_000083.6_46772842_ANTISENSE					GACTGGAGACACCGCCACGC	46772842						FALSE	FALSE
526	512	414	348	389	357	568	408	2310039H08RIK_4	2310039H08RIK	4	4	2310039H08RIK	67101		FALSE	ANTISENSE	67101_NM_025966.3_NC_000083.6_46773029_ANTISENSE					GCCGAGCCCGCATCTTCCCA	46773029						FALSE	FALSE
386	234	154	200	350	310	305	200	2310047M10RIK_1	2310047M10RIK	1	1	2310047M10RIK	71923		FALSE	ANTISENSE	71923_NM_028005.3_NC_000077.6_69060165_ANTISENSE					TCGACGGCAGACCCTCAGAG	69060165						FALSE	FALSE
518	404	313	437	404	254	220	207	2310047M10RIK_2	2310047M10RIK	2	2	2310047M10RIK	71923		FALSE	ANTISENSE	71923_NM_028005.3_NC_000077.6_69060445_ANTISENSE					CAAAGTGAGTAAGGTCGCCG	69060445						FALSE	FALSE
404	528	465	461	491	584	836	556	2310047M10RIK_3	2310047M10RIK	3	3	2310047M10RIK	71923		FALSE	SENSE	71923_NM_028005.3_NC_000077.6_69060063_SENSE					CTCCCGGGCGACGCCGTCAG	69060063						FALSE	FALSE
487	408	422	493	476	597	775	913	2310047M10RIK_4	2310047M10RIK	4	4	2310047M10RIK	71923		FALSE	ANTISENSE	71923_NM_028005.3_NC_000077.6_69059975_ANTISENSE					CAAGTCTTTGGGGACGCTCG	69059975						FALSE	FALSE
309	597	463	567	355	380	515	534	2310050C09RIK_1	2310050C09RIK	1	1	2310050C09RIK	66533		FALSE	ANTISENSE	66533_NM_025621.2_NC_000069.6_92869137_ANTISENSE					GGGAGTTGGGCATTTCACGT	92869137						FALSE	FALSE
602	615	825	789	499	605	536	750	2310050C09RIK_2	2310050C09RIK	2	2	2310050C09RIK	66533		FALSE	ANTISENSE	66533_NM_025621.2_NC_000069.6_92868942_ANTISENSE					GGGAGCTGGACACTTGACAG	92868942						FALSE	FALSE
451	531	516	517	351	521	748	611	2310050C09RIK_3	2310050C09RIK	3	3	2310050C09RIK	66533		FALSE	ANTISENSE	66533_NM_025621.2_NC_000069.6_92869008_ANTISENSE					TGGGGCGGGACATTTCACAT	92869008						FALSE	FALSE
470	383	293	325	356	165	271	142	2310050C09RIK_4	2310050C09RIK	4	4	2310050C09RIK	66533		FALSE	ANTISENSE	66533_NM_025621.2_NC_000069.6_92869089_ANTISENSE					CACATAAGTAGTCTGGCATG	92869089						FALSE	FALSE
321	391	490	538	413	469	440	773	2310057J18RIK_1	2310057J18RIK	1	1	2310057J18RIK	67719		FALSE	SENSE	67719_NM_026336.3_NC_000076.6_28986113_SENSE					GGGTATACACTGACAGAATG	28986113						FALSE	FALSE
631	831	836	612	513	492	704	727	2310057J18RIK_2	2310057J18RIK	2	2	2310057J18RIK	67719		FALSE	ANTISENSE	67719_NM_026336.3_NC_000076.6_28981514_ANTISENSE					GGCACTGGTGGGATAGTCCA	28981514						FALSE	FALSE
718	849	588	498	523	483	344	335	2310057J18RIK_3	2310057J18RIK	3	3	2310057J18RIK	67719		FALSE	SENSE	67719_NM_026336.3_NC_000076.6_28983984_SENSE					CCCACTGGAATGACAGACTG	28983984						FALSE	FALSE
340	322	383	421	397	575	585	507	2310057J18RIK_4	2310057J18RIK	4	4	2310057J18RIK	67719		FALSE	ANTISENSE	67719_NM_026336.3_NC_000076.6_28986180_ANTISENSE					TGTAGTCACTCAACTGCTCA	28986180						FALSE	FALSE
332	375	192	118	297	125	69	46	2310057M21RIK_1	2310057M21RIK	1	1	2310057M21RIK	68277		FALSE	ANTISENSE	68277_NM_026655.3_NC_000073.6_131351088_ANTISENSE					GACTGAAGCTGATCCCCGAT	131351088						FALSE	FALSE
228	230	171	9	224	240	235	123	2310057M21RIK_2	2310057M21RIK	2	2	2310057M21RIK	68277		FALSE	SENSE	68277_NM_026655.3_NC_000073.6_131361781_SENSE					TACTTAGGAGAGGAGTATTG	131361781						FALSE	FALSE
432	152	67	8	344	326	220	166	2310057M21RIK_3	2310057M21RIK	3	3	2310057M21RIK	68277		FALSE	SENSE	68277_NM_026655.3_NC_000073.6_131361868_SENSE					TGCTTCATTTACCTGAACTG	131361868						FALSE	FALSE
345	270	159	173	316	310	301	267	2310057M21RIK_4	2310057M21RIK	4	4	2310057M21RIK	68277		FALSE	SENSE	68277_NM_026655.3_NC_000073.6_131357524_SENSE					CAAACCATAATGGAGTCCAT	131357524						FALSE	FALSE
342	295	235	171	251	190	132	69	2310057N15RIK_1	2310057N15RIK	1	1	2310057N15RIK	69696		FALSE	ANTISENSE	69696_NM_027170.1_NC_000082.6_88773910_ANTISENSE					GCAGCGGATGGGCTCAATGT	88773910						FALSE	FALSE
300	373	230	187	315	190	189	159	2310057N15RIK_2	2310057N15RIK	2	2	2310057N15RIK	69696		FALSE	ANTISENSE	69696_NM_027170.1_NC_000082.6_88773785_ANTISENSE					CCAGCATATGTGCCCTGGCA	88773785						FALSE	FALSE
780	562	454	330	731	487	300	322	2310057N15RIK_3	2310057N15RIK	3	3	2310057N15RIK	69696		FALSE	SENSE	69696_NM_027170.1_NC_000082.6_88773863_SENSE					TTGAGCCCATCCGCTGCCAG	88773863						FALSE	FALSE
294	137	82	135	307	143	98	43	2310057N15RIK_4	2310057N15RIK	4	4	2310057N15RIK	69696		FALSE	SENSE	69696_NM_027170.1_NC_000082.6_88773993_SENSE					CTGAGCTCCTCTGTGCGCAG	88773993						FALSE	FALSE
320	360	297	213	364	403	527	785	2310061I04RIK_1	2310061I04RIK	1	1	2310061I04RIK	69662		FALSE	ANTISENSE	69662_NM_001033630.1_NC_000083.6_35895072_ANTISENSE					GTGCAAAATAGTTCCAAACC	35895072						FALSE	FALSE
303	324	316	274	290	290	625	932	2310061I04RIK_2	2310061I04RIK	2	2	2310061I04RIK	69662		FALSE	SENSE	69662_NM_001033630.1_NC_000083.6_35895846_SENSE					CCAGGACCGGAACTACACAG	35895846						FALSE	FALSE
582	961	766	678	546	645	746	850	2310061I04RIK_3	2310061I04RIK	3	3	2310061I04RIK	69662		FALSE	ANTISENSE	69662_NM_001033630.1_NC_000083.6_35895792_ANTISENSE					GTATCACAGCCCCAGGATAG	35895792						FALSE	FALSE
628	823	705	811	347	227	89	68	2310061I04RIK_4	2310061I04RIK	4	4	2310061I04RIK	69662		FALSE	SENSE	69662_NM_001033630.1_NC_000083.6_35895715_SENSE					ATCAGGAGATGAGAGTATGG	35895715						FALSE	FALSE
0	0	0	0	7	16	0	0	2310061N02RIK_1	2310061N02RIK	1	1	2310061N02RIK	69661		FALSE	ANTISENSE	69661_NM_027155.1_NC_000082.6_88707580_ANTISENSE					TCTCCTTGACCCATAGACCT	88707580						FALSE	FALSE
515	602	735	836	392	917	1226	636	2310061N02RIK_2	2310061N02RIK	2	2	2310061N02RIK	69661		FALSE	ANTISENSE	69661_NM_027155.1_NC_000082.6_88707862_ANTISENSE					GTAGCACAGTTGACCTCCAT	88707862						FALSE	FALSE
880	872	866	1016	686	939	1173	1308	2310061N02RIK_3	2310061N02RIK	3	3	2310061N02RIK	69661		FALSE	ANTISENSE	69661_NM_027155.1_NC_000082.6_88707663_ANTISENSE					AGAAGCTGGACACACTTGGA	88707663						FALSE	FALSE
258	418	165	52	176	214	317	211	2310061N02RIK_4	2310061N02RIK	4	4	2310061N02RIK	69661		FALSE	ANTISENSE	69661_NM_027155.1_NC_000082.6_88707768_ANTISENSE					GACGGAAAGAGGAACCCAGA	88707768						FALSE	FALSE
410	599	869	1204	340	619	1628	2387	2310067B10RIK_1	2310067B10RIK	1	1	2310067B10RIK	71947		FALSE	ANTISENSE	71947_NM_028014.3_NC_000077.6_115792950_ANTISENSE					CACCTGTCTGAACCCGACAG	115792950						FALSE	FALSE
703	1152	908	1378	459	467	652	857	2310067B10RIK_2	2310067B10RIK	2	2	2310067B10RIK	71947		FALSE	SENSE	71947_NM_028014.3_NC_000077.6_115791775_SENSE					GACAGAGGGTGATCCCTACG	115791775						FALSE	FALSE
516	638	711	814	498	1256	2233	3616	2310067B10RIK_3	2310067B10RIK	3	3	2310067B10RIK	71947		FALSE	SENSE	71947_NM_028014.3_NC_000077.6_115790191_SENSE					TGTGCTGTGTAGACAAACAG	115790191						FALSE	FALSE
465	337	272	402	555	1119	2607	3716	2310067B10RIK_4	2310067B10RIK	4	4	2310067B10RIK	71947		FALSE	ANTISENSE	71947_NM_028014.3_NC_000077.6_115787420_ANTISENSE					AAGGTGCAAAGGGCATATGG	115787420						FALSE	FALSE
586	815	886	937	502	697	945	885	2310079G19RIK_1	2310079G19RIK	1	1	2310079G19RIK	69699		FALSE	SENSE	69699_NM_027173.1_NC_000082.6_88627495_SENSE					GTCTGCTCCACTGAGACAAG	88627495						FALSE	FALSE
725	877	680	660	443	297	193	57	2310079G19RIK_2	2310079G19RIK	2	2	2310079G19RIK	69699		FALSE	ANTISENSE	69699_NM_027173.1_NC_000082.6_88627287_ANTISENSE					CGGCCAAAGCTGGAATGGCG	88627287						FALSE	FALSE
542	776	580	379	483	795	860	1032	2310079G19RIK_3	2310079G19RIK	3	3	2310079G19RIK	69699		FALSE	SENSE	69699_NM_027173.1_NC_000082.6_88627321_SENSE					GGGATATCTGGATCCCAGGA	88627321						FALSE	FALSE
406	671	564	521	495	846	1414	1359	2310079G19RIK_4	2310079G19RIK	4	4	2310079G19RIK	69699		FALSE	ANTISENSE	69699_NM_027173.1_NC_000082.6_88627245_ANTISENSE					CTTGGAACGTAGCAACTCAT	88627245						FALSE	FALSE
453	569	525	514	342	512	620	365	2410002F23RIK_1	2410002F23RIK	1	1	2410002F23RIK	668661		FALSE	SENSE	668661_NM_025880.4_NC_000073.6_44250731_SENSE					GGACCGCTACTACACATACA	44250731						FALSE	FALSE
440	370	373	530	386	543	579	500	2410002F23RIK_2	2410002F23RIK	2	2	2410002F23RIK	668661		FALSE	SENSE	668661_NM_025880.4_NC_000073.6_44251214_SENSE					GGTACGTGGCATGACAGTGT	44251214						FALSE	FALSE
294	290	172	165	328	148	53	52	2410002F23RIK_3	2410002F23RIK	3	3	2410002F23RIK	668661		FALSE	ANTISENSE	668661_NM_025880.4_NC_000073.6_44250998_ANTISENSE					GGGCCTGAAGGGTAACTCGG	44250998						FALSE	FALSE
737	938	733	1020	548	513	372	163	2410002F23RIK_4	2410002F23RIK	4	4	2410002F23RIK	668661		FALSE	ANTISENSE	668661_NM_025880.4_NC_000073.6_44250777_ANTISENSE					AGGTGACCATGAGCTCATTG	44250777						FALSE	FALSE
286	147	61	17	329	240	232	384	2410004B18RIK_1	2410004B18RIK	1	1	2410004B18RIK	66421		FALSE	ANTISENSE	66421_NM_025555.4_NC_000069.6_145938086_ANTISENSE					TAAGCCGCGAAGTAGCTCAA	145938086						FALSE	FALSE
265	230	170	64	220	350	491	625	2410004B18RIK_2	2410004B18RIK	2	2	2410004B18RIK	66421		FALSE	SENSE	66421_NM_025555.4_NC_000069.6_145938162_SENSE					GGAAGACGCGGGTCGCAAGG	145938162						FALSE	FALSE
553	730	374	247	494	273	163	135	2410004B18RIK_3	2410004B18RIK	3	3	2410004B18RIK	66421		FALSE	ANTISENSE	66421_NM_025555.4_NC_000069.6_145938123_ANTISENSE					GCTGTTCTCATCCGACGAGT	145938123						FALSE	FALSE
890	1008	637	337	670	714	834	740	2410004B18RIK_4	2410004B18RIK	4	4	2410004B18RIK	66421		FALSE	ANTISENSE	66421_NM_025555.4_NC_000069.6_145938946_ANTISENSE					TCAGTAGTGTAGGTCTCTGG	145938946						FALSE	FALSE
396	377	284	479	319	288	470	373	2410004P03RIK_1	2410004P03RIK	1	1	2410004P03RIK	73667		FALSE	ANTISENSE	73667_NM_001201332.1_NC_000078.6_17011303_ANTISENSE					AGGGGGCGGTTTGTACCCAG	17011303						FALSE	FALSE
288	429	362	350	376	424	266	143	2410004P03RIK_2	2410004P03RIK	2	2	2410004P03RIK	73667		FALSE	SENSE	73667_NM_001201332.1_NC_000078.6_17011146_SENSE					CTTGTGGAAGCCGAAGCACG	17011146						FALSE	FALSE
510	743	537	456	599	1084	1182	1286	2410004P03RIK_3	2410004P03RIK	3	3	2410004P03RIK	73667		FALSE	SENSE	73667_NM_001201332.1_NC_000078.6_17011264_SENSE					GCAGCTTGCCTCAATTTCTG	17011264						FALSE	FALSE
298	409	282	271	378	486	706	835	2410004P03RIK_4	2410004P03RIK	4	4	2410004P03RIK	73667		FALSE	SENSE	73667_NM_001201332.1_NC_000078.6_17011221_SENSE					GCAAGCAGGGCTCTCGCCGG	17011221						FALSE	FALSE
517	688	849	887	559	718	863	879	2410012M07RIK_1	2410012M07RIK	1	1	2410012M07RIK	71979		FALSE	ANTISENSE	71979_NM_028033.1_NC_000075.6_98865245_ANTISENSE					GAGCGACACTTGCAGTACCG	98865245						FALSE	FALSE
484	429	483	478	356	563	372	377	2410012M07RIK_2	2410012M07RIK	2	2	2410012M07RIK	71979		FALSE	ANTISENSE	71979_NM_028033.1_NC_000075.6_98865291_ANTISENSE					TGGAGTCTTGGAGCCCCTCG	98865291						FALSE	FALSE
331	434	541	663	467	387	569	394	2410012M07RIK_3	2410012M07RIK	3	3	2410012M07RIK	71979		FALSE	SENSE	71979_NM_028033.1_NC_000075.6_98865161_SENSE					CGCCGAGCCCACCACCTCCG	98865161						FALSE	FALSE
513	561	397	284	428	709	934	947	2410012M07RIK_4	2410012M07RIK	4	4	2410012M07RIK	71979		FALSE	ANTISENSE	71979_NM_028033.1_NC_000075.6_98865205_ANTISENSE					AGCAGGTCGACGCCGTCCAG	98865205						FALSE	FALSE
410	357	187	131	340	292	122	44	2410015M20RIK_1	2410015M20RIK	1	1	2410015M20RIK	224904		FALSE	SENSE	224904_NM_153152.3_NC_000083.6_56608944_SENSE					GGGGCCTAGTGACAAGAGTG	56608944						FALSE	FALSE
370	697	717	1017	232	139	7	20	2410015M20RIK_2	2410015M20RIK	2	2	2410015M20RIK	224904		FALSE	ANTISENSE	224904_NM_153152.3_NC_000083.6_56608680_ANTISENSE					TGGAAATTTAATCTTTGGAG	56608680						FALSE	FALSE
203	293	223	136	190	149	79	41	2410015M20RIK_3	2410015M20RIK	3	3	2410015M20RIK	224904		FALSE	SENSE	224904_NM_153152.3_NC_000083.6_56609645_SENSE					CTCGAGTGTGGTCGCTAATG	56609645						FALSE	FALSE
360	311	121	157	395	290	262	186	2410015M20RIK_4	2410015M20RIK	4	4	2410015M20RIK	224904		FALSE	SENSE	224904_NM_153152.3_NC_000083.6_56608868_SENSE					CAATATGTGTGCCAGCAGAC	56608868						FALSE	FALSE
991	1359	1384	1829	805	974	929	612	2410016O06RIK_1	2410016O06RIK	1	1	2410016O06RIK	71952		FALSE	ANTISENSE	71952_NM_023633.3_NC_000078.6_83951848_ANTISENSE					ACCCCATGTATTGCGCTGGT	83951848						FALSE	FALSE
339	423	319	348	343	477	615	531	2410016O06RIK_2	2410016O06RIK	2	2	2410016O06RIK	71952		FALSE	SENSE	71952_NM_023633.3_NC_000078.6_83951674_SENSE					CCGACCGCGGGACCCGAGTG	83951674						FALSE	FALSE
353	470	420	538	266	205	78	122	2410016O06RIK_3	2410016O06RIK	3	3	2410016O06RIK	71952		FALSE	ANTISENSE	71952_NM_023633.3_NC_000078.6_83951557_ANTISENSE					CGGGGGCGTGAGGTAGACGT	83951557						FALSE	FALSE
362	430	376	456	337	296	523	336	2410016O06RIK_4	2410016O06RIK	4	4	2410016O06RIK	71952		FALSE	ANTISENSE	71952_NM_023633.3_NC_000078.6_83951434_ANTISENSE					TCGGTACAAGGACCACGCGG	83951434						FALSE	FALSE
457	543	567	553	406	429	528	389	2410089E03RIK_1	2410089E03RIK	1	1	2410089E03RIK	73692		FALSE	ANTISENSE	73692_NM_001162906.1_NC_000081.6_8227334_ANTISENSE					TCTGGGAGACTAGCAACCGA	8227334						FALSE	FALSE
570	397	387	455	577	522	409	492	2410089E03RIK_2	2410089E03RIK	2	2	2410089E03RIK	73692		FALSE	SENSE	73692_NM_001162906.1_NC_000081.6_8186918_SENSE					TCTACCGTTCGATATTGTCA	8186918						FALSE	FALSE
564	753	673	538	490	834	918	627	2410089E03RIK_3	2410089E03RIK	3	3	2410089E03RIK	73692		FALSE	SENSE	73692_NM_001162906.1_NC_000081.6_8212633_SENSE					CTTATCCACACAGGACCTCG	8212633						FALSE	FALSE
621	522	609	616	418	650	597	280	2410089E03RIK_4	2410089E03RIK	4	4	2410089E03RIK	73692		FALSE	ANTISENSE	73692_NM_001162906.1_NC_000081.6_8182212_ANTISENSE					CTAACGTTAGCAATTCACCA	8182212						FALSE	FALSE
428	233	11	87	401	222	11	3	2410127L17RIK_1	2410127L17RIK	1	1	2410127L17RIK	67383		FALSE	ANTISENSE	67383_NM_026120.4_NC_000085.6_18671197_ANTISENSE					GCGCGCCTTACCCGTAGTAG	18671197						FALSE	FALSE
445	408	245	172	534	385	416	434	2410127L17RIK_2	2410127L17RIK	2	2	2410127L17RIK	67383		FALSE	SENSE	67383_NM_026120.4_NC_000085.6_18671067_SENSE					CGGGCGAAGCGAGGACGTGG	18671067						FALSE	FALSE
340	348	235	108	437	239	86	117	2410127L17RIK_3	2410127L17RIK	3	3	2410127L17RIK	67383		FALSE	SENSE	67383_NM_026120.4_NC_000085.6_18690257_SENSE					AAAGTAAATATTCTGGTACC	18690257						FALSE	FALSE
542	664	311	133	716	797	551	274	2410127L17RIK_4	2410127L17RIK	4	4	2410127L17RIK	67383		FALSE	ANTISENSE	67383_NM_026120.4_NC_000085.6_18690358_ANTISENSE					ATACCTGTTGAGTACAAAGT	18690358						FALSE	FALSE
305	331	113	99	350	428	199	66	2410131K14RIK_1	2410131K14RIK	1	1	2410131K14RIK	76792		FALSE	ANTISENSE	76792_NM_001081236.1_NC_000071.6_118245425_ANTISENSE					TGAGGAAGTAAACTAGCGAG	118245425						FALSE	FALSE
535	1027	600	549	619	746	1084	431	2410131K14RIK_2	2410131K14RIK	2	2	2410131K14RIK	76792		FALSE	SENSE	76792_NM_001081236.1_NC_000071.6_118255795_SENSE					CAGTGCCGGAACTCTGTCCA	118255795						FALSE	FALSE
670	655	441	283	597	706	767	433	2410131K14RIK_3	2410131K14RIK	3	3	2410131K14RIK	76792		FALSE	SENSE	76792_NM_001081236.1_NC_000071.6_118255750_SENSE					TGGAAGGTGCAGTTTAACCT	118255750						FALSE	FALSE
823	942	729	697	775	1299	1184	707	2410131K14RIK_4	2410131K14RIK	4	4	2410131K14RIK	76792		FALSE	SENSE	76792_NM_001081236.1_NC_000071.6_118258991_SENSE					AGGCTATGTCTGCGAGAGGA	118258991						FALSE	FALSE
807	912	519	456	703	685	684	612	2410137M14RIK_1	2410137M14RIK	1	1	2410137M14RIK	76797		FALSE	ANTISENSE	76797_NM_029747.3_NC_000083.6_36978698_ANTISENSE					ACAGCCCCTCAGGTTGCACA	36978698						FALSE	FALSE
464	351	337	436	490	368	325	288	2410137M14RIK_2	2410137M14RIK	2	2	2410137M14RIK	76797		FALSE	SENSE	76797_NM_029747.3_NC_000083.6_36978518_SENSE					CTCCCACCACACCCATCACG	36978518						FALSE	FALSE
693	919	732	530	996	1596	1972	1959	2410137M14RIK_3	2410137M14RIK	3	3	2410137M14RIK	76797		FALSE	SENSE	76797_NM_029747.3_NC_000083.6_36978896_SENSE					GCCCATCATTCAACGCTTGA	36978896						FALSE	FALSE
548	436	362	323	436	502	418	252	2410137M14RIK_4	2410137M14RIK	4	4	2410137M14RIK	76797		FALSE	ANTISENSE	76797_NM_029747.3_NC_000083.6_36978851_ANTISENSE					TCAGGATGATGACAGCAGGG	36978851						FALSE	FALSE
665	990	720	689	471	716	870	1030	2510002D24RIK_1	2510002D24RIK	1	1	2510002D24RIK	72307		FALSE	SENSE	72307_NM_001033164.2_NC_000082.6_18836786_SENSE					CTACACCACTACTACGTCCA	18836786						FALSE	FALSE
590	777	644	898	562	742	492	618	2510002D24RIK_2	2510002D24RIK	2	2	2510002D24RIK	72307		FALSE	SENSE	72307_NM_001033164.2_NC_000082.6_18836845_SENSE					GACTAACTGCCGCGAGTGGG	18836845						FALSE	FALSE
352	321	323	161	470	679	1139	1128	2510002D24RIK_3	2510002D24RIK	3	3	2510002D24RIK	72307		FALSE	ANTISENSE	72307_NM_001033164.2_NC_000082.6_18836721_ANTISENSE					TCGGCGCGGTAGACCTCGCA	18836721						FALSE	FALSE
458	392	350	269	421	451	370	326	2510002D24RIK_4	2510002D24RIK	4	4	2510002D24RIK	72307		FALSE	ANTISENSE	72307_NM_001033164.2_NC_000082.6_18836756_ANTISENSE					GTAGGACGTGCCCGACGCTG	18836756						FALSE	FALSE
381	384	413	341	441	333	391	759	2510003E04RIK_1	2510003E04RIK	1	1	2510003E04RIK	72320		FALSE	ANTISENSE	72320_NM_028197.2_NC_000076.6_62569508_ANTISENSE					CGTTGATGGCCCACTCCATG	62569508						FALSE	FALSE
502	400	374	400	441	225	153	197	2510003E04RIK_2	2510003E04RIK	2	2	2510003E04RIK	72320		FALSE	SENSE	72320_NM_028197.2_NC_000076.6_62575144_SENSE					TCTGATCTCCAGAATAACCT	62575144						FALSE	FALSE
415	658	592	670	350	509	766	429	2510003E04RIK_3	2510003E04RIK	3	3	2510003E04RIK	72320		FALSE	SENSE	72320_NM_028197.2_NC_000076.6_62559725_SENSE					AGGAGAAAGTGAGATACTTG	62559725						FALSE	FALSE
603	735	517	627	564	397	278	141	2510003E04RIK_4	2510003E04RIK	4	4	2510003E04RIK	72320		FALSE	ANTISENSE	72320_NM_028197.2_NC_000076.6_62570461_ANTISENSE					AAATGCTCAGTCGGGTCAAG	62570461						FALSE	FALSE
697	971	1037	870	520	598	728	645	2510009E07RIK_1	2510009E07RIK	1	1	2510009E07RIK	72190		FALSE	SENSE	72190_NM_001001881.2_NC_000082.6_21653732_SENSE					GTATCAGCCTATGACCCCCG	21653732						FALSE	FALSE
565	535	429	383	395	401	482	246	2510009E07RIK_2	2510009E07RIK	2	2	2510009E07RIK	72190		FALSE	ANTISENSE	72190_NM_001001881.2_NC_000082.6_21653589_ANTISENSE					TCGGAAATCATACAGTACCT	21653589						FALSE	FALSE
519	384	356	509	457	487	687	759	2510009E07RIK_3	2510009E07RIK	3	3	2510009E07RIK	72190		FALSE	ANTISENSE	72190_NM_001001881.2_NC_000082.6_21653688_ANTISENSE					ATGGTGTTAGTCGGCTCTCG	21653688						FALSE	FALSE
405	396	349	247	457	349	525	462	2510009E07RIK_4	2510009E07RIK	4	4	2510009E07RIK	72190		FALSE	ANTISENSE	72190_NM_001001881.2_NC_000082.6_21694298_ANTISENSE					CAGATGGACAGCCCGTCGCA	21694298						FALSE	FALSE
618	401	540	529	485	407	516	474	2510039O18RIK_1	2510039O18RIK	1	1	2510039O18RIK	77034		FALSE	ANTISENSE	77034_NM_029841.3_NC_000070.6_147941625_ANTISENSE					ATGCGCTGCAGATAGACGTG	147941625						FALSE	FALSE
295	263	154	236	220	244	301	217	2510039O18RIK_2	2510039O18RIK	2	2	2510039O18RIK	77034		FALSE	SENSE	77034_NM_029841.3_NC_000070.6_147941422_SENSE					GCTACGCCCGCTGAATGTGG	147941422						FALSE	FALSE
669	874	920	837	503	405	453	427	2510039O18RIK_3	2510039O18RIK	3	3	2510039O18RIK	77034		FALSE	SENSE	77034_NM_029841.3_NC_000070.6_147941790_SENSE					GGTCCACACCCCTTCCATCG	147941790						FALSE	FALSE
724	712	723	723	763	679	796	768	2510039O18RIK_4	2510039O18RIK	4	4	2510039O18RIK	77034		FALSE	ANTISENSE	77034_NM_029841.3_NC_000070.6_147944794_ANTISENSE					CAGGTTCTCGGCATGCATGG	147944794						FALSE	FALSE
654	680	546	551	636	727	720	678	2610002J02RIK_1	2610002J02RIK	1	1	2610002J02RIK	67513		FALSE	ANTISENSE	67513_NM_001190445.1_NC_000070.6_155250598_ANTISENSE					ACGGTTCGGGGTCCAATCCG	155250598						FALSE	FALSE
758	908	971	1104	556	691	919	708	2610002J02RIK_2	2610002J02RIK	2	2	2610002J02RIK	67513		FALSE	ANTISENSE	67513_NM_001190445.1_NC_000070.6_155250851_ANTISENSE					GGGAGCTTCCAGAGCCACGA	155250851						FALSE	FALSE
503	668	876	1090	724	971	1395	1194	2610002J02RIK_3	2610002J02RIK	3	3	2610002J02RIK	67513		FALSE	ANTISENSE	67513_NM_001190445.1_NC_000070.6_155250514_ANTISENSE					AAACCAAGGGCGGCAGTTAG	155250514						FALSE	FALSE
569	534	691	921	355	429	637	591	2610002J02RIK_4	2610002J02RIK	4	4	2610002J02RIK	67513		FALSE	SENSE	67513_NM_001190445.1_NC_000070.6_155250555_SENSE					AGGGAAGTAAGAGTGAGCCC	155250555						FALSE	FALSE
1088	1489	1646	1748	885	976	1163	1035	2610002M06RIK_1	2610002M06RIK	1	1	2610002M06RIK	67028		FALSE	SENSE	67028_NM_025921.3_NC_000086.7_107793117_SENSE					AATCTATGGATGCTACATTG	107793117						FALSE	FALSE
300	384	290	284	413	666	457	581	2610002M06RIK_2	2610002M06RIK	2	2	2610002M06RIK	67028		FALSE	SENSE	67028_NM_025921.3_NC_000086.7_107793647_SENSE					TTAAAACAGGCCATTCAGAA	107793647						FALSE	FALSE
500	737	538	727	490	626	1082	1089	2610002M06RIK_3	2610002M06RIK	3	3	2610002M06RIK	67028		FALSE	SENSE	67028_NM_025921.3_NC_000086.7_107793561_SENSE					TTTCTTGAGAATGAGTGCTA	107793561						FALSE	FALSE
486	428	336	256	412	377	427	387	2610002M06RIK_4	2610002M06RIK	4	4	2610002M06RIK	67028		FALSE	SENSE	67028_NM_025921.3_NC_000086.7_107793148_SENSE					TAGGTGACAAAATCCATGGC	107793148						FALSE	FALSE
381	624	423	347	269	281	268	178	2610008E11RIK_1	2610008E11RIK	1	1	2610008E11RIK	72128		FALSE	ANTISENSE	72128_NM_001004362.2_NC_000076.6_79092471_ANTISENSE					CAAATTCACGTTCCAACATG	79092471						FALSE	FALSE
512	393	283	396	526	508	531	276	2610008E11RIK_2	2610008E11RIK	2	2	2610008E11RIK	72128		FALSE	SENSE	72128_NM_001004362.2_NC_000076.6_79067919_SENSE					ATATGAGAACCCCTTTGGAT	79067919						FALSE	FALSE
338	494	300	300	315	272	671	591	2610008E11RIK_3	2610008E11RIK	3	3	2610008E11RIK	72128		FALSE	SENSE	72128_NM_001004362.2_NC_000076.6_79067424_SENSE					TCATCAAACAACTCATAGTG	79067424						FALSE	FALSE
364	464	427	560	256	155	51	36	2610008E11RIK_4	2610008E11RIK	4	4	2610008E11RIK	72128		FALSE	SENSE	72128_NM_001004362.2_NC_000076.6_79068688_SENSE					GAAATCAAGAGACACACTTG	79068688						FALSE	FALSE
657	841	426	426	660	714	935	959	2610015P09RIK_1	2610015P09RIK	1	1	2610015P09RIK	212153		FALSE	SENSE	212153_NM_027801.1_NC_000082.6_43898193_SENSE					AGTAGATCTGGCAACATGTG	43898193						FALSE	FALSE
548	628	664	590	600	492	664	570	2610015P09RIK_2	2610015P09RIK	2	2	2610015P09RIK	212153		FALSE	ANTISENSE	212153_NM_027801.1_NC_000082.6_43939079_ANTISENSE					CCTTAGAACTGAGTTTCCCG	43939079						FALSE	FALSE
457	693	652	761	357	394	242	303	2610015P09RIK_3	2610015P09RIK	3	3	2610015P09RIK	212153		FALSE	SENSE	212153_NM_027801.1_NC_000082.6_43943586_SENSE					TTCCCCAGAAAGAACCACCA	43943586						FALSE	FALSE
417	283	194	169	221	270	89	44	2610015P09RIK_4	2610015P09RIK	4	4	2610015P09RIK	212153		FALSE	ANTISENSE	212153_NM_027801.1_NC_000082.6_43943752_ANTISENSE					GCTGGTACACATGGCTACGG	43943752						FALSE	FALSE
469	510	342	291	544	818	1222	1029	2610020H08RIK_1	2610020H08RIK	1	1	2610020H08RIK	434234		FALSE	ANTISENSE	434234_NM_028129.2_NC_000073.6_119832752_ANTISENSE					TTCATCTCCTCAGCGAAGAG	119832752						FALSE	FALSE
694	537	556	481	765	731	1334	1656	2610020H08RIK_2	2610020H08RIK	2	2	2610020H08RIK	434234		FALSE	SENSE	434234_NM_028129.2_NC_000073.6_119819444_SENSE					TTTAGTGCCTTACATCCATG	119819444						FALSE	FALSE
770	907	543	959	782	619	715	740	2610020H08RIK_3	2610020H08RIK	3	3	2610020H08RIK	434234		FALSE	SENSE	434234_NM_028129.2_NC_000073.6_119825560_SENSE					ATTCAGTGTCCTAACAAGCT	119825560						FALSE	FALSE
395	378	312	313	386	305	199	270	2610020H08RIK_4	2610020H08RIK	4	4	2610020H08RIK	434234		FALSE	ANTISENSE	434234_NM_028129.2_NC_000073.6_119823867_ANTISENSE					TGAGATCCAAGTCTAGGCAA	119823867						FALSE	FALSE
550	534	398	302	318	233	228	354	2610028H24RIK_1	2610028H24RIK	1	1	2610028H24RIK	76964		FALSE	SENSE	76964_NM_029816.2_NC_000076.6_76452944_SENSE					ACCAAGGATCATCCAGCACC	76452944						FALSE	FALSE
449	533	451	463	407	201	143	57	2610028H24RIK_2	2610028H24RIK	2	2	2610028H24RIK	76964		FALSE	ANTISENSE	76964_NM_029816.2_NC_000076.6_76454796_ANTISENSE					AATACTTCCTGACCTCGGAG	76454796						FALSE	FALSE
669	725	552	426	546	558	716	712	2610028H24RIK_3	2610028H24RIK	3	3	2610028H24RIK	76964		FALSE	ANTISENSE	76964_NM_029816.2_NC_000076.6_76452877_ANTISENSE					GCAGGGAAGACATCTGTGGG	76452877						FALSE	FALSE
791	1352	1183	1609	524	739	777	643	2610028H24RIK_4	2610028H24RIK	4	4	2610028H24RIK	76964		FALSE	SENSE	76964_NM_029816.2_NC_000076.6_76451382_SENSE					GGACCTTCTACAGAGACTCT	76451382						FALSE	FALSE
349	318	355	335	389	727	754	656	2610034B18RIK_1	2610034B18RIK	1	1	2610034B18RIK	70420		FALSE	SENSE	70420_NM_027420.4_NC_000073.6_79935154_SENSE					CCCTGCCACCCACCAAGGGT	79935154						FALSE	FALSE
308	483	621	613	373	302	311	332	2610034B18RIK_2	2610034B18RIK	2	2	2610034B18RIK	70420		FALSE	SENSE	70420_NM_027420.4_NC_000073.6_79929599_SENSE					GCCACCAGGAAGGTGAACAC	79929599						FALSE	FALSE
319	427	261	270	299	308	651	487	2610034B18RIK_3	2610034B18RIK	3	3	2610034B18RIK	70420		FALSE	SENSE	70420_NM_027420.4_NC_000073.6_79929648_SENSE					CAGGCGTAAGTTTGACCCCA	79929648						FALSE	FALSE
463	850	693	464	659	665	746	696	2610034B18RIK_4	2610034B18RIK	4	4	2610034B18RIK	70420		FALSE	SENSE	70420_NM_027420.4_NC_000073.6_79931839_SENSE					GGGAGCTCGTGGATGTATCT	79931839						FALSE	FALSE
285	315	225	203	350	621	800	1189	2610301B20RIK_1	2610301B20RIK	1	1	2610301B20RIK	67157		FALSE	ANTISENSE	67157_NM_026005.3_NC_000070.6_10893278_ANTISENSE					CACAGGCTACACAACGCAGT	10893278						FALSE	FALSE
423	583	421	364	476	385	376	323	2610301B20RIK_2	2610301B20RIK	2	2	2610301B20RIK	67157		FALSE	SENSE	67157_NM_026005.3_NC_000070.6_10882444_SENSE					GTGGAAGCGCCATTCCATGT	10882444						FALSE	FALSE
537	775	643	519	482	555	530	238	2610301B20RIK_3	2610301B20RIK	3	3	2610301B20RIK	67157		FALSE	SENSE	67157_NM_026005.3_NC_000070.6_10874678_SENSE					TCTGCAGACTCGACCCCTTG	10874678						FALSE	FALSE
264	361	272	301	335	254	349	312	2610301B20RIK_4	2610301B20RIK	4	4	2610301B20RIK	67157		FALSE	SENSE	67157_NM_026005.3_NC_000070.6_10874710_SENSE					GGTGAGCGGCCCAAAGGCGA	10874710						FALSE	FALSE
464	121	35	10	468	62	1	2	2610305D13RIK_1	2610305D13RIK	1	1	2610305D13RIK	112422		FALSE	ANTISENSE	112422_NM_145078.2_NC_000070.6_147613880_ANTISENSE					ATTGAAGAGTGGCATCTCTG	147613880						FALSE	FALSE
759	1303	984	948	746	852	987	881	2610305D13RIK_2	2610305D13RIK	2	2	2610305D13RIK	112422		FALSE	ANTISENSE	112422_NM_145078.2_NC_000070.6_147615391_ANTISENSE					GTCCAAAAACACATCCTTGA	147615391						FALSE	FALSE
667	974	831	849	754	1066	1519	1216	2610305D13RIK_3	2610305D13RIK	3	3	2610305D13RIK	112422		FALSE	SENSE	112422_NM_145078.2_NC_000070.6_147613523_SENSE					TTTACACAAAAGTTCTATCT	147613523						FALSE	FALSE
610	1101	1028	1311	574	892	708	378	2610305D13RIK_4	2610305D13RIK	4	4	2610305D13RIK	112422		FALSE	ANTISENSE	112422_NM_145078.2_NC_000070.6_147613790_ANTISENSE					TGGTAGAAGACACCTTTAAA	147613790						FALSE	FALSE
579	968	737	663	710	834	791	1089	2610318N02RIK_1	2610318N02RIK	1	1	2610318N02RIK	70458		FALSE	SENSE	70458_NM_183287.2_NC_000082.6_17121014_SENSE					TGGGTGCCATAGAGATGCAT	17121014						FALSE	FALSE
229	122	48	24	272	504	674	935	2610318N02RIK_2	2610318N02RIK	2	2	2610318N02RIK	70458		FALSE	ANTISENSE	70458_NM_183287.2_NC_000082.6_17118328_ANTISENSE					GGGAAAGGGCCAAAGACCCG	17118328						FALSE	FALSE
617	890	794	934	586	371	499	566	2610318N02RIK_3	2610318N02RIK	3	3	2610318N02RIK	70458		FALSE	ANTISENSE	70458_NM_183287.2_NC_000082.6_17121297_ANTISENSE					TGCCCGCAGCTCGCACCCAG	17121297						FALSE	FALSE
312	221	193	160	303	85	123	138	2610318N02RIK_4	2610318N02RIK	4	4	2610318N02RIK	70458		FALSE	ANTISENSE	70458_NM_183287.2_NC_000082.6_17118375_ANTISENSE					AGCCACTACAGAGGCCACGG	17118375						FALSE	FALSE
431	319	177	240	631	855	808	571	2610507B11RIK_1	2610507B11RIK	1	1	2610507B11RIK	72503		FALSE	SENSE	72503_NM_001002004.2_NC_000077.6_78267158_SENSE					TATCATTCATTACCGACACC	78267158						FALSE	FALSE
359	345	381	413	372	206	193	137	2610507B11RIK_2	2610507B11RIK	2	2	2610507B11RIK	72503		FALSE	ANTISENSE	72503_NM_001002004.2_NC_000077.6_78271755_ANTISENSE					AAAGAAGCCAAACCCGATTG	78271755						FALSE	FALSE
379	256	342	524	505	679	876	1047	2610507B11RIK_3	2610507B11RIK	3	3	2610507B11RIK	72503		FALSE	SENSE	72503_NM_001002004.2_NC_000077.6_78275036_SENSE					TGCGGCGCCTTATTTCTGAG	78275036						FALSE	FALSE
517	531	598	443	434	389	511	484	2610507B11RIK_4	2610507B11RIK	4	4	2610507B11RIK	72503		FALSE	SENSE	72503_NM_001002004.2_NC_000077.6_78272795_SENSE					TTCGGATCAGAGACTATCCA	78272795						FALSE	FALSE
181	505	582	762	194	196	121	120	2610524H06RIK_1	2610524H06RIK	1	1	2610524H06RIK	330173		FALSE	SENSE	330173_NM_181075.3_NC_000071.6_114822633_SENSE					GAAGCTTAATCGAACCAGAG	114822633						FALSE	FALSE
286	429	521	529	302	171	133	84	2610524H06RIK_2	2610524H06RIK	2	2	2610524H06RIK	330173		FALSE	SENSE	330173_NM_181075.3_NC_000071.6_114823340_SENSE					GGAGCAGAGCCGGTCCTACG	114823340						FALSE	FALSE
530	477	698	727	510	430	381	327	2610524H06RIK_3	2610524H06RIK	3	3	2610524H06RIK	330173		FALSE	ANTISENSE	330173_NM_181075.3_NC_000071.6_114823366_ANTISENSE					TCTGCTCCGGCGGCAACCCG	114823366						FALSE	FALSE
215	237	127	131	287	39	44	36	2610524H06RIK_4	2610524H06RIK	4	4	2610524H06RIK	330173		FALSE	ANTISENSE	330173_NM_181075.3_NC_000071.6_114822612_ANTISENSE					CCAAGAGGTAAAGCCTCCAA	114822612						FALSE	FALSE
726	1166	1048	937	499	667	399	620	2610528A11RIK_1	2610528A11RIK	1	1	2610528A11RIK	70045		FALSE	SENSE	70045_NM_001206684.1_NC_000080.6_37107426_SENSE					CTGCCAAGTCCTTGAAACTC	37107426						FALSE	FALSE
491	354	268	290	413	627	685	604	2610528A11RIK_2	2610528A11RIK	2	2	2610528A11RIK	70045		FALSE	ANTISENSE	70045_NM_001206684.1_NC_000080.6_37109982_ANTISENSE					CAGGGGCAGGTTACCTTCTG	37109982						FALSE	FALSE
417	659	472	305	363	472	785	691	2610528A11RIK_3	2610528A11RIK	3	3	2610528A11RIK	70045		FALSE	SENSE	70045_NM_001206684.1_NC_000080.6_37107379_SENSE					TCCAAGCTGACAACCTGGAA	37107379						FALSE	FALSE
227	379	336	312	198	300	227	101	2610528A11RIK_4	2610528A11RIK	4	4	2610528A11RIK	70045		FALSE	ANTISENSE	70045_NM_001206684.1_NC_000080.6_37110029_ANTISENSE					GCATGCAGAGCAGACCGGAA	37110029						FALSE	FALSE
620	785	778	747	413	606	749	788	2610528J11RIK_1	2610528J11RIK	1	1	2610528J11RIK	66451		FALSE	SENSE	66451_NM_025572.2_NC_000070.6_118529509_SENSE					GGCCATCAATGCATCAACCG	118529509						FALSE	FALSE
711	587	510	583	409	311	194	36	2610528J11RIK_2	2610528J11RIK	2	2	2610528J11RIK	66451		FALSE	ANTISENSE	66451_NM_025572.2_NC_000070.6_118529630_ANTISENSE					TGTAACTGGCATGGTATCGG	118529630						FALSE	FALSE
108	112	120	99	77	75	83	29	2610528J11RIK_3	2610528J11RIK	3	3	2610528J11RIK	66451		FALSE	SENSE	66451_NM_025572.2_NC_000070.6_118529530_SENSE					GGCCCCTGGACTGGGCACCG	118529530						FALSE	FALSE
347	277	294	254	284	245	331	163	2610528J11RIK_4	2610528J11RIK	4	4	2610528J11RIK	66451		FALSE	ANTISENSE	66451_NM_025572.2_NC_000070.6_118529588_ANTISENSE					CCAGCGCGATGAGAATGGAG	118529588						FALSE	FALSE
493	703	456	247	480	486	473	917	2700029M09RIK_1	2700029M09RIK	1	1	2700029M09RIK	72612		FALSE	SENSE	72612_NM_028299.1_NC_000074.6_60895637_SENSE					ATAAAACTCAGTACCACATG	60895637						FALSE	FALSE
393	453	357	413	455	485	567	449	2700029M09RIK_2	2700029M09RIK	2	2	2700029M09RIK	72612		FALSE	ANTISENSE	72612_NM_028299.1_NC_000074.6_60895548_ANTISENSE					AAGATTACAGTTCAAGCCTG	60895548						FALSE	FALSE
454	494	465	323	433	518	613	314	2700029M09RIK_3	2700029M09RIK	3	3	2700029M09RIK	72612		FALSE	SENSE	72612_NM_028299.1_NC_000074.6_60900191_SENSE					CAGAAAACTAGGATACTCAC	60900191						FALSE	FALSE
340	373	272	188	305	330	282	199	2700029M09RIK_4	2700029M09RIK	4	4	2700029M09RIK	72612		FALSE	SENSE	72612_NM_028299.1_NC_000074.6_60893771_SENSE					CAGTGACCTTCGAAAAGAAG	60893771						FALSE	FALSE
659	563	548	452	540	639	451	447	2700049A03RIK_1	2700049A03RIK	1	1	2700049A03RIK	76967		FALSE	SENSE	76967_NM_001163378.1_NC_000078.6_71162759_SENSE					AGTTTACAAGTCCACCTGTG	71162759						FALSE	FALSE
277	380	272	278	326	221	169	127	2700049A03RIK_2	2700049A03RIK	2	2	2700049A03RIK	76967		FALSE	ANTISENSE	76967_NM_001163378.1_NC_000078.6_71158895_ANTISENSE					ACATCATTATACTTCGGCAC	71158895						FALSE	FALSE
454	407	510	486	346	333	376	373	2700049A03RIK_3	2700049A03RIK	3	3	2700049A03RIK	76967		FALSE	ANTISENSE	76967_NM_001163378.1_NC_000078.6_71167248_ANTISENSE					TTACCTAAGAGGATTGCCAT	71167248						FALSE	FALSE
536	292	321	136	514	395	482	187	2700049A03RIK_4	2700049A03RIK	4	4	2700049A03RIK	76967		FALSE	SENSE	76967_NM_001163378.1_NC_000078.6_71152793_SENSE					AACACATTTGTTTCTAAACG	71152793						FALSE	FALSE
396	502	477	590	192	120	142	31	2700060E02RIK_1	2700060E02RIK	1	1	2700060E02RIK	68045		FALSE	ANTISENSE	68045_NM_026528.3_NC_000080.6_19817074_ANTISENSE					TCACCATCCAAGTTGATCAG	19817074						FALSE	FALSE
850	1113	1227	1434	781	1336	1730	1445	2700060E02RIK_2	2700060E02RIK	2	2	2700060E02RIK	68045		FALSE	SENSE	68045_NM_026528.3_NC_000080.6_19823674_SENSE					CCCTCAGGCTTCAACTGCAA	19823674						FALSE	FALSE
923	1600	1963	1835	760	1371	854	716	2700060E02RIK_3	2700060E02RIK	3	3	2700060E02RIK	68045		FALSE	ANTISENSE	68045_NM_026528.3_NC_000080.6_19819980_ANTISENSE					TGCCGATCCTGAATCTTGAA	19819980						FALSE	FALSE
416	65	22	0	488	123	7	10	2700060E02RIK_4	2700060E02RIK	4	4	2700060E02RIK	68045		FALSE	SENSE	68045_NM_026528.3_NC_000080.6_19822621_SENSE					CACTACAAGATTGAAGACAG	19822621						FALSE	FALSE
323	98	13	20	447	252	295	452	2700062C07RIK_1	2700062C07RIK	1	1	2700062C07RIK	68046		FALSE	SENSE	68046_NM_026529.4_NC_000084.6_24471080_SENSE					TGGGCCTACAGTTCGACACA	24471080						FALSE	FALSE
269	170	129	130	252	196	130	32	2700062C07RIK_2	2700062C07RIK	2	2	2700062C07RIK	68046		FALSE	SENSE	68046_NM_026529.4_NC_000084.6_24475586_SENSE					TAAGAGTAGAAGCTTTCTGT	24475586						FALSE	FALSE
92	103	98	140	265	173	233	87	2700062C07RIK_3	2700062C07RIK	3	3	2700062C07RIK	68046		FALSE	SENSE	68046_NM_026529.4_NC_000084.6_24473145_SENSE					TAAAGACTCTACAAGTGTGC	24473145						FALSE	FALSE
215	113	33	6	271	50	14	1	2700062C07RIK_4	2700062C07RIK	4	4	2700062C07RIK	68046		FALSE	SENSE	68046_NM_026529.4_NC_000084.6_24470936_SENSE					TACATTGAAGCGGCTGCTCG	24470936						FALSE	FALSE
401	366	302	310	342	258	285	415	2700081O15RIK_1	2700081O15RIK	1	1	2700081O15RIK	108899		FALSE	SENSE	108899_NM_175381.6_NC_000085.6_7421455_SENSE					TCATGGACTACGACCCACGG	7421455						FALSE	FALSE
498	679	789	1371	593	522	448	359	2700081O15RIK_2	2700081O15RIK	2	2	2700081O15RIK	108899		FALSE	SENSE	108899_NM_175381.6_NC_000085.6_7420178_SENSE					GAAATACTCAGATCATTGTG	7420178						FALSE	FALSE
867	1116	891	915	775	535	773	1326	2700081O15RIK_3	2700081O15RIK	3	3	2700081O15RIK	108899		FALSE	ANTISENSE	108899_NM_175381.6_NC_000085.6_7422111_ANTISENSE					CGATGGTCTCGGCCCCTCCG	7422111						FALSE	FALSE
393	484	603	425	479	485	532	440	2700081O15RIK_4	2700081O15RIK	4	4	2700081O15RIK	108899		FALSE	ANTISENSE	108899_NM_175381.6_NC_000085.6_7422005_ANTISENSE					CCTCTTCCTTTACGTCTGGG	7422005						FALSE	FALSE
305	424	252	205	291	223	44	68	2700089E24RIK_1	2700089E24RIK	1	1	2700089E24RIK	381820		FALSE	ANTISENSE	381820_NM_001163445.2_NC_000072.6_133105481_ANTISENSE					CTTGCAGAAGACACCATACG	133105481						FALSE	FALSE
518	420	245	115	447	754	611	514	2700089E24RIK_2	2700089E24RIK	2	2	2700089E24RIK	381820		FALSE	ANTISENSE	381820_NM_001163445.2_NC_000072.6_133105445_ANTISENSE					GCCCACTGCCCTGAGCGCTA	133105445						FALSE	FALSE
400	627	434	394	314	441	400	351	2700089E24RIK_3	2700089E24RIK	3	3	2700089E24RIK	381820		FALSE	ANTISENSE	381820_NM_001163445.2_NC_000072.6_133105526_ANTISENSE					CTGCCAGGCCAGCTCGAAGA	133105526						FALSE	FALSE
421	460	297	160	406	253	485	477	2700089E24RIK_4	2700089E24RIK	4	4	2700089E24RIK	381820		FALSE	ANTISENSE	381820_NM_001163445.2_NC_000072.6_133105467_ANTISENSE					CATACGGGGTGGCGGCCGCA	133105467						FALSE	FALSE
428	347	234	256	417	331	358	217	2700094K13RIK_1	2700094K13RIK	1	1	2700094K13RIK	72657		FALSE	SENSE	72657_NM_001033166.2_NC_000068.7_84670294_SENSE					AAGTGAACCCGTCCAAACCG	84670294						FALSE	FALSE
794	639	469	407	680	868	1255	837	2700094K13RIK_2	2700094K13RIK	2	2	2700094K13RIK	72657		FALSE	SENSE	72657_NM_001033166.2_NC_000068.7_84670376_SENSE					AGTACGAGCTGACGCGTGTA	84670376						FALSE	FALSE
459	676	583	601	628	1029	1565	1436	2700094K13RIK_3	2700094K13RIK	3	3	2700094K13RIK	72657		FALSE	SENSE	72657_NM_001033166.2_NC_000068.7_84670502_SENSE					ACTGGCGGAGGGCGCGACCG	84670502						FALSE	FALSE
325	364	271	211	285	140	62	37	2700094K13RIK_4	2700094K13RIK	4	4	2700094K13RIK	72657		FALSE	SENSE	72657_NM_001033166.2_NC_000068.7_84670562_SENSE					CCACGGAAGAAAGCGTAAGG	84670562						FALSE	FALSE
610	581	734	784	576	443	821	875	2700097O09RIK_1	2700097O09RIK	1	1	2700097O09RIK	72658		FALSE	ANTISENSE	72658_NM_028314.2_NC_000078.6_55061056_ANTISENSE					AGACTTGGATGCGTACCCAA	55061056						FALSE	FALSE
555	755	736	610	533	645	558	508	2700097O09RIK_2	2700097O09RIK	2	2	2700097O09RIK	72658		FALSE	SENSE	72658_NM_028314.2_NC_000078.6_55061121_SENSE					CTTTATTGATACATTATGTG	55061121						FALSE	FALSE
302	359	261	275	364	422	735	792	2700097O09RIK_3	2700097O09RIK	3	3	2700097O09RIK	72658		FALSE	ANTISENSE	72658_NM_028314.2_NC_000078.6_55063043_ANTISENSE					CTACAGGCAAGCACTTCCGA	55063043						FALSE	FALSE
789	877	1048	1069	644	366	422	364	2700097O09RIK_4	2700097O09RIK	4	4	2700097O09RIK	72658		FALSE	ANTISENSE	72658_NM_028314.2_NC_000078.6_55061170_ANTISENSE					AATGCATCAACATGCACTGT	55061170						FALSE	FALSE
280	22	6	0	258	49	0	2	2810004N23RIK_1	2810004N23RIK	1	1	2810004N23RIK	66523		FALSE	ANTISENSE	66523_NM_025615.2_NC_000074.6_124841760_ANTISENSE					CATAGCCCGTGATCCCAAAG	124841760						FALSE	FALSE
398	181	86	42	367	147	130	46	2810004N23RIK_2	2810004N23RIK	2	2	2810004N23RIK	66523		FALSE	SENSE	66523_NM_025615.2_NC_000074.6_124861154_SENSE					CTGCCTGGATCTCCTGTACG	124861154						FALSE	FALSE
377	312	150	316	280	172	380	295	2810004N23RIK_3	2810004N23RIK	3	3	2810004N23RIK	66523		FALSE	SENSE	66523_NM_025615.2_NC_000074.6_124842413_SENSE					TTCTTTGCAGAATAAAACAA	124842413						FALSE	FALSE
356	136	43	37	356	185	251	80	2810004N23RIK_4	2810004N23RIK	4	4	2810004N23RIK	66523		FALSE	ANTISENSE	66523_NM_025615.2_NC_000074.6_124862906_ANTISENSE					GTCGTAGAGGGTCCGCAGAA	124862906						FALSE	FALSE
677	686	625	399	626	611	681	558	2810006K23RIK_1	2810006K23RIK	1	1	2810006K23RIK	72650		FALSE	ANTISENSE	72650_NM_001134717.2_NC_000071.6_124338683_ANTISENSE					TCCTGATCAGTGGTAGAGGG	124338683						FALSE	FALSE
743	857	748	497	758	694	1320	1179	2810006K23RIK_2	2810006K23RIK	2	2	2810006K23RIK	72650		FALSE	SENSE	72650_NM_001134717.2_NC_000071.6_124340625_SENSE					GTGCCACCAAACAAGATCTG	124340625						FALSE	FALSE
389	497	405	316	346	261	574	374	2810006K23RIK_3	2810006K23RIK	3	3	2810006K23RIK	72650		FALSE	SENSE	72650_NM_001134717.2_NC_000071.6_124338862_SENSE					CGTGAAAGGACATGGCCCAG	124338862						FALSE	FALSE
477	466	370	354	450	310	352	421	2810006K23RIK_4	2810006K23RIK	4	4	2810006K23RIK	72650		FALSE	ANTISENSE	72650_NM_001134717.2_NC_000071.6_124338922_ANTISENSE					TACCTTGACCACAATGCCGG	124338922						FALSE	FALSE
543	671	697	606	545	380	432	652	2810007J24RIK_1	2810007J24RIK	1	1	2810007J24RIK	76971		FALSE	SENSE	76971_NM_175250.5_NC_000073.6_14416285_SENSE					TCATGGTTCGAACATGCATG	14416285						FALSE	FALSE
376	398	345	287	305	528	934	923	2810007J24RIK_2	2810007J24RIK	2	2	2810007J24RIK	76971		FALSE	SENSE	76971_NM_175250.5_NC_000073.6_14423496_SENSE					TACTTCAATGCTCTAAAACA	14423496						FALSE	FALSE
830	1028	898	651	672	881	1181	1520	2810007J24RIK_3	2810007J24RIK	3	3	2810007J24RIK	76971		FALSE	ANTISENSE	76971_NM_175250.5_NC_000073.6_14425500_ANTISENSE					AATTGTAGATTGGACCCATG	14425500						FALSE	FALSE
477	781	640	519	393	368	329	159	2810007J24RIK_4	2810007J24RIK	4	4	2810007J24RIK	76971		FALSE	ANTISENSE	76971_NM_175250.5_NC_000073.6_14425547_ANTISENSE					AGACAATTTCATTCAACCAG	14425547						FALSE	FALSE
554	773	585	319	524	599	784	612	2810021J22RIK_1	2810021J22RIK	1	1	2810021J22RIK	69944		FALSE	SENSE	69944_NM_172403.2_NC_000077.6_58880579_SENSE					ACTCGTGGGGAAAACCGCGT	58880579						FALSE	FALSE
536	628	409	437	429	499	556	631	2810021J22RIK_2	2810021J22RIK	2	2	2810021J22RIK	69944		FALSE	SENSE	69944_NM_172403.2_NC_000077.6_58880131_SENSE					TCTGAGGTGCTTGATACATG	58880131						FALSE	FALSE
361	234	160	230	315	354	503	455	2810021J22RIK_3	2810021J22RIK	3	3	2810021J22RIK	69944		FALSE	ANTISENSE	69944_NM_172403.2_NC_000077.6_58880232_ANTISENSE					GAAGTCCAGACTAAGAGGCG	58880232						FALSE	FALSE
304	344	190	252	315	224	294	204	2810021J22RIK_4	2810021J22RIK	4	4	2810021J22RIK	69944		FALSE	SENSE	69944_NM_172403.2_NC_000077.6_58880406_SENSE					AGAGGGGACTCACATAAGGG	58880406						FALSE	FALSE
424	380	197	81	404	351	420	93	2810403A07RIK_1	2810403A07RIK	1	1	2810403A07RIK	74200		FALSE	SENSE	74200_NM_028814.3_NC_000069.6_88689676_SENSE					GGGACGGTTCATGACGACTG	88689676						FALSE	FALSE
451	286	107	151	492	451	267	55	2810403A07RIK_2	2810403A07RIK	2	2	2810403A07RIK	74200		FALSE	SENSE	74200_NM_028814.3_NC_000069.6_88696703_SENSE					GTGCCAAAGTCTTTCTACGA	88696703						FALSE	FALSE
125	112	22	39	299	198	68	10	2810403A07RIK_3	2810403A07RIK	3	3	2810403A07RIK	74200		FALSE	SENSE	74200_NM_028814.3_NC_000069.6_88686553_SENSE					GCTGAAACCATCTCAGAATG	88686553						FALSE	FALSE
472	628	601	612	547	781	873	786	2810403A07RIK_4	2810403A07RIK	4	4	2810403A07RIK	74200		FALSE	ANTISENSE	74200_NM_028814.3_NC_000069.6_88693492_ANTISENSE					ACTGTTGCACCATTGAAAGT	88693492						FALSE	FALSE
351	461	391	356	334	228	467	448	2810408A11RIK_1	2810408A11RIK	1	1	2810408A11RIK	70419		FALSE	ANTISENSE	70419_NM_027419.3_NC_000077.6_69900314_ANTISENSE					GCTTACTTCTCCGAACCGGG	69900314						FALSE	FALSE
556	565	458	684	502	459	591	446	2810408A11RIK_2	2810408A11RIK	2	2	2810408A11RIK	70419		FALSE	SENSE	70419_NM_027419.3_NC_000077.6_69900636_SENSE					ACAGACACCGGATTACCCCC	69900636						FALSE	FALSE
247	218	226	200	266	335	304	145	2810408A11RIK_3	2810408A11RIK	3	3	2810408A11RIK	70419		FALSE	SENSE	70419_NM_027419.3_NC_000077.6_69900409_SENSE					GGAGGCTAAAGTGTACAGCT	69900409						FALSE	FALSE
737	945	927	1021	678	866	1255	1284	2810408A11RIK_4	2810408A11RIK	4	4	2810408A11RIK	70419		FALSE	ANTISENSE	70419_NM_027419.3_NC_000077.6_69900514_ANTISENSE					AACCTCCTGAAGTTGCGGAG	69900514						FALSE	FALSE
133	20	0	0	156	37	1	1	2810408M09RIK_1	2810408M09RIK	1	1	2810408M09RIK	381406		FALSE	ANTISENSE	381406_NM_001007581.1_NC_000068.7_165493155_ANTISENSE					CGGGAAGCGGTGCTTCACCA	165493155						FALSE	FALSE
473	147	139	70	367	130	55	2	2810408M09RIK_2	2810408M09RIK	2	2	2810408M09RIK	381406		FALSE	SENSE	381406_NM_001007581.1_NC_000068.7_165491517_SENSE					CGACCAAGACCTCATTCACG	165491517						FALSE	FALSE
163	160	94	120	208	189	512	806	2810408M09RIK_3	2810408M09RIK	3	3	2810408M09RIK	381406		FALSE	SENSE	381406_NM_001007581.1_NC_000068.7_165493083_SENSE					CCGGCGGCGGACAGTGCAGG	165493083						FALSE	FALSE
268	87	93	69	215	45	9	2	2810408M09RIK_4	2810408M09RIK	4	4	2810408M09RIK	381406		FALSE	SENSE	381406_NM_001007581.1_NC_000068.7_165491643_SENSE					TATGGAAGAAATCGAAGACT	165491643						FALSE	FALSE
278	167	47	53	260	88	103	76	2810417H13RIK_1	2810417H13RIK	1	1	2810417H13RIK	68026		FALSE	ANTISENSE	68026_NM_026515.2_NC_000075.6_65890753_ANTISENSE					GGAGCCAAGCACCTTCCTAG	65890753						FALSE	FALSE
814	832	780	592	696	793	893	1086	2810417H13RIK_2	2810417H13RIK	2	2	2810417H13RIK	68026		FALSE	SENSE	68026_NM_026515.2_NC_000075.6_65890732_SENSE					TTTATCTCTCTCTGCAGCGG	65890732						FALSE	FALSE
240	302	253	143	296	202	246	202	2810417H13RIK_3	2810417H13RIK	3	3	2810417H13RIK	68026		FALSE	SENSE	68026_NM_026515.2_NC_000075.6_65893438_SENSE					CAAGTGGCAAAAAGGCATCG	65893438						FALSE	FALSE
525	396	358	386	580	401	414	370	2810417H13RIK_4	2810417H13RIK	4	4	2810417H13RIK	68026		FALSE	ANTISENSE	68026_NM_026515.2_NC_000075.6_65890780_ANTISENSE					ACTTGAAGAATTGGTGACAA	65890780						FALSE	FALSE
282	214	153	164	405	694	576	560	2810428I15RIK_1	2810428I15RIK	1	1	2810428I15RIK	66462		FALSE	SENSE	66462_NM_025577.2_NC_000074.6_70505896_SENSE					TTACCGGAGTGTCGTGCACG	70505896						FALSE	FALSE
610	735	788	695	438	480	425	416	2810428I15RIK_2	2810428I15RIK	2	2	2810428I15RIK	66462		FALSE	ANTISENSE	66462_NM_025577.2_NC_000074.6_70506567_ANTISENSE					CTGCACCAGTGTAGCGATCG	70506567						FALSE	FALSE
488	649	607	611	580	508	575	580	2810428I15RIK_3	2810428I15RIK	3	3	2810428I15RIK	66462		FALSE	ANTISENSE	66462_NM_025577.2_NC_000074.6_70505863_ANTISENSE					CACTGCCAATACCTCCCGCG	70505863						FALSE	FALSE
524	397	288	336	437	233	261	185	2810428I15RIK_4	2810428I15RIK	4	4	2810428I15RIK	66462		FALSE	ANTISENSE	66462_NM_025577.2_NC_000074.6_70506506_ANTISENSE					CCGCTCACTGGTCTAGACGG	70506506						FALSE	FALSE
436	517	1156	1709	376	299	181	82	2810459M11RIK_1	2810459M11RIK	1	1	2810459M11RIK	72792		FALSE	ANTISENSE	72792_NM_001144992.1_NC_000067.6_86046277_ANTISENSE					GGGAGGTCAGCGATCCGACG	86046277						FALSE	FALSE
316	418	565	596	271	187	168	126	2810459M11RIK_2	2810459M11RIK	2	2	2810459M11RIK	72792		FALSE	SENSE	72792_NM_001144992.1_NC_000067.6_86046402_SENSE					CACGGGTGCGGATGACGCGA	86046402						FALSE	FALSE
665	817	791	687	544	480	276	229	2810459M11RIK_3	2810459M11RIK	3	3	2810459M11RIK	72792		FALSE	SENSE	72792_NM_001144992.1_NC_000067.6_86046341_SENSE					TGCGGGACGTGCGCGACCGG	86046341						FALSE	FALSE
258	491	362	461	224	376	454	325	2810459M11RIK_4	2810459M11RIK	4	4	2810459M11RIK	72792		FALSE	SENSE	72792_NM_001144992.1_NC_000067.6_86046210_SENSE					GGCGGCCACCGAGTCGCACG	86046210						FALSE	FALSE
305	406	367	294	387	406	477	608	2810474O19RIK_1	2810474O19RIK	1	1	2810474O19RIK	67246		FALSE	SENSE	67246_NM_001289662.1_NC_000072.6_149325905_SENSE					TATCTCATAATCCCGACGGA	149325905						FALSE	FALSE
479	372	411	316	442	549	584	532	2810474O19RIK_2	2810474O19RIK	2	2	2810474O19RIK	67246		FALSE	ANTISENSE	67246_NM_001289662.1_NC_000072.6_149327830_ANTISENSE					TGAACATATCAGTTTCCCGA	149327830						FALSE	FALSE
411	549	527	425	361	736	568	372	2810474O19RIK_3	2810474O19RIK	3	3	2810474O19RIK	67246		FALSE	ANTISENSE	67246_NM_001289662.1_NC_000072.6_149328137_ANTISENSE					GGTTCCGCCAACTTGTCACA	149328137						FALSE	FALSE
527	586	328	434	390	269	281	179	2810474O19RIK_4	2810474O19RIK	4	4	2810474O19RIK	67246		FALSE	SENSE	67246_NM_001289662.1_NC_000072.6_149326933_SENSE					AGAATCAGTACAACCGTAGT	149326933						FALSE	FALSE
917	1308	1052	846	821	1566	2240	1531	2900011O08RIK_1	2900011O08RIK	1	1	2900011O08RIK	67254		FALSE	SENSE	67254_NM_144518.3_NC_000082.6_14088966_SENSE					GGATGACATTCAGCTCTGCA	14088966						FALSE	FALSE
363	497	507	692	296	333	581	603	2900011O08RIK_2	2900011O08RIK	2	2	2900011O08RIK	67254		FALSE	SENSE	67254_NM_144518.3_NC_000082.6_13986880_SENSE					GAGACAGCATGGAAAGCGGA	13986880						FALSE	FALSE
390	556	472	434	264	135	91	56	2900011O08RIK_3	2900011O08RIK	3	3	2900011O08RIK	67254		FALSE	SENSE	67254_NM_144518.3_NC_000082.6_14049496_SENSE					TCCGTCGAGAGTCAGAACTC	14049496						FALSE	FALSE
373	396	624	518	279	285	250	248	2900011O08RIK_4	2900011O08RIK	4	4	2900011O08RIK	67254		FALSE	SENSE	67254_NM_144518.3_NC_000082.6_14093949_SENSE					CATCCAGAAGATCCACAGAC	14093949						FALSE	FALSE
428	658	559	643	661	735	2205	1603	2900026A02RIK_1	2900026A02RIK	1	1	2900026A02RIK	243219		FALSE	SENSE	243219_NM_172884.3_NC_000071.6_113101468_SENSE					GCAGACCAGCACCAGAACGG	113101468						FALSE	FALSE
655	925	699	635	679	632	677	502	2900026A02RIK_2	2900026A02RIK	2	2	2900026A02RIK	243219		FALSE	SENSE	243219_NM_172884.3_NC_000071.6_113097747_SENSE					CTCATATACCGAGTCCACGT	113097747						FALSE	FALSE
893	909	722	653	670	632	740	810	2900026A02RIK_3	2900026A02RIK	3	3	2900026A02RIK	243219		FALSE	SENSE	243219_NM_172884.3_NC_000071.6_113095615_SENSE					AGGAGGAGTCACACAGCACG	113095615						FALSE	FALSE
430	482	580	576	374	165	79	31	2900026A02RIK_4	2900026A02RIK	4	4	2900026A02RIK	243219		FALSE	ANTISENSE	243219_NM_172884.3_NC_000071.6_113097699_ANTISENSE					GGAACTGGAGCGGTCCACGC	113097699						FALSE	FALSE
2557	2937	2430	1582	2089	2318	2712	1889	2900092C05RIK_1	2900092C05RIK	1	1	2900092C05RIK	73090		FALSE	ANTISENSE	73090_NM_028434.3_NC_000073.6_12550577_ANTISENSE					GTATACTTACTATATCACGT	12550577						FALSE	FALSE
768	818	845	782	693	1047	904	612	2900092C05RIK_2	2900092C05RIK	2	2	2900092C05RIK	73090		FALSE	ANTISENSE	73090_NM_028434.3_NC_000073.6_12512863_ANTISENSE					AGTATTGCAAGTAAGCCTCT	12512863						FALSE	FALSE
461	580	500	669	321	439	631	564	2900092C05RIK_3	2900092C05RIK	3	3	2900092C05RIK	73090		FALSE	ANTISENSE	73090_NM_028434.3_NC_000073.6_12550495_ANTISENSE					TGAACAAGTCCAGGCCTACG	12550495						FALSE	FALSE
400	593	648	784	402	274	145	39	2900092C05RIK_4	2900092C05RIK	4	4	2900092C05RIK	73090		FALSE	ANTISENSE	73090_NM_028434.3_NC_000073.6_12512907_ANTISENSE					TATGCAAAGACTTACGTGCT	12512907						FALSE	FALSE
262	224	116	116	396	305	328	220	3010026O09RIK_1	3010026O09RIK	1	1	3010026O09RIK	68067		FALSE	ANTISENSE	68067_NM_026543.3_NC_000077.6_50196962_ANTISENSE					TTCAACCAACGGGACTCGAG	50196962						FALSE	FALSE
740	1101	1182	1172	501	676	660	683	3010026O09RIK_2	3010026O09RIK	2	2	3010026O09RIK	68067		FALSE	SENSE	68067_NM_026543.3_NC_000077.6_50197058_SENSE					AGCTTTCAACCAGTGCTGAG	50197058						FALSE	FALSE
356	349	306	247	312	177	420	269	3010026O09RIK_3	3010026O09RIK	3	3	3010026O09RIK	68067		FALSE	ANTISENSE	68067_NM_026543.3_NC_000077.6_50199588_ANTISENSE					GGTGTGGTTCGCAGTACTGA	50199588						FALSE	FALSE
395	530	335	351	496	514	651	679	3010026O09RIK_4	3010026O09RIK	4	4	3010026O09RIK	68067		FALSE	SENSE	68067_NM_026543.3_NC_000077.6_50194213_SENSE					TCTTCCCTTAAGGTCTGTGG	50194213						FALSE	FALSE
394	341	176	245	388	437	389	487	3110001I22RIK_1	3110001I22RIK	1	1	3110001I22RIK	66598		FALSE	ANTISENSE	66598_NM_025653.2_NC_000082.6_13677279_ANTISENSE					AAACAAGAAGCCCCTTTATG	13677279						FALSE	FALSE
440	689	513	643	459	649	1003	1219	3110001I22RIK_2	3110001I22RIK	2	2	3110001I22RIK	66598		FALSE	SENSE	66598_NM_025653.2_NC_000082.6_13677625_SENSE					AGCTGTAGAAAAGCCAATGA	13677625						FALSE	FALSE
480	407	228	230	330	557	492	233	3110001I22RIK_3	3110001I22RIK	3	3	3110001I22RIK	66598		FALSE	ANTISENSE	66598_NM_025653.2_NC_000082.6_13677543_ANTISENSE					TTGTTTAAACTTTCTGACGA	13677543						FALSE	FALSE
375	533	404	453	309	131	179	68	3110001I22RIK_4	3110001I22RIK	4	4	3110001I22RIK	66598		FALSE	SENSE	66598_NM_025653.2_NC_000082.6_13677159_SENSE					CCAGTGATGAATCTACCCTG	13677159						FALSE	FALSE
329	606	271	98	253	389	657	521	3110002H16RIK_1	3110002H16RIK	1	1	3110002H16RIK	76482		FALSE	SENSE	76482_NM_029623.2_NC_000084.6_12181610_SENSE					ATATTTGACATCAGGCTACG	12181610						FALSE	FALSE
560	655	832	774	491	509	873	805	3110002H16RIK_2	3110002H16RIK	2	2	3110002H16RIK	76482		FALSE	ANTISENSE	76482_NM_029623.2_NC_000084.6_12185697_ANTISENSE					ATGGTTGAGTTTATCAAACA	12185697						FALSE	FALSE
404	656	608	717	472	848	1303	1768	3110002H16RIK_3	3110002H16RIK	3	3	3110002H16RIK	76482		FALSE	ANTISENSE	76482_NM_029623.2_NC_000084.6_12184930_ANTISENSE					TCTGGCAAGAGATTCACTAT	12184930						FALSE	FALSE
537	880	705	486	446	428	787	1018	3110002H16RIK_4	3110002H16RIK	4	4	3110002H16RIK	76482		FALSE	ANTISENSE	76482_NM_029623.2_NC_000084.6_12179502_ANTISENSE					GAACTTGGGAAGCTTCGACA	12179502						FALSE	FALSE
507	478	454	491	335	349	628	471	3110007F17RIK_1	3110007F17RIK	1	1	3110007F17RIK	73061		FALSE	SENSE	73061_NM_028426.1_NC_000086.7_123142978_SENSE					TCTACAGCAGTTATACACAG	123142978						FALSE	FALSE
705	1327	1380	1150	788	1484	1370	1515	3110007F17RIK_2	3110007F17RIK	2	2	3110007F17RIK	73061		FALSE	ANTISENSE	73061_NM_028426.1_NC_000086.7_123142726_ANTISENSE					GCAAATTCGCCATTCTGGAA	123142726						FALSE	FALSE
539	599	422	434	387	441	629	533	3110007F17RIK_3	3110007F17RIK	3	3	3110007F17RIK	73061		FALSE	ANTISENSE	73061_NM_028426.1_NC_000086.7_123142916_ANTISENSE					GACCAACAACATTTGCAACC	123142916						FALSE	FALSE
702	559	475	454	458	463	721	579	3110007F17RIK_4	3110007F17RIK	4	4	3110007F17RIK	73061		FALSE	ANTISENSE	73061_NM_028426.1_NC_000086.7_123142853_ANTISENSE					TGTTATGGCAGGTGTAGTAA	123142853						FALSE	FALSE
787	624	414	409	617	692	836	864	3110009E18RIK_1	3110009E18RIK	1	1	3110009E18RIK	73103		FALSE	ANTISENSE	73103_NM_028439.2_NC_000067.6_120150659_ANTISENSE					AATTCCGATGCTCAAATGAA	120150659						FALSE	FALSE
565	317	259	256	476	373	516	210	3110009E18RIK_2	3110009E18RIK	2	2	3110009E18RIK	73103		FALSE	ANTISENSE	73103_NM_028439.2_NC_000067.6_120160638_ANTISENSE					TATTTGTAATTTCTGAGGGG	120160638						FALSE	FALSE
483	419	456	412	447	441	672	496	3110009E18RIK_3	3110009E18RIK	3	3	3110009E18RIK	73103		FALSE	SENSE	73103_NM_028439.2_NC_000067.6_120166168_SENSE					TCATCAAGCTCACAAAGCAA	120166168						FALSE	FALSE
592	1002	718	762	485	422	322	209	3110009E18RIK_4	3110009E18RIK	4	4	3110009E18RIK	73103		FALSE	ANTISENSE	73103_NM_028439.2_NC_000067.6_120150687_ANTISENSE					TTTACTCCATGATACACTAC	120150687						FALSE	FALSE
510	742	580	763	434	483	683	473	3110021N24RIK_1	3110021N24RIK	1	1	3110021N24RIK	73133		FALSE	SENSE	73133_NM_001254730.1_NC_000070.6_108780664_SENSE					AGCTTACGGCGGGACAACCG	108780664						FALSE	FALSE
405	324	186	129	549	805	1030	1189	3110021N24RIK_2	3110021N24RIK	2	2	3110021N24RIK	73133		FALSE	ANTISENSE	73133_NM_001254730.1_NC_000070.6_108780517_ANTISENSE					AGGAGTGCGAGGCTTCGCGG	108780517						FALSE	FALSE
352	225	161	120	319	224	174	168	3110021N24RIK_3	3110021N24RIK	3	3	3110021N24RIK	73133		FALSE	SENSE	73133_NM_001254730.1_NC_000070.6_108780611_SENSE					CACGCGGGTCCGGGAAAGCG	108780611						FALSE	FALSE
526	607	551	557	424	555	840	630	3110021N24RIK_4	3110021N24RIK	4	4	3110021N24RIK	73133		FALSE	SENSE	73133_NM_001254730.1_NC_000070.6_108780562_SENSE					GGTCTCAGCGGCCGGGACTG	108780562						FALSE	FALSE
496	676	477	305	651	825	839	953	3110035E14RIK_1	3110035E14RIK	1	1	3110035E14RIK	76982		FALSE	SENSE	76982_NM_178399.4_NC_000067.6_9619883_SENSE					TGTGTGGGAATCGAGCATAT	9619883						FALSE	FALSE
872	927	676	882	750	1001	1393	896	3110035E14RIK_2	3110035E14RIK	2	2	3110035E14RIK	76982		FALSE	ANTISENSE	76982_NM_178399.4_NC_000067.6_9601636_ANTISENSE					ACCCTTGGAAGGAATCACCG	9601636						FALSE	FALSE
459	704	432	506	650	1026	1518	1851	3110035E14RIK_3	3110035E14RIK	3	3	3110035E14RIK	76982		FALSE	ANTISENSE	76982_NM_178399.4_NC_000067.6_9613401_ANTISENSE					GGCCAGTCTGCAACCATCTG	9613401						FALSE	FALSE
483	425	233	169	463	597	469	354	3110035E14RIK_4	3110035E14RIK	4	4	3110035E14RIK	76982		FALSE	ANTISENSE	76982_NM_178399.4_NC_000067.6_9613441_ANTISENSE					TTGGTGGGATGCGCCCCGGG	9613441						FALSE	FALSE
238	259	337	308	183	201	192	99	3110040N11RIK_1	3110040N11RIK	1	1	3110040N11RIK	67290		FALSE	SENSE	67290_NM_026077.3_NC_000073.6_81789360_SENSE					GAAAGCCGGTGCGACAAGCA	81789360						FALSE	FALSE
484	433	486	331	584	649	434	444	3110040N11RIK_2	3110040N11RIK	2	2	3110040N11RIK	67290		FALSE	SENSE	67290_NM_026077.3_NC_000073.6_81786121_SENSE					GCTGTGTCGGTACCTCTCCA	81786121						FALSE	FALSE
402	377	407	462	483	329	474	574	3110040N11RIK_3	3110040N11RIK	3	3	3110040N11RIK	67290		FALSE	SENSE	67290_NM_026077.3_NC_000073.6_81786160_SENSE					CATTGCAGCACCTCCGTCCG	81786160						FALSE	FALSE
421	444	432	279	407	472	827	695	3110040N11RIK_4	3110040N11RIK	4	4	3110040N11RIK	67290		FALSE	SENSE	67290_NM_026077.3_NC_000073.6_81788512_SENSE					CCTGTAGCAACTGACCCTAA	81788512						FALSE	FALSE
600	990	962	1100	524	463	449	150	3110043O21RIK_1	3110043O21RIK	1	1	3110043O21RIK	73205		FALSE	ANTISENSE	73205_NM_001081343.1_NC_000070.6_35197145_ANTISENSE					GACATCCACATCAATGTGCG	35197145						FALSE	FALSE
664	758	614	636	660	778	1060	692	3110043O21RIK_2	3110043O21RIK	2	2	3110043O21RIK	73205		FALSE	SENSE	73205_NM_001081343.1_NC_000070.6_35213027_SENSE					ATTGGTGACAGCTGTCACGA	35213027						FALSE	FALSE
783	796	530	548	857	1174	1471	1595	3110043O21RIK_3	3110043O21RIK	3	3	3110043O21RIK	73205		FALSE	ANTISENSE	73205_NM_001081343.1_NC_000070.6_35213624_ANTISENSE					ATGACTTCCCCAGTAAGCAT	35213624						FALSE	FALSE
465	495	520	451	351	470	435	517	3110043O21RIK_4	3110043O21RIK	4	4	3110043O21RIK	73205		FALSE	ANTISENSE	73205_NM_001081343.1_NC_000070.6_35218738_ANTISENSE					GCCCAAATATGCCTTACTCT	35218738						FALSE	FALSE
621	804	805	707	782	1099	1239	1110	3110052M02RIK_1	3110052M02RIK	1	1	3110052M02RIK	73229		FALSE	ANTISENSE	73229_NM_001166497.1_NC_000083.6_21661330_ANTISENSE					TTGATGAACAGTATCACATG	21661330						FALSE	FALSE
591	695	718	589	457	537	518	631	3110052M02RIK_2	3110052M02RIK	2	2	3110052M02RIK	73229		FALSE	SENSE	73229_NM_001166497.1_NC_000083.6_21658953_SENSE					GTCTGTAGACTTCTCACAGG	21658953						FALSE	FALSE
462	972	1001	980	377	564	438	500	3110052M02RIK_3	3110052M02RIK	3	3	3110052M02RIK	73229		FALSE	SENSE	73229_NM_001166497.1_NC_000083.6_21661715_SENSE					GAAGAGAAATCACATGAGTG	21661715						FALSE	FALSE
474	887	837	795	430	685	534	391	3110052M02RIK_4	3110052M02RIK	4	4	3110052M02RIK	73229		FALSE	SENSE	73229_NM_001166497.1_NC_000083.6_21662035_SENSE					CCAGAAAATCCATACTTCTG	21662035						FALSE	FALSE
700	634	679	499	741	548	512	455	3110057O12RIK_1	3110057O12RIK	1	1	3110057O12RIK	269423		FALSE	ANTISENSE	269423_NM_026622.3_NC_000069.6_40905944_ANTISENSE					ATACCTTATCGATGTGTACC	40905944						FALSE	FALSE
973	1154	1144	1327	923	1577	2002	1459	3110057O12RIK_2	3110057O12RIK	2	2	3110057O12RIK	269423		FALSE	SENSE	269423_NM_026622.3_NC_000069.6_40923449_SENSE					GTGTCAGACCTATTTGTGAT	40923449						FALSE	FALSE
573	514	404	632	418	345	347	202	3110057O12RIK_3	3110057O12RIK	3	3	3110057O12RIK	269423		FALSE	ANTISENSE	269423_NM_026622.3_NC_000069.6_40930177_ANTISENSE					CAGGCATGGAATCAACGGCA	40930177						FALSE	FALSE
478	629	263	452	478	545	570	553	3110057O12RIK_4	3110057O12RIK	4	4	3110057O12RIK	269423		FALSE	SENSE	269423_NM_026622.3_NC_000069.6_40930978_SENSE					TCATATGCTTGAATACTGTG	40930978						FALSE	FALSE
430	520	390	178	482	492	713	655	3110062M04RIK_1	3110062M04RIK	1	1	3110062M04RIK	78412		FALSE	SENSE	78412_NM_199145.2_NC_000072.6_34876658_SENSE					TAAAATCCAAGACCAAAACG	34876658						FALSE	FALSE
585	511	387	335	685	725	787	878	3110062M04RIK_2	3110062M04RIK	2	2	3110062M04RIK	78412		FALSE	SENSE	78412_NM_199145.2_NC_000072.6_34875555_SENSE					AAATGGTAGACGTGGCACTG	34875555						FALSE	FALSE
470	421	417	268	431	373	446	340	3110062M04RIK_3	3110062M04RIK	3	3	3110062M04RIK	78412		FALSE	ANTISENSE	78412_NM_199145.2_NC_000072.6_34875599_ANTISENSE					CATGCAGTACACGGTCTCCG	34875599						FALSE	FALSE
423	405	304	182	510	528	357	251	3110062M04RIK_4	3110062M04RIK	4	4	3110062M04RIK	78412		FALSE	ANTISENSE	78412_NM_199145.2_NC_000072.6_34876624_ANTISENSE					AACCTTTCTCTCATCCACAG	34876624						FALSE	FALSE
682	1064	899	982	592	574	418	379	3110079O15RIK_1	3110079O15RIK	1	1	3110079O15RIK	73234		FALSE	SENSE	73234_NM_028473.1_NC_000067.6_87475052_SENSE					AGGAGCCCGATCCCACCCTG	87475052						FALSE	FALSE
607	554	430	304	514	405	490	336	3110079O15RIK_2	3110079O15RIK	2	2	3110079O15RIK	73234		FALSE	ANTISENSE	73234_NM_028473.1_NC_000067.6_87470400_ANTISENSE					CTTACCTGTGAGCACCGCAG	87470400						FALSE	FALSE
652	837	689	688	585	912	1471	1714	3110079O15RIK_3	3110079O15RIK	3	3	3110079O15RIK	73234		FALSE	ANTISENSE	73234_NM_028473.1_NC_000067.6_87470361_ANTISENSE					GAGCAGCAGCGCCACGCGCA	87470361						FALSE	FALSE
932	1038	948	720	818	833	1317	1394	3110079O15RIK_4	3110079O15RIK	4	4	3110079O15RIK	73234		FALSE	SENSE	73234_NM_028473.1_NC_000067.6_87475078_SENSE					GAGCCTATTGAATTGCCCTC	87475078						FALSE	FALSE
344	397	305	228	412	470	703	775	3110082I17RIK_1	3110082I17RIK	1	1	3110082I17RIK	73212		FALSE	SENSE	73212_NM_028469.3_NC_000071.6_139364037_SENSE					CGCTGCTACACAGACTGCCA	139364037						FALSE	FALSE
527	543	617	469	445	487	528	346	3110082I17RIK_2	3110082I17RIK	2	2	3110082I17RIK	73212		FALSE	SENSE	73212_NM_028469.3_NC_000071.6_139455509_SENSE					AGGTCTCGAAGGGACAGGAA	139455509						FALSE	FALSE
207	395	426	377	189	145	157	220	3110082I17RIK_3	3110082I17RIK	3	3	3110082I17RIK	73212		FALSE	SENSE	73212_NM_028469.3_NC_000071.6_139361343_SENSE					TCCAGAAGACAAGACAGACG	139361343						FALSE	FALSE
653	740	852	801	630	478	502	507	3110082I17RIK_4	3110082I17RIK	4	4	3110082I17RIK	73212		FALSE	SENSE	73212_NM_028469.3_NC_000071.6_139364136_SENSE					CAGCCCTGAGTTGTCCCCAG	139364136						FALSE	FALSE
351	437	307	298	441	498	545	405	3110082J24RIK_1	3110082J24RIK	1	1	3110082J24RIK	433868		FALSE	SENSE	433868_NM_001256263.1_NC_000071.6_30105155_SENSE					GCTGAGCCTCGGGAGTCACG	30105155						FALSE	FALSE
268	260	252	304	254	500	866	730	3110082J24RIK_2	3110082J24RIK	2	2	3110082J24RIK	433868		FALSE	ANTISENSE	433868_NM_001256263.1_NC_000071.6_30105251_ANTISENSE					CTGCGCGGGACTGGCCGTCG	30105251						FALSE	FALSE
413	366	373	395	535	1049	2088	2337	3110082J24RIK_3	3110082J24RIK	3	3	3110082J24RIK	433868		FALSE	ANTISENSE	433868_NM_001256263.1_NC_000071.6_30105205_ANTISENSE					GAGCGCCGCTTCGGCCCAGG	30105205						FALSE	FALSE
478	361	239	388	450	290	241	101	3110082J24RIK_4	3110082J24RIK	4	4	3110082J24RIK	433868		FALSE	ANTISENSE	433868_NM_001256263.1_NC_000071.6_30105181_ANTISENSE					GGCTCAGCTGGGCTGCCAGG	30105181						FALSE	FALSE
979	1005	937	1157	660	909	927	1018	3300002I08RIK_1	3300002I08RIK	1	1	3300002I08RIK	69277		FALSE	SENSE	69277_NM_027017.1_NC_000068.7_150362618_SENSE					TGCCGCCGCGGAGTCCCGTG	150362618						FALSE	FALSE
396	461	279	267	415	576	422	424	3300002I08RIK_2	3300002I08RIK	2	2	3300002I08RIK	69277		FALSE	SENSE	69277_NM_027017.1_NC_000068.7_150362593_SENSE					AGCTCAGGCAAGTCCCGACA	150362593						FALSE	FALSE
298	57	16	0	298	115	14	6	3300002I08RIK_3	3300002I08RIK	3	3	3300002I08RIK	69277		FALSE	ANTISENSE	69277_NM_027017.1_NC_000068.7_150344598_ANTISENSE					TATAGCAGCGAGATTCCTGT	150344598						FALSE	FALSE
506	382	265	228	553	248	291	173	3300002I08RIK_4	3300002I08RIK	4	4	3300002I08RIK	69277		FALSE	ANTISENSE	69277_NM_027017.1_NC_000068.7_150311201_ANTISENSE					GCATCCAGAAGCTGGAGTTG	150311201						FALSE	FALSE
691	799	774	776	572	436	649	1066	3425401B19RIK_1	3425401B19RIK	1	1	3425401B19RIK	100504518		FALSE	ANTISENSE	100504518_NM_001195097.1_NC_000080.6_32661423_ANTISENSE					AATAGGCTTTATCACCGGGG	32661423						FALSE	FALSE
399	684	883	799	356	839	1223	1673	3425401B19RIK_2	3425401B19RIK	2	2	3425401B19RIK	100504518		FALSE	SENSE	100504518_NM_001195097.1_NC_000080.6_32662380_SENSE					GCAAGAACCTCTGAGCAATG	32662380						FALSE	FALSE
677	628	398	272	695	1418	1559	1461	3425401B19RIK_3	3425401B19RIK	3	3	3425401B19RIK	100504518		FALSE	SENSE	100504518_NM_001195097.1_NC_000080.6_32661650_SENSE					GCCTCACGTAATGAACACAG	32661650						FALSE	FALSE
270	397	317	259	236	207	262	222	3425401B19RIK_4	3425401B19RIK	4	4	3425401B19RIK	100504518		FALSE	SENSE	100504518_NM_001195097.1_NC_000080.6_32662781_SENSE					AAGAAACAGCCCAATAGGAG	32662781						FALSE	FALSE
405	512	402	266	415	238	310	296	3632451O06RIK_1	3632451O06RIK	1	1	3632451O06RIK	67419		FALSE	SENSE	67419_NM_026142.4_NC_000080.6_49773262_SENSE					AATTTGAGAGCATAAGTCGG	49773262						FALSE	FALSE
647	1165	1104	1214	543	490	891	1043	3632451O06RIK_2	3632451O06RIK	2	2	3632451O06RIK	67419		FALSE	SENSE	67419_NM_026142.4_NC_000080.6_49773656_SENSE					GCAGTCACAGACGTAACACA	49773656						FALSE	FALSE
922	1272	1551	1717	771	782	776	658	3632451O06RIK_3	3632451O06RIK	3	3	3632451O06RIK	67419		FALSE	SENSE	67419_NM_026142.4_NC_000080.6_49770577_SENSE					AATGAACACTACATCACCTG	49770577						FALSE	FALSE
665	879	665	848	737	838	857	953	3632451O06RIK_4	3632451O06RIK	4	4	3632451O06RIK	67419		FALSE	ANTISENSE	67419_NM_026142.4_NC_000080.6_49773522_ANTISENSE					AGGAACGACAGTAGTTCCCA	49773522						FALSE	FALSE
348	565	473	380	351	698	1100	2214	3830403N18RIK_1	3830403N18RIK	1	1	3830403N18RIK	70691		FALSE	SENSE	70691_NM_027510.2_NC_000086.7_56147112_SENSE					TCACATAAAAAGAAAACGCA	56147112						FALSE	FALSE
306	490	336	187	240	316	435	341	3830403N18RIK_2	3830403N18RIK	2	2	3830403N18RIK	70691		FALSE	SENSE	70691_NM_027510.2_NC_000086.7_56147184_SENSE					ACTTTGGAAAACGAACAAAC	56147184						FALSE	FALSE
494	637	804	747	537	570	518	333	3830403N18RIK_3	3830403N18RIK	3	3	3830403N18RIK	70691		FALSE	ANTISENSE	70691_NM_027510.2_NC_000086.7_56138092_ANTISENSE					GATATCTGGTACCTTCAATA	56138092						FALSE	FALSE
433	895	756	900	243	495	292	118	3830403N18RIK_4	3830403N18RIK	4	4	3830403N18RIK	70691		FALSE	SENSE	70691_NM_027510.2_NC_000086.7_56152665_SENSE					TTTGTAGAACAATTATCAAA	56152665						FALSE	FALSE
363	236	161	88	386	265	199	162	3830406C13RIK_1	3830406C13RIK	1	1	3830406C13RIK	218734		FALSE	ANTISENSE	218734_NM_001284383.1_NC_000080.6_12287384_ANTISENSE					GAATTACCTTCAAGAGTCGG	12287384						FALSE	FALSE
508	460	334	249	414	256	304	306	3830406C13RIK_2	3830406C13RIK	2	2	3830406C13RIK	218734		FALSE	SENSE	218734_NM_001284383.1_NC_000080.6_12297595_SENSE					ACAGGACATAGATGCTGCAG	12297595						FALSE	FALSE
530	849	718	742	498	748	1590	1262	3830406C13RIK_3	3830406C13RIK	3	3	3830406C13RIK	218734		FALSE	ANTISENSE	218734_NM_001284383.1_NC_000080.6_12297619_ANTISENSE					CTGTGGGTGTGGGATAAGCT	12297619						FALSE	FALSE
920	1118	867	572	583	501	468	265	3830406C13RIK_4	3830406C13RIK	4	4	3830406C13RIK	218734		FALSE	SENSE	218734_NM_001284383.1_NC_000080.6_12297652_SENSE					GCCTTCGATGCTTTCTCTTG	12297652						FALSE	FALSE
697	910	810	1083	614	651	1095	1075	3830417A13RIK_1	3830417A13RIK	1	1	3830417A13RIK	70696		FALSE	ANTISENSE	70696_NM_027512.2_NC_000086.7_64177642_ANTISENSE					ATAGAACCCATGGCAGTGGG	64177642						FALSE	FALSE
737	597	438	399	635	911	931	811	3830417A13RIK_2	3830417A13RIK	2	2	3830417A13RIK	70696		FALSE	SENSE	70696_NM_027512.2_NC_000086.7_64177538_SENSE					TACCCAGGACCCTATAGCTG	64177538						FALSE	FALSE
631	1081	1009	1057	570	931	1248	757	3830417A13RIK_3	3830417A13RIK	3	3	3830417A13RIK	70696		FALSE	ANTISENSE	70696_NM_027512.2_NC_000086.7_64177491_ANTISENSE					TTTCTTCAGTTTGGGCCCGA	64177491						FALSE	FALSE
543	895	745	716	396	411	403	483	3830417A13RIK_4	3830417A13RIK	4	4	3830417A13RIK	70696		FALSE	SENSE	70696_NM_027512.2_NC_000086.7_64178000_SENSE					AGGTGTACCCAAGACAGGTC	64178000						FALSE	FALSE
427	407	336	519	361	333	238	280	4430402I18RIK_1	4430402I18RIK	1	1	4430402I18RIK	381218		FALSE	ANTISENSE	381218_NM_198651.2_NC_000085.6_28954117_ANTISENSE					TAGCTGTACTAATTCAAACC	28954117						FALSE	FALSE
505	465	369	387	456	374	196	285	4430402I18RIK_2	4430402I18RIK	2	2	4430402I18RIK	381218		FALSE	ANTISENSE	381218_NM_198651.2_NC_000085.6_28944297_ANTISENSE					GGTTGCGTTGAGTCGGCCGA	28944297						FALSE	FALSE
369	612	546	627	454	444	521	508	4430402I18RIK_3	4430402I18RIK	3	3	4430402I18RIK	381218		FALSE	SENSE	381218_NM_198651.2_NC_000085.6_28944403_SENSE					ATCTCACGGACAGAGAGTCC	28944403						FALSE	FALSE
866	690	1016	1338	705	507	407	368	4430402I18RIK_4	4430402I18RIK	4	4	4430402I18RIK	381218		FALSE	ANTISENSE	381218_NM_198651.2_NC_000085.6_28944239_ANTISENSE					ACATGTCTAACCACAAATGG	28944239						FALSE	FALSE
375	519	354	409	340	210	223	123	4632428N05RIK_1	4632428N05RIK	1	1	4632428N05RIK	74048		FALSE	ANTISENSE	74048_NM_028732.4_NC_000076.6_60358137_ANTISENSE					GGGTGATAGAGAAGTTACCG	60358137						FALSE	FALSE
638	680	544	352	546	881	803	559	4632428N05RIK_2	4632428N05RIK	2	2	4632428N05RIK	74048		FALSE	ANTISENSE	74048_NM_028732.4_NC_000076.6_60358224_ANTISENSE					CGTAGAACCGTTGTTCTGGG	60358224						FALSE	FALSE
412	418	310	263	343	216	443	782	4632428N05RIK_3	4632428N05RIK	3	3	4632428N05RIK	74048		FALSE	SENSE	74048_NM_028732.4_NC_000076.6_60357992_SENSE					GTACCTCAGCTCACGAGGCG	60357992						FALSE	FALSE
745	1065	1064	1241	663	951	551	505	4632428N05RIK_4	4632428N05RIK	4	4	4632428N05RIK	74048		FALSE	ANTISENSE	74048_NM_028732.4_NC_000076.6_60358965_ANTISENSE					CTCATTAGACGCCATGCATG	60358965						FALSE	FALSE
458	450	386	225	482	620	681	656	4732456N10RIK_1	4732456N10RIK	1	1	4732456N10RIK	239673		FALSE	ANTISENSE	239673_NM_177717.4_NC_000081.6_101562437_ANTISENSE					GAGATGGATCAATCTCCAGG	101562437						FALSE	FALSE
235	243	146	230	132	129	26	37	4732456N10RIK_2	4732456N10RIK	2	2	4732456N10RIK	239673		FALSE	SENSE	239673_NM_177717.4_NC_000081.6_101557230_SENSE					TGAGGTCAAGGCCCAATACG	101557230						FALSE	FALSE
381	582	713	746	341	504	381	423	4732456N10RIK_3	4732456N10RIK	3	3	4732456N10RIK	239673		FALSE	SENSE	239673_NM_177717.4_NC_000081.6_101559227_SENSE					GGAAATCCACAGACGTACAG	101559227						FALSE	FALSE
398	549	538	338	345	234	303	217	4732456N10RIK_4	4732456N10RIK	4	4	4732456N10RIK	239673		FALSE	SENSE	239673_NM_177717.4_NC_000081.6_101560557_SENSE					TCCAAGAGCACAAAACAACC	101560557						FALSE	FALSE
720	886	1047	883	578	556	954	993	4833420G17RIK_1	4833420G17RIK	1	1	4833420G17RIK	67392		FALSE	ANTISENSE	67392_NM_001113550.1_NC_000079.6_119470060_ANTISENSE					AAGTCACAATGCTACTCGCA	119470060						FALSE	FALSE
477	304	440	351	474	533	804	338	4833420G17RIK_2	4833420G17RIK	2	2	4833420G17RIK	67392		FALSE	ANTISENSE	67392_NM_001113550.1_NC_000079.6_119466240_ANTISENSE					TTGTTCTAAAGGATGTGTTG	119466240						FALSE	FALSE
642	868	907	745	672	665	884	919	4833420G17RIK_3	4833420G17RIK	3	3	4833420G17RIK	67392		FALSE	ANTISENSE	67392_NM_001113550.1_NC_000079.6_119469615_ANTISENSE					AAGGTACGCGTGTCCATCCA	119469615						FALSE	FALSE
691	722	735	764	665	622	971	635	4833420G17RIK_4	4833420G17RIK	4	4	4833420G17RIK	67392		FALSE	ANTISENSE	67392_NM_001113550.1_NC_000079.6_119472198_ANTISENSE					CACCTTCACAAGCTCAGGAT	119472198						FALSE	FALSE
928	1131	1367	1393	706	806	942	873	4833423E24RIK_1	4833423E24RIK	1	1	4833423E24RIK	228151		FALSE	SENSE	228151_NM_001081664.2_NC_000068.7_85518493_SENSE					GGTTTACAATGTGACTGACT	85518493						FALSE	FALSE
539	493	390	509	409	400	550	439	4833423E24RIK_2	4833423E24RIK	2	2	4833423E24RIK	228151		FALSE	SENSE	228151_NM_001081664.2_NC_000068.7_85494167_SENSE					AAAACCAAATATCTACCCCA	85494167						FALSE	FALSE
351	623	491	453	449	422	288	278	4833423E24RIK_3	4833423E24RIK	3	3	4833423E24RIK	228151		FALSE	SENSE	228151_NM_001081664.2_NC_000068.7_85500257_SENSE					CCATGTTTAAGAAGTCCAAG	85500257						FALSE	FALSE
288	372	627	580	366	327	259	321	4833423E24RIK_4	4833423E24RIK	4	4	4833423E24RIK	228151		FALSE	ANTISENSE	228151_NM_001081664.2_NC_000068.7_85502159_ANTISENSE					CAGAAAGAAGAACCGCAGGT	85502159						FALSE	FALSE
470	664	326	424	459	987	1265	1184	4833427G06RIK_1	4833427G06RIK	1	1	4833427G06RIK	235345		FALSE	SENSE	235345_NM_177702.3_NC_000075.6_51100045_SENSE					TTATCTTTGCTAAAGCCCAA	51100045						FALSE	FALSE
484	490	428	526	316	349	657	449	4833427G06RIK_2	4833427G06RIK	2	2	4833427G06RIK	235345		FALSE	ANTISENSE	235345_NM_177702.3_NC_000075.6_51101823_ANTISENSE					CACGAGCTGAGATTCGGTAG	51101823						FALSE	FALSE
791	1071	739	652	689	1129	1547	1956	4833427G06RIK_3	4833427G06RIK	3	3	4833427G06RIK	235345		FALSE	ANTISENSE	235345_NM_177702.3_NC_000075.6_51101773_ANTISENSE					ACTTTAGAGTTCCGCGCCAC	51101773						FALSE	FALSE
169	135	134	112	181	462	741	926	4833427G06RIK_4	4833427G06RIK	4	4	4833427G06RIK	235345		FALSE	ANTISENSE	235345_NM_177702.3_NC_000075.6_51101907_ANTISENSE					GGTGAACACCAGTAATCCAG	51101907						FALSE	FALSE
859	921	907	1023	1005	1266	1659	1733	4833439L19RIK_1	4833439L19RIK	1	1	4833439L19RIK	97820		FALSE	SENSE	97820_NM_133797.4_NC_000079.6_54561754_SENSE					ACTCCTCCTCCATCGGACAT	54561754						FALSE	FALSE
638	828	666	458	473	439	407	421	4833439L19RIK_2	4833439L19RIK	2	2	4833439L19RIK	97820		FALSE	ANTISENSE	97820_NM_133797.4_NC_000079.6_54561814_ANTISENSE					CATCATAGCTGAATGCCCGA	54561814						FALSE	FALSE
612	511	515	616	603	390	418	223	4833439L19RIK_3	4833439L19RIK	3	3	4833439L19RIK	97820		FALSE	ANTISENSE	97820_NM_133797.4_NC_000079.6_54559204_ANTISENSE					AGGGCGCTTACTTGTGATCA	54559204						FALSE	FALSE
580	1144	1005	882	641	581	469	587	4833439L19RIK_4	4833439L19RIK	4	4	4833439L19RIK	97820		FALSE	SENSE	97820_NM_133797.4_NC_000079.6_54561698_SENSE					CAAGTATCAGCATCTTGACA	54561698						FALSE	FALSE
547	522	350	303	578	454	283	407	4921501E09RIK_1	4921501E09RIK	1	1	4921501E09RIK	74042		FALSE	ANTISENSE	74042_NM_001009544.2_NC_000083.6_33066854_ANTISENSE					AAATGCTAGGCAATCCACTG	33066854						FALSE	FALSE
415	669	421	507	530	446	497	509	4921501E09RIK_2	4921501E09RIK	2	2	4921501E09RIK	74042		FALSE	SENSE	74042_NM_001009544.2_NC_000083.6_33067621_SENSE					AACTGGCATGGATCGCCTAG	33067621						FALSE	FALSE
848	1162	808	871	848	942	1121	1351	4921501E09RIK_3	4921501E09RIK	3	3	4921501E09RIK	74042		FALSE	ANTISENSE	74042_NM_001009544.2_NC_000083.6_33066114_ANTISENSE					TTGCCATTAGCCATCAACAG	33066114						FALSE	FALSE
435	464	447	333	410	514	706	457	4921501E09RIK_4	4921501E09RIK	4	4	4921501E09RIK	74042		FALSE	ANTISENSE	74042_NM_001009544.2_NC_000083.6_33067410_ANTISENSE					CTGACAGTGAATGATGTCGG	33067410						FALSE	FALSE
492	356	308	308	347	204	67	85	4921504E06RIK_1	4921504E06RIK	1	1	4921504E06RIK	70909		FALSE	SENSE	70909_NM_027600.4_NC_000068.7_19495067_SENSE					AGTATAAGCACCTATCATGG	19495067						FALSE	FALSE
498	540	350	406	535	864	1278	1168	4921504E06RIK_2	4921504E06RIK	2	2	4921504E06RIK	70909		FALSE	SENSE	70909_NM_027600.4_NC_000068.7_19517566_SENSE					GCTTGAGGAAGAATCACGGA	19517566						FALSE	FALSE
330	682	558	463	327	409	245	280	4921504E06RIK_3	4921504E06RIK	3	3	4921504E06RIK	70909		FALSE	SENSE	70909_NM_027600.4_NC_000068.7_19533778_SENSE					GATGCCATAGCTATTATCAA	19533778						FALSE	FALSE
491	727	539	506	513	700	1122	1233	4921504E06RIK_4	4921504E06RIK	4	4	4921504E06RIK	70909		FALSE	SENSE	70909_NM_027600.4_NC_000068.7_19540397_SENSE					GATTATTACATCACTTCACG	19540397						FALSE	FALSE
365	310	263	296	312	317	476	311	4921507P07RIK_1	4921507P07RIK	1	1	4921507P07RIK	70821		FALSE	SENSE	70821_NM_027564.3_NC_000072.6_50591656_SENSE					CCAGCATTACGGATTTGGCG	50591656						FALSE	FALSE
280	177	148	56	261	204	327	280	4921507P07RIK_2	4921507P07RIK	2	2	4921507P07RIK	70821		FALSE	ANTISENSE	70821_NM_027564.3_NC_000072.6_50577890_ANTISENSE					TGTATCCCATGGATTCACAG	50577890						FALSE	FALSE
495	819	844	1024	487	838	687	645	4921507P07RIK_3	4921507P07RIK	3	3	4921507P07RIK	70821		FALSE	ANTISENSE	70821_NM_027564.3_NC_000072.6_50574475_ANTISENSE					CGGGCAATTCGACCATCCAA	50574475						FALSE	FALSE
702	579	596	640	743	787	1054	674	4921507P07RIK_4	4921507P07RIK	4	4	4921507P07RIK	70821		FALSE	ANTISENSE	70821_NM_027564.3_NC_000072.6_50583948_ANTISENSE					TCATAATATACACCCTGACC	50583948						FALSE	FALSE
400	323	272	169	434	252	348	250	4921509C19RIK_1	4921509C19RIK	1	1	4921509C19RIK	381393		FALSE	SENSE	381393_NM_198655.2_NC_000068.7_151472547_SENSE					CACGAGGAACTGCTTCAACG	151472547						FALSE	FALSE
483	845	841	930	472	530	418	421	4921509C19RIK_2	4921509C19RIK	2	2	4921509C19RIK	381393		FALSE	ANTISENSE	381393_NM_198655.2_NC_000068.7_151472879_ANTISENSE					CCATGAGCACCATTATAGAG	151472879						FALSE	FALSE
420	414	430	517	430	491	1006	970	4921509C19RIK_3	4921509C19RIK	3	3	4921509C19RIK	381393		FALSE	ANTISENSE	381393_NM_198655.2_NC_000068.7_151472644_ANTISENSE					AAACTGAAGGTGGAATGTGT	151472644						FALSE	FALSE
471	498	388	310	509	372	534	213	4921509C19RIK_4	4921509C19RIK	4	4	4921509C19RIK	381393		FALSE	ANTISENSE	381393_NM_198655.2_NC_000068.7_151473120_ANTISENSE					ATTGAAAGGAAGGCACCCTG	151473120						FALSE	FALSE
403	594	556	906	269	258	268	325	4921511H03RIK_1	4921511H03RIK	1	1	4921511H03RIK	70920		FALSE	ANTISENSE	70920_NM_027603.2_NC_000071.6_7305285_ANTISENSE					CGTCATCTAGGTACAAAACG	7305285						FALSE	FALSE
930	1188	1206	1177	705	1231	2403	2611	4921511H03RIK_2	4921511H03RIK	2	2	4921511H03RIK	70920		FALSE	ANTISENSE	70920_NM_027603.2_NC_000071.6_7305240_ANTISENSE					ACTGCATGAACAGCCTCGTG	7305240						FALSE	FALSE
648	886	712	743	594	753	805	524	4921511H03RIK_3	4921511H03RIK	3	3	4921511H03RIK	70920		FALSE	ANTISENSE	70920_NM_027603.2_NC_000071.6_7304902_ANTISENSE					AGGTGCAGGTAATTGGTACG	7304902						FALSE	FALSE
739	672	617	709	514	369	893	936	4921511H03RIK_4	4921511H03RIK	4	4	4921511H03RIK	70920		FALSE	SENSE	70920_NM_027603.2_NC_000071.6_7305075_SENSE					CATTTAGGCGAATCAGTGAC	7305075						FALSE	FALSE
495	731	519	519	419	350	304	123	4921517D22RIK_1	4921517D22RIK	1	1	4921517D22RIK	70900		FALSE	ANTISENSE	70900_NM_183290.2_NC_000079.6_59691565_ANTISENSE					AAATTCATACCAAACATCGG	59691565						FALSE	FALSE
389	269	311	271	340	617	387	323	4921517D22RIK_2	4921517D22RIK	2	2	4921517D22RIK	70900		FALSE	ANTISENSE	70900_NM_183290.2_NC_000079.6_59690621_ANTISENSE					TAAGGAAAGTCGAGTATAGG	59690621						FALSE	FALSE
399	282	300	249	502	734	850	937	4921517D22RIK_3	4921517D22RIK	3	3	4921517D22RIK	70900		FALSE	ANTISENSE	70900_NM_183290.2_NC_000079.6_59690726_ANTISENSE					TGAAGTAGATCTGACATGGA	59690726						FALSE	FALSE
792	615	484	390	703	1154	1609	1344	4921517D22RIK_4	4921517D22RIK	4	4	4921517D22RIK	70900		FALSE	SENSE	70900_NM_183290.2_NC_000079.6_59690776_SENSE					TGGCAATGAGCGCCTCCCTG	59690776						FALSE	FALSE
186	122	143	48	223	324	196	164	4921524J17RIK_1	4921524J17RIK	1	1	4921524J17RIK	66714		FALSE	ANTISENSE	66714_NM_025722.3_NC_000074.6_85426867_ANTISENSE					TCACAATTACCTGTAGACGG	85426867						FALSE	FALSE
352	416	270	134	354	175	127	42	4921524J17RIK_2	4921524J17RIK	2	2	4921524J17RIK	66714		FALSE	SENSE	66714_NM_025722.3_NC_000074.6_85432660_SENSE					CCCGAGTGCGACCAACAGGT	85432660						FALSE	FALSE
518	620	684	700	438	528	1008	667	4921524J17RIK_3	4921524J17RIK	3	3	4921524J17RIK	66714		FALSE	SENSE	66714_NM_025722.3_NC_000074.6_85426931_SENSE					GCGTGTAAATCATGTCCCTG	85426931						FALSE	FALSE
524	770	552	693	523	388	316	448	4921524J17RIK_4	4921524J17RIK	4	4	4921524J17RIK	66714		FALSE	ANTISENSE	66714_NM_025722.3_NC_000074.6_85432685_ANTISENSE					GCACTCGGGGCACGATTTGG	85432685						FALSE	FALSE
636	619	524	554	646	1020	1307	1225	4921524L21RIK_1	4921524L21RIK	1	1	4921524L21RIK	70901		FALSE	SENSE	70901_NM_027598.1_NC_000084.6_6626377_SENSE					GGGAAGACGTTGCTGCATCG	6626377						FALSE	FALSE
216	343	265	292	270	404	473	428	4921524L21RIK_2	4921524L21RIK	2	2	4921524L21RIK	70901		FALSE	SENSE	70901_NM_027598.1_NC_000084.6_6620241_SENSE					TGAGGCAAAAACTTGGAATG	6620241						FALSE	FALSE
578	754	1124	1230	366	425	408	292	4921524L21RIK_3	4921524L21RIK	3	3	4921524L21RIK	70901		FALSE	SENSE	70901_NM_027598.1_NC_000084.6_6629609_SENSE					ATATCTAACAAGAAGCACCA	6629609						FALSE	FALSE
406	542	632	706	393	433	463	549	4921524L21RIK_4	4921524L21RIK	4	4	4921524L21RIK	70901		FALSE	SENSE	70901_NM_027598.1_NC_000084.6_6624038_SENSE					GGTGAAAAACTGTTAAACAC	6624038						FALSE	FALSE
371	474	565	694	391	253	412	558	4921530L21RIK_1	4921530L21RIK	1	1	4921530L21RIK	66732		FALSE	SENSE	66732_NM_025733.2_NC_000080.6_95882140_SENSE					AGAGAACCCAAAACTGTCGG	95882140						FALSE	FALSE
650	1178	1165	1373	466	647	778	647	4921530L21RIK_2	4921530L21RIK	2	2	4921530L21RIK	66732		FALSE	ANTISENSE	66732_NM_025733.2_NC_000080.6_95882038_ANTISENSE					GAACTGGTTGTCCATCCGAA	95882038						FALSE	FALSE
438	407	443	351	350	285	330	165	4921530L21RIK_3	4921530L21RIK	3	3	4921530L21RIK	66732		FALSE	SENSE	66732_NM_025733.2_NC_000080.6_95882200_SENSE					TTGGCAACAGAATCGAGCCA	95882200						FALSE	FALSE
617	807	806	654	549	524	746	552	4921530L21RIK_4	4921530L21RIK	4	4	4921530L21RIK	66732		FALSE	SENSE	66732_NM_025733.2_NC_000080.6_95881994_SENSE					AAAGACAACAAATTTCTCTG	95881994						FALSE	FALSE
424	621	442	385	428	532	998	801	4921536K21RIK_1	4921536K21RIK	1	1	4921536K21RIK	67430		FALSE	ANTISENSE	67430_NM_026150.3_NC_000077.6_3894852_ANTISENSE					CACACCTGAATAACAACTTG	3894852						FALSE	FALSE
896	1324	1027	962	732	872	656	498	4921536K21RIK_2	4921536K21RIK	2	2	4921536K21RIK	67430		FALSE	SENSE	67430_NM_026150.3_NC_000077.6_3894878_SENSE					AACCACAGATCTACTTCCTG	3894878						FALSE	FALSE
407	611	511	540	429	412	342	320	4921536K21RIK_3	4921536K21RIK	3	3	4921536K21RIK	67430		FALSE	SENSE	67430_NM_026150.3_NC_000077.6_3894981_SENSE					TTGGGCTCGGATTACAGGAA	3894981						FALSE	FALSE
640	891	664	477	541	421	343	247	4921536K21RIK_4	4921536K21RIK	4	4	4921536K21RIK	67430		FALSE	ANTISENSE	67430_NM_026150.3_NC_000077.6_3894936_ANTISENSE					GGCTGTCCAGTCTCTCGCGC	3894936						FALSE	FALSE
761	660	615	618	697	575	683	455	4921539E11RIK_1	4921539E11RIK	1	1	4921539E11RIK	70941		FALSE	ANTISENSE	70941_NM_027612.1_NC_000070.6_103270801_ANTISENSE					ACATGAAGGTCAAATAGCAG	103270801						FALSE	FALSE
618	814	756	734	534	338	500	454	4921539E11RIK_2	4921539E11RIK	2	2	4921539E11RIK	70941		FALSE	SENSE	70941_NM_027612.1_NC_000070.6_103242845_SENSE					ACACCTGTGTAAAAAATCAG	103242845						FALSE	FALSE
570	647	607	456	468	793	792	908	4921539E11RIK_3	4921539E11RIK	3	3	4921539E11RIK	70941		FALSE	ANTISENSE	70941_NM_027612.1_NC_000070.6_103231503_ANTISENSE					GAAAATTATTGGATTTGCGT	103231503						FALSE	FALSE
333	314	190	148	304	259	538	479	4921539E11RIK_4	4921539E11RIK	4	4	4921539E11RIK	70941		FALSE	ANTISENSE	70941_NM_027612.1_NC_000070.6_103236968_ANTISENSE					TGAGTGGTCTGTAGAATGCA	103236968						FALSE	FALSE
281	215	209	103	305	297	346	275	4922502D21RIK_1	4922502D21RIK	1	1	4922502D21RIK	381816		FALSE	SENSE	381816_NM_199034.3_NC_000072.6_129326731_SENSE					GTATCCAACATAAAAACTCG	129326731						FALSE	FALSE
636	337	373	358	442	290	147	64	4922502D21RIK_2	4922502D21RIK	2	2	4922502D21RIK	381816		FALSE	SENSE	381816_NM_199034.3_NC_000072.6_129331520_SENSE					CTCAGACAAGCCATGAACGC	129331520						FALSE	FALSE
664	818	961	914	664	633	831	728	4922502D21RIK_3	4922502D21RIK	3	3	4922502D21RIK	381816		FALSE	SENSE	381816_NM_199034.3_NC_000072.6_129326805_SENSE					AAACAAGACATGTGACGACG	129326805						FALSE	FALSE
502	887	898	1093	431	758	1118	1232	4922502D21RIK_4	4922502D21RIK	4	4	4922502D21RIK	381816		FALSE	ANTISENSE	381816_NM_199034.3_NC_000072.6_129331011_ANTISENSE					ACCTCCTAGCAGGGTCCAAA	129331011						FALSE	FALSE
332	335	183	197	327	408	582	561	4930402F06RIK_1	4930402F06RIK	1	1	4930402F06RIK	74854		FALSE	SENSE	74854_NM_001080709.2_NC_000068.7_35376170_SENSE					GAGGTGGCAAGATATCAGCA	35376170						FALSE	FALSE
549	570	695	603	574	310	240	229	4930402F06RIK_2	4930402F06RIK	2	2	4930402F06RIK	74854		FALSE	ANTISENSE	74854_NM_001080709.2_NC_000068.7_35376240_ANTISENSE					TGGCGACTCAGATCTACCCA	35376240						FALSE	FALSE
990	919	704	511	716	470	602	395	4930402F06RIK_3	4930402F06RIK	3	3	4930402F06RIK	74854		FALSE	SENSE	74854_NM_001080709.2_NC_000068.7_35376098_SENSE					GGTTGACTATGTCTTCTGCA	35376098						FALSE	FALSE
399	615	641	493	419	489	473	437	4930402F06RIK_4	4930402F06RIK	4	4	4930402F06RIK	74854		FALSE	SENSE	74854_NM_001080709.2_NC_000068.7_35380512_SENSE					AGAATGGACTCAACACACAT	35380512						FALSE	FALSE
511	695	461	438	542	577	602	376	4930402H24RIK_1	4930402H24RIK	1	1	4930402H24RIK	228602		FALSE	ANTISENSE	228602_NM_029432.1_NC_000068.7_130741884_ANTISENSE					TCAGGAAGTTGCTTGATCCG	130741884						FALSE	FALSE
467	465	473	367	449	588	810	659	4930402H24RIK_2	4930402H24RIK	2	2	4930402H24RIK	228602		FALSE	ANTISENSE	228602_NM_029432.1_NC_000068.7_130784431_ANTISENSE					AAGGACTTACATTTGCTCCG	130784431						FALSE	FALSE
441	653	569	395	385	205	53	81	4930402H24RIK_3	4930402H24RIK	3	3	4930402H24RIK	228602		FALSE	ANTISENSE	228602_NM_029432.1_NC_000068.7_130775764_ANTISENSE					ATGTATATGAAAAGTCACCT	130775764						FALSE	FALSE
589	649	548	335	451	326	421	224	4930402H24RIK_4	4930402H24RIK	4	4	4930402H24RIK	228602		FALSE	ANTISENSE	228602_NM_029432.1_NC_000068.7_130814240_ANTISENSE					CCACGTAAGGCAAAAGATAG	130814240						FALSE	FALSE
379	436	264	407	336	522	785	609	4930402K13RIK_1	4930402K13RIK	1	1	4930402K13RIK	75775		FALSE	ANTISENSE	75775_NM_001270700.1_NC_000086.7_9105043_ANTISENSE					TTGCCCCATATGGTTCTACG	9105043						FALSE	FALSE
466	629	652	727	322	385	419	543	4930402K13RIK_2	4930402K13RIK	2	2	4930402K13RIK	75775		FALSE	SENSE	75775_NM_001270700.1_NC_000086.7_9105420_SENSE					TCCATGCAGCATATTGACAC	9105420						FALSE	FALSE
24	42	30	11	44	16	33	27	4930402K13RIK_3	4930402K13RIK	3	3	4930402K13RIK	75775		FALSE	ANTISENSE	75775_NM_001270700.1_NC_000086.7_9105283_ANTISENSE					CAAGTGCCTTCACATAACCA	9105283						FALSE	FALSE
691	667	544	474	689	1068	1403	1076	4930402K13RIK_4	4930402K13RIK	4	4	4930402K13RIK	75775		FALSE	ANTISENSE	75775_NM_001270700.1_NC_000086.7_9104909_ANTISENSE					GGGACTCTCCACACTGTGTG	9104909						FALSE	FALSE
543	983	753	643	567	415	265	266	4930404N11RIK_1	4930404N11RIK	1	1	4930404N11RIK	432479		FALSE	ANTISENSE	432479_NM_001014836.3_NC_000076.6_81364625_ANTISENSE					GATACTGCGCGGTTATCGCG	81364625						FALSE	FALSE
621	493	395	409	679	888	886	854	4930404N11RIK_2	4930404N11RIK	2	2	4930404N11RIK	432479		FALSE	SENSE	432479_NM_001014836.3_NC_000076.6_81364964_SENSE					CAATGACTACGTGTCCCTGG	81364964						FALSE	FALSE
292	324	297	244	309	267	252	149	4930404N11RIK_3	4930404N11RIK	3	3	4930404N11RIK	432479		FALSE	SENSE	432479_NM_001014836.3_NC_000076.6_81364802_SENSE					TCTTGACACTCCGTACCGCG	81364802						FALSE	FALSE
438	533	740	458	393	397	182	214	4930404N11RIK_4	4930404N11RIK	4	4	4930404N11RIK	432479		FALSE	ANTISENSE	432479_NM_001014836.3_NC_000076.6_81364902_ANTISENSE					CCGGCCGCATCCCGTCCCAT	81364902						FALSE	FALSE
387	450	540	449	425	496	668	805	4930407I10RIK_1	4930407I10RIK	1	1	4930407I10RIK	328573		FALSE	SENSE	328573_NM_001166475.1_NC_000081.6_82063881_SENSE					GAATGTATGCTCTGGCACAA	82063881						FALSE	FALSE
422	540	618	685	343	126	184	138	4930407I10RIK_2	4930407I10RIK	2	2	4930407I10RIK	328573		FALSE	SENSE	328573_NM_001166475.1_NC_000081.6_82063238_SENSE					AATTCCCAAGGGCTAAAGTG	82063238						FALSE	FALSE
587	627	453	566	443	419	480	272	4930407I10RIK_3	4930407I10RIK	3	3	4930407I10RIK	328573		FALSE	SENSE	328573_NM_001166475.1_NC_000081.6_82062245_SENSE					TGGATGCAGAAGCGGCGATG	82062245						FALSE	FALSE
442	446	325	418	443	279	215	179	4930407I10RIK_4	4930407I10RIK	4	4	4930407I10RIK	328573		FALSE	SENSE	328573_NM_001166475.1_NC_000081.6_82064243_SENSE					CAGAGCCCGTTAGGTGATGT	82064243						FALSE	FALSE
712	646	633	686	706	881	1015	1002	4930412D23RIK_1	4930412D23RIK	1	1	4930412D23RIK	73934		FALSE	ANTISENSE	73934_NM_001281537.1_NC_000086.7_127721594_ANTISENSE					TGCGCTAACCGAATGTCCAA	127721594						FALSE	FALSE
304	358	425	423	388	589	751	790	4930412D23RIK_2	4930412D23RIK	2	2	4930412D23RIK	73934		FALSE	ANTISENSE	73934_NM_001281537.1_NC_000086.7_127721788_ANTISENSE					GCACATTATCCATGCAATGG	127721788						FALSE	FALSE
631	1131	1025	863	504	390	397	234	4930412D23RIK_3	4930412D23RIK	3	3	4930412D23RIK	73934		FALSE	ANTISENSE	73934_NM_001281537.1_NC_000086.7_127721658_ANTISENSE					TGTGGCTGGAGTTGTCAACG	127721658						FALSE	FALSE
409	395	437	409	459	559	478	588	4930412D23RIK_4	4930412D23RIK	4	4	4930412D23RIK	73934		FALSE	ANTISENSE	73934_NM_001281537.1_NC_000086.7_127721707_ANTISENSE					TATAAAAGCCATGTTTGGGG	127721707						FALSE	FALSE
638	383	201	140	559	528	676	755	4930415F15RIK_1	4930415F15RIK	1	1	4930415F15RIK	73862		FALSE	ANTISENSE	73862_NM_028669.1_NC_000077.6_11495452_ANTISENSE					AAGGTCACTTACGTATACAG	11495452						FALSE	FALSE
611	901	811	942	589	1082	1517	1063	4930415F15RIK_2	4930415F15RIK	2	2	4930415F15RIK	73862		FALSE	ANTISENSE	73862_NM_028669.1_NC_000077.6_11496447_ANTISENSE					ACAGACTTGATATCTCCGTA	11496447						FALSE	FALSE
315	296	353	357	428	471	456	446	4930415F15RIK_3	4930415F15RIK	3	3	4930415F15RIK	73862		FALSE	ANTISENSE	73862_NM_028669.1_NC_000077.6_11496472_ANTISENSE					AAGTTTAGAGTGCCTAGGAC	11496472						FALSE	FALSE
424	721	570	667	379	462	619	728	4930415F15RIK_4	4930415F15RIK	4	4	4930415F15RIK	73862		FALSE	SENSE	73862_NM_028669.1_NC_000077.6_11496504_SENSE					TTCAGTATACAAACTCAAGC	11496504						FALSE	FALSE
462	539	260	154	510	776	1097	1539	4930415L06RIK_1	4930415L06RIK	1	1	4930415L06RIK	245511		FALSE	SENSE	245511_NM_001033880.3_NC_000086.7_89932359_SENSE					TGCCCTATCAGAAACAACAA	89932359						FALSE	FALSE
387	404	356	285	387	300	273	451	4930415L06RIK_2	4930415L06RIK	2	2	4930415L06RIK	245511		FALSE	ANTISENSE	245511_NM_001033880.3_NC_000086.7_89931868_ANTISENSE					GCTTTGGCTGATCCAAAGCA	89931868						FALSE	FALSE
463	557	470	346	581	495	807	828	4930415L06RIK_3	4930415L06RIK	3	3	4930415L06RIK	245511		FALSE	SENSE	245511_NM_001033880.3_NC_000086.7_89931196_SENSE					AATATGCGTACCACAGCTAA	89931196						FALSE	FALSE
652	778	571	392	471	425	557	460	4930415L06RIK_4	4930415L06RIK	4	4	4930415L06RIK	245511		FALSE	SENSE	245511_NM_001033880.3_NC_000086.7_89931576_SENSE					ACAGTATAGGTGATGAAAGG	89931576						FALSE	FALSE
413	390	344	427	501	417	548	562	4930415O20RIK_1	4930415O20RIK	1	1	4930415O20RIK	73863		FALSE	ANTISENSE	73863_NM_001201322.1_NC_000081.6_98585305_ANTISENSE					CCATCTTCTGAGATAATCGG	98585305						FALSE	FALSE
327	460	262	236	386	290	366	462	4930415O20RIK_2	4930415O20RIK	2	2	4930415O20RIK	73863		FALSE	SENSE	73863_NM_001201322.1_NC_000081.6_98585350_SENSE					TGCACCAGAACAGCCATGAG	98585350						FALSE	FALSE
703	1035	537	584	685	506	613	355	4930415O20RIK_3	4930415O20RIK	3	3	4930415O20RIK	73863		FALSE	ANTISENSE	73863_NM_001201322.1_NC_000081.6_98588581_ANTISENSE					AGTTCTGAGCATCAGTCACA	98588581						FALSE	FALSE
518	658	731	617	380	609	566	637	4930415O20RIK_4	4930415O20RIK	4	4	4930415O20RIK	73863		FALSE	ANTISENSE	73863_NM_001201322.1_NC_000081.6_98588560_ANTISENSE					GGACTCTGAAGACCTGATTG	98588560						FALSE	FALSE
584	595	421	286	641	711	507	208	4930427A07RIK_1	4930427A07RIK	1	1	4930427A07RIK	104732		FALSE	SENSE	104732_NM_134041.3_NC_000078.6_113158082_SENSE					ACAGATCCACCTGTACACGC	113158082						FALSE	FALSE
453	521	345	191	428	259	72	46	4930427A07RIK_2	4930427A07RIK	2	2	4930427A07RIK	104732		FALSE	ANTISENSE	104732_NM_134041.3_NC_000078.6_113156547_ANTISENSE					GTCGATCGAACTTGGCGCGG	113156547						FALSE	FALSE
433	452	163	115	486	321	192	86	4930427A07RIK_3	4930427A07RIK	3	3	4930427A07RIK	104732		FALSE	SENSE	104732_NM_134041.3_NC_000078.6_113157355_SENSE					TGGGTGACCAGTTGCCCCAG	113157355						FALSE	FALSE
677	1052	363	107	581	441	98	49	4930427A07RIK_4	4930427A07RIK	4	4	4930427A07RIK	104732		FALSE	SENSE	104732_NM_134041.3_NC_000078.6_113157642_SENSE					CCCCGTGGATCTCCGACTAG	113157642						FALSE	FALSE
259	498	444	395	304	202	197	246	4930428D18RIK_1	4930428D18RIK	1	1	4930428D18RIK	619294		FALSE	ANTISENSE	619294_NM_001033799.2_NC_000086.7_76397264_ANTISENSE					TGGTAGACTTAAAGACCACA	76397264						FALSE	FALSE
567	789	612	390	464	476	722	1008	4930428D18RIK_2	4930428D18RIK	2	2	4930428D18RIK	619294		FALSE	SENSE	619294_NM_001033799.2_NC_000086.7_76397171_SENSE					CGTTGCAATAGCCAAATGGG	76397171						FALSE	FALSE
623	585	581	574	542	1152	919	927	4930428D18RIK_3	4930428D18RIK	3	3	4930428D18RIK	619294		FALSE	ANTISENSE	619294_NM_001033799.2_NC_000086.7_76397224_ANTISENSE					ACGCCACTGAGGTAAGCCTA	76397224						FALSE	FALSE
676	751	445	534	470	726	417	380	4930428D18RIK_4	4930428D18RIK	4	4	4930428D18RIK	619294		FALSE	ANTISENSE	619294_NM_001033799.2_NC_000086.7_76397384_ANTISENSE					TCATTCTGATATTCAATGGA	76397384						FALSE	FALSE
702	446	390	185	680	906	1079	1228	4930430A15RIK_1	4930430A15RIK	1	1	4930430A15RIK	67575		FALSE	SENSE	67575_NM_026248.3_NC_000068.7_111214589_SENSE					TGCATGCAAGTTTGATGATG	111214589						FALSE	FALSE
669	533	521	455	371	339	168	123	4930430A15RIK_2	4930430A15RIK	2	2	4930430A15RIK	67575		FALSE	SENSE	67575_NM_026248.3_NC_000068.7_111228049_SENSE					GTGTGCATATTATTGAAGCA	111228049						FALSE	FALSE
624	738	659	553	482	789	734	776	4930430A15RIK_3	4930430A15RIK	3	3	4930430A15RIK	67575		FALSE	SENSE	67575_NM_026248.3_NC_000068.7_111220721_SENSE					TCTTTAGAGATGTATTTGGG	111220721						FALSE	FALSE
656	834	573	399	698	796	1131	1372	4930430A15RIK_4	4930430A15RIK	4	4	4930430A15RIK	67575		FALSE	ANTISENSE	67575_NM_026248.3_NC_000068.7_111229275_ANTISENSE					GCCTGGTGGATCTTTCTGAG	111229275						FALSE	FALSE
678	922	877	586	693	798	1035	1223	4930430F08RIK_1	4930430F08RIK	1	1	4930430F08RIK	68281		FALSE	ANTISENSE	68281_NM_175128.2_NC_000076.6_100583994_ANTISENSE					TTCTATCTAGTCGAGCCCAA	100583994						FALSE	FALSE
353	308	293	334	360	420	328	214	4930430F08RIK_2	4930430F08RIK	2	2	4930430F08RIK	68281		FALSE	ANTISENSE	68281_NM_175128.2_NC_000076.6_100577278_ANTISENSE					AGGATGGTGCCTTAGTACCA	100577278						FALSE	FALSE
483	421	511	560	477	280	401	309	4930430F08RIK_3	4930430F08RIK	3	3	4930430F08RIK	68281		FALSE	SENSE	68281_NM_175128.2_NC_000076.6_100578375_SENSE					AGAGTGCTGGATACCAGCAA	100578375						FALSE	FALSE
556	517	411	290	475	643	613	427	4930430F08RIK_4	4930430F08RIK	4	4	4930430F08RIK	68281		FALSE	ANTISENSE	68281_NM_175128.2_NC_000076.6_100589038_ANTISENSE					GGGTACCTGATGCTCCCGCT	100589038						FALSE	FALSE
733	832	603	662	722	1120	1295	1990	4930432K21RIK_1	4930432K21RIK	1	1	4930432K21RIK	74666		FALSE	ANTISENSE	74666_NM_029045.2_NC_000074.6_84161252_ANTISENSE					GCTCTTTGGGTGATCCTGCG	84161252						FALSE	FALSE
421	314	218	280	323	280	459	403	4930432K21RIK_2	4930432K21RIK	2	2	4930432K21RIK	74666		FALSE	SENSE	74666_NM_029045.2_NC_000074.6_84167287_SENSE					TGAGAAACAAGAGCCCGTGA	84167287						FALSE	FALSE
338	329	298	189	353	498	253	125	4930432K21RIK_3	4930432K21RIK	3	3	4930432K21RIK	74666		FALSE	ANTISENSE	74666_NM_029045.2_NC_000074.6_84166944_ANTISENSE					TCTTGAGCCACAGACCAGGT	84166944						FALSE	FALSE
399	395	443	569	376	406	506	666	4930432K21RIK_4	4930432K21RIK	4	4	4930432K21RIK	74666		FALSE	ANTISENSE	74666_NM_029045.2_NC_000074.6_84159511_ANTISENSE					GTAGTGTGAATGGACCATCA	84159511						FALSE	FALSE
704	670	406	512	572	468	415	449	4930433I11RIK_1	4930433I11RIK	1	1	4930433I11RIK	243944		FALSE	ANTISENSE	243944_NM_207248.3_NC_000073.6_40993483_ANTISENSE					CTGATCCCTCCAGACAACTG	40993483						FALSE	FALSE
681	1034	734	770	643	626	520	406	4930433I11RIK_2	4930433I11RIK	2	2	4930433I11RIK	243944		FALSE	SENSE	243944_NM_207248.3_NC_000073.6_40993003_SENSE					ATTCTACATCACTTGCACCC	40993003						FALSE	FALSE
655	649	703	612	537	649	367	333	4930433I11RIK_3	4930433I11RIK	3	3	4930433I11RIK	243944		FALSE	ANTISENSE	243944_NM_207248.3_NC_000073.6_40993214_ANTISENSE					AGTCAGGGTGTGATAAAGGA	40993214						FALSE	FALSE
704	848	789	868	583	596	840	590	4930433I11RIK_4	4930433I11RIK	4	4	4930433I11RIK	243944		FALSE	SENSE	243944_NM_207248.3_NC_000073.6_40993956_SENSE					TGCAGGTCTTCCATCCTCTG	40993956						FALSE	FALSE
428	354	390	273	395	608	714	506	4930435E12RIK_1	4930435E12RIK	1	1	4930435E12RIK	74663		FALSE	SENSE	74663_NM_029042.1_NC_000082.6_38828221_SENSE					AAGACTCTAGTGATCCACAC	38828221						FALSE	FALSE
689	922	918	1133	416	382	446	348	4930435E12RIK_2	4930435E12RIK	2	2	4930435E12RIK	74663		FALSE	SENSE	74663_NM_029042.1_NC_000082.6_38828334_SENSE					GCAGACTGACCAAGAAACTT	38828334						FALSE	FALSE
662	880	679	542	525	480	546	288	4930435E12RIK_3	4930435E12RIK	3	3	4930435E12RIK	74663		FALSE	ANTISENSE	74663_NM_029042.1_NC_000082.6_38828056_ANTISENSE					TCACTATCTTCAAATGTGCA	38828056						FALSE	FALSE
361	409	414	368	385	358	438	299	4930435E12RIK_4	4930435E12RIK	4	4	4930435E12RIK	74663		FALSE	SENSE	74663_NM_029042.1_NC_000082.6_38828159_SENSE					CATATAACAGAAAAACAGGC	38828159						FALSE	FALSE
1	9	0	0	23	0	0	0	4930444G20RIK_1	4930444G20RIK	1	1	4930444G20RIK	114671		FALSE	ANTISENSE	114671_NM_053264.2_NC_000076.6_22068003_ANTISENSE					TCTCTGTCACACTTTCATCG	22068003						FALSE	FALSE
444	313	256	206	400	390	266	182	4930444G20RIK_2	4930444G20RIK	2	2	4930444G20RIK	114671		FALSE	SENSE	114671_NM_053264.2_NC_000076.6_22067338_SENSE					TAGCTTATTCCCCAATAAGG	22067338						FALSE	FALSE
454	289	148	185	421	949	1894	1414	4930444G20RIK_3	4930444G20RIK	3	3	4930444G20RIK	114671		FALSE	SENSE	114671_NM_053264.2_NC_000076.6_22067868_SENSE					CCGAGAGAACATCCTAGCAA	22067868						FALSE	FALSE
255	252	143	153	353	236	369	318	4930444G20RIK_4	4930444G20RIK	4	4	4930444G20RIK	114671		FALSE	SENSE	114671_NM_053264.2_NC_000076.6_22067574_SENSE					GGCGAGTCAGAAGACAGTCG	22067574						FALSE	FALSE
482	762	804	625	416	298	620	258	4930447A16RIK_1	4930447A16RIK	1	1	4930447A16RIK	74892		FALSE	SENSE	74892_NM_029113.1_NC_000081.6_37425793_SENSE					TTGGAGCTATAAATTCACCA	37425793						FALSE	FALSE
558	670	644	570	601	600	531	408	4930447A16RIK_2	4930447A16RIK	2	2	4930447A16RIK	74892		FALSE	ANTISENSE	74892_NM_029113.1_NC_000081.6_37425683_ANTISENSE					GCAAAGCTCTCAAGGCCCGT	37425683						FALSE	FALSE
449	833	536	505	373	174	151	100	4930447A16RIK_3	4930447A16RIK	3	3	4930447A16RIK	74892		FALSE	SENSE	74892_NM_029113.1_NC_000081.6_37425662_SENSE					CAGGGAGCCTTGCGTTGGGG	37425662						FALSE	FALSE
473	857	900	877	571	565	490	497	4930447A16RIK_4	4930447A16RIK	4	4	4930447A16RIK	74892		FALSE	ANTISENSE	74892_NM_029113.1_NC_000081.6_37425737_ANTISENSE					GGTCATAAATTATTGCATGA	37425737						FALSE	FALSE
641	716	606	404	662	1365	1525	1398	4930447C04RIK_1	4930447C04RIK	1	1	4930447C04RIK	75801		FALSE	ANTISENSE	75801_NM_029444.2_NC_000078.6_72913262_ANTISENSE					TTATGAAAAACATCACATGT	72913262						FALSE	FALSE
142	210	168	151	225	141	400	561	4930447C04RIK_2	4930447C04RIK	2	2	4930447C04RIK	75801		FALSE	SENSE	75801_NM_029444.2_NC_000078.6_72909961_SENSE					AGAAATTAAAAATAGAGTGT	72909961						FALSE	FALSE
613	793	959	826	593	856	952	1047	4930447C04RIK_3	4930447C04RIK	3	3	4930447C04RIK	75801		FALSE	SENSE	75801_NM_029444.2_NC_000078.6_72898512_SENSE					ATCAACCAAATTACAATCAA	72898512						FALSE	FALSE
500	655	712	676	476	540	573	518	4930447C04RIK_4	4930447C04RIK	4	4	4930447C04RIK	75801		FALSE	SENSE	75801_NM_029444.2_NC_000078.6_72898780_SENSE					GATATTTAATGACTCTGGTA	72898780						FALSE	FALSE
418	446	432	372	435	376	531	464	4930449I24RIK_1	4930449I24RIK	1	1	4930449I24RIK	67410		FALSE	ANTISENSE	67410_NM_026136.2_NC_000071.6_146504664_ANTISENSE					CAGACTCTCCTGCCTCCCAG	146504664						FALSE	FALSE
511	348	320	459	311	204	173	76	4930449I24RIK_2	4930449I24RIK	2	2	4930449I24RIK	67410		FALSE	SENSE	67410_NM_026136.2_NC_000071.6_146502816_SENSE					CTATGACAGCCAAGAATACG	146502816						FALSE	FALSE
511	538	357	464	522	318	550	431	4930449I24RIK_3	4930449I24RIK	3	3	4930449I24RIK	67410		FALSE	SENSE	67410_NM_026136.2_NC_000071.6_146504341_SENSE					CTCCGTGCTGGAAGATCAGG	146504341						FALSE	FALSE
354	120	101	152	361	321	952	1364	4930449I24RIK_4	4930449I24RIK	4	4	4930449I24RIK	67410		FALSE	ANTISENSE	67410_NM_026136.2_NC_000071.6_146502871_ANTISENSE					GAAATATGGTGATACAGATG	146502871						FALSE	FALSE
624	931	818	633	676	776	866	1056	4930451I11RIK_1	4930451I11RIK	1	1	4930451I11RIK	78118		FALSE	ANTISENSE	78118_NM_183131.2_NC_000073.6_126831453_ANTISENSE					CATCAACATCCACACCCCTA	126831453						FALSE	FALSE
277	307	284	243	202	228	281	278	4930451I11RIK_2	4930451I11RIK	2	2	4930451I11RIK	78118		FALSE	SENSE	78118_NM_183131.2_NC_000073.6_126831411_SENSE					GGGGACCATAGAAACAGGTG	126831411						FALSE	FALSE
423	507	537	427	434	520	640	573	4930451I11RIK_3	4930451I11RIK	3	3	4930451I11RIK	78118		FALSE	SENSE	78118_NM_183131.2_NC_000073.6_126831004_SENSE					AAGAGATGGAACCCGGCCCT	126831004						FALSE	FALSE
369	285	170	95	283	437	498	342	4930451I11RIK_4	4930451I11RIK	4	4	4930451I11RIK	78118		FALSE	ANTISENSE	78118_NM_183131.2_NC_000073.6_126830922_ANTISENSE					TAAACCGGGCCACAGCAAGA	126830922						FALSE	FALSE
673	574	552	609	654	922	1548	1738	4930452B06RIK_1	4930452B06RIK	1	1	4930452B06RIK	74430		FALSE	ANTISENSE	74430_NM_028934.3_NC_000080.6_8578369_ANTISENSE					TTACGCTGGATCATGAAGAG	8578369						FALSE	FALSE
513	560	518	521	682	883	1242	1280	4930452B06RIK_2	4930452B06RIK	2	2	4930452B06RIK	74430		FALSE	ANTISENSE	74430_NM_028934.3_NC_000080.6_8536644_ANTISENSE					GCTTCGTGGAATAATATCTG	8536644						FALSE	FALSE
431	465	236	180	330	310	145	99	4930452B06RIK_3	4930452B06RIK	3	3	4930452B06RIK	74430		FALSE	SENSE	74430_NM_028934.3_NC_000080.6_8511172_SENSE					TGGATATTTCCTGAGAGCGG	8511172						FALSE	FALSE
579	635	547	644	440	348	363	209	4930452B06RIK_4	4930452B06RIK	4	4	4930452B06RIK	74430		FALSE	SENSE	74430_NM_028934.3_NC_000080.6_8518648_SENSE					CTGGCAGACGGAATAACCTA	8518648						FALSE	FALSE
344	355	208	266	400	301	307	217	4930453N24RIK_1	4930453N24RIK	1	1	4930453N24RIK	67609		FALSE	SENSE	67609_NM_026273.2_NC_000082.6_64768950_SENSE					AGAGCCAGTTACAAAGACGG	64768950						FALSE	FALSE
564	617	670	429	570	844	831	748	4930453N24RIK_2	4930453N24RIK	2	2	4930453N24RIK	67609		FALSE	SENSE	67609_NM_026273.2_NC_000082.6_64770738_SENSE					AGCCTGTGGACCGCCAAGGT	64770738						FALSE	FALSE
580	594	411	329	561	177	358	157	4930453N24RIK_3	4930453N24RIK	3	3	4930453N24RIK	67609		FALSE	ANTISENSE	67609_NM_026273.2_NC_000082.6_64769093_ANTISENSE					ACTTAAATATGACTTCTCGG	64769093						FALSE	FALSE
606	767	679	593	575	448	331	349	4930453N24RIK_4	4930453N24RIK	4	4	4930453N24RIK	67609		FALSE	SENSE	67609_NM_026273.2_NC_000082.6_64766794_SENSE					CAAAACACGACAGACTACCA	64766794						FALSE	FALSE
544	303	125	79	569	193	105	43	4930467E23RIK_1	4930467E23RIK	1	1	4930467E23RIK	626415		FALSE	SENSE	626415_NM_001039553.2_NC_000074.6_19729924_SENSE					ATTACAACGAGCGGCCAGCG	19729924						FALSE	FALSE
457	69	10	8	389	120	3	1	4930467E23RIK_2	4930467E23RIK	2	2	4930467E23RIK	626415		FALSE	ANTISENSE	626415_NM_001039553.2_NC_000074.6_19733746_ANTISENSE					TACCCCTGGATATAGCATGG	19733746						FALSE	FALSE
419	167	18	57	634	126	34	3	4930467E23RIK_3	4930467E23RIK	3	3	4930467E23RIK	626415		FALSE	SENSE	626415_NM_001039553.2_NC_000074.6_19729989_SENSE					ATCATGTGGATGAATCTGAT	19729989						FALSE	FALSE
294	37	35	4	381	107	144	114	4930467E23RIK_4	4930467E23RIK	4	4	4930467E23RIK	626415		FALSE	ANTISENSE	626415_NM_001039553.2_NC_000074.6_19729820_ANTISENSE					GACCCAGACATGAACGCCAC	19729820						FALSE	FALSE
485	525	347	501	599	983	1030	1038	4930468A15RIK_1	4930468A15RIK	1	1	4930468A15RIK	74987		FALSE	ANTISENSE	74987_NM_001201395.1_NC_000086.7_76583390_ANTISENSE					AATACAAAGGAACCATGCTA	76583390						FALSE	FALSE
381	602	623	704	529	1053	1423	1434	4930468A15RIK_2	4930468A15RIK	2	2	4930468A15RIK	74987		FALSE	ANTISENSE	74987_NM_001201395.1_NC_000086.7_76583199_ANTISENSE					TGGGCAACTCGAATATCCAG	76583199						FALSE	FALSE
517	756	738	784	472	581	1095	1043	4930468A15RIK_3	4930468A15RIK	3	3	4930468A15RIK	74987		FALSE	ANTISENSE	74987_NM_001201395.1_NC_000086.7_76583352_ANTISENSE					AAGAACCATACTCGCCATTG	76583352						FALSE	FALSE
325	546	412	275	255	456	295	269	4930468A15RIK_4	4930468A15RIK	4	4	4930468A15RIK	74987		FALSE	SENSE	74987_NM_001201395.1_NC_000086.7_76583270_SENSE					GAAAACCTGCATTTACCACC	76583270						FALSE	FALSE
320	339	257	231	315	225	304	170	4930474N05RIK_1	4930474N05RIK	1	1	4930474N05RIK	218921		FALSE	SENSE	218921_NM_175008.3_NC_000080.6_36095138_SENSE					AAGGGAAAAACTGTGACCAA	36095138						FALSE	FALSE
757	1059	896	943	655	899	851	1042	4930474N05RIK_2	4930474N05RIK	2	2	4930474N05RIK	218921		FALSE	ANTISENSE	218921_NM_175008.3_NC_000080.6_36096454_ANTISENSE					ATGTGTGCAGGAAGTTACAG	36096454						FALSE	FALSE
888	1010	896	875	768	1044	1189	1061	4930474N05RIK_3	4930474N05RIK	3	3	4930474N05RIK	218921		FALSE	SENSE	218921_NM_175008.3_NC_000080.6_36095070_SENSE					AAGGCCATGGAAGTGTCTGG	36095070						FALSE	FALSE
473	760	898	1204	498	418	715	623	4930474N05RIK_4	4930474N05RIK	4	4	4930474N05RIK	218921		FALSE	ANTISENSE	218921_NM_175008.3_NC_000080.6_36096415_ANTISENSE					TATGCTCAACAGAATGAGGG	36096415						FALSE	FALSE
540	717	752	670	431	671	575	774	4930480E11RIK_1	4930480E11RIK	1	1	4930480E11RIK	74910		FALSE	SENSE	74910_NM_001177966.2_NC_000086.7_78369936_SENSE					GAATCAGAGAAAGCTACCCA	78369936						FALSE	FALSE
968	1111	865	568	827	617	851	556	4930480E11RIK_2	4930480E11RIK	2	2	4930480E11RIK	74910		FALSE	SENSE	74910_NM_001177966.2_NC_000086.7_78369771_SENSE					GACATCCACTCCTTTCATGG	78369771						FALSE	FALSE
501	614	459	337	499	475	554	606	4930480E11RIK_3	4930480E11RIK	3	3	4930480E11RIK	74910		FALSE	ANTISENSE	74910_NM_001177966.2_NC_000086.7_78369998_ANTISENSE					AAGTGATCCAACTTGTATTG	78369998						FALSE	FALSE
335	464	530	475	444	839	884	845	4930480E11RIK_4	4930480E11RIK	4	4	4930480E11RIK	74910		FALSE	SENSE	74910_NM_001177966.2_NC_000086.7_78370139_SENSE					TAAATAAGAATAGCAAGCAT	78370139						FALSE	FALSE
400	363	309	297	353	237	187	141	4930486L24RIK_1	4930486L24RIK	1	1	4930486L24RIK	214639		FALSE	ANTISENSE	214639_NM_178098.2_NC_000079.6_60853309_ANTISENSE					TGCACTAAAAGCCCAACTAG	60853309						FALSE	FALSE
820	1041	629	457	825	1187	1536	1189	4930486L24RIK_2	4930486L24RIK	2	2	4930486L24RIK	214639		FALSE	SENSE	214639_NM_178098.2_NC_000079.6_60854846_SENSE					ATGTTCAATGGAATGAATGG	60854846						FALSE	FALSE
663	966	709	842	435	433	371	322	4930486L24RIK_3	4930486L24RIK	3	3	4930486L24RIK	214639		FALSE	ANTISENSE	214639_NM_178098.2_NC_000079.6_60853565_ANTISENSE					TTCTCCAATCTACATATTTG	60853565						FALSE	FALSE
206	96	78	48	253	189	104	154	4930486L24RIK_4	4930486L24RIK	4	4	4930486L24RIK	214639		FALSE	SENSE	214639_NM_178098.2_NC_000079.6_60853129_SENSE					CAATGGCGGCCTCGCAACTG	60853129						FALSE	FALSE
444	347	316	267	377	594	937	1085	4930502E18RIK_1	4930502E18RIK	1	1	4930502E18RIK	75013		FALSE	ANTISENSE	75013_NM_029142.1_NC_000086.7_53727530_ANTISENSE					TGACTGCGTTCAATCCACGA	53727530						FALSE	FALSE
550	661	696	844	363	556	687	619	4930502E18RIK_2	4930502E18RIK	2	2	4930502E18RIK	75013		FALSE	SENSE	75013_NM_029142.1_NC_000086.7_53733822_SENSE					GATGCTGACTACAATGGTCA	53733822						FALSE	FALSE
504	608	637	541	420	620	784	800	4930502E18RIK_3	4930502E18RIK	3	3	4930502E18RIK	75013		FALSE	SENSE	75013_NM_029142.1_NC_000086.7_53727389_SENSE					ACCTCACTACAAAACAAACA	53727389						FALSE	FALSE
421	313	280	164	394	1009	1721	1400	4930502E18RIK_4	4930502E18RIK	4	4	4930502E18RIK	75013		FALSE	SENSE	75013_NM_029142.1_NC_000086.7_53736296_SENSE					CAAACCTTATAATGGTGACC	53736296						FALSE	FALSE
225	468	663	504	251	291	344	113	4930503B20RIK_1	4930503B20RIK	1	1	4930503B20RIK	75015		FALSE	SENSE	75015_NM_029144.3_NC_000069.6_146650932_SENSE					CCGATGGAACCGAAACAAAG	146650932						FALSE	FALSE
502	683	472	354	486	210	180	227	4930503B20RIK_2	4930503B20RIK	2	2	4930503B20RIK	75015		FALSE	SENSE	75015_NM_029144.3_NC_000069.6_146650837_SENSE					AAGAAAAAATATGCTCTCGG	146650837						FALSE	FALSE
555	636	517	416	552	749	925	993	4930503B20RIK_3	4930503B20RIK	3	3	4930503B20RIK	75015		FALSE	ANTISENSE	75015_NM_029144.3_NC_000069.6_146651100_ANTISENSE					GAAAGCTCTCTTGATATCTG	146651100						FALSE	FALSE
764	966	675	733	527	569	360	504	4930503B20RIK_4	4930503B20RIK	4	4	4930503B20RIK	75015		FALSE	SENSE	75015_NM_029144.3_NC_000069.6_146651048_SENSE					GTACACCCAGACAAGAACCC	146651048						FALSE	FALSE
243	425	253	202	295	292	237	204	4930503E14RIK_1	4930503E14RIK	1	1	4930503E14RIK	74954		FALSE	SENSE	74954_NM_029131.3_NC_000080.6_44170341_SENSE					TCAGAAAGATAAATGCTGAG	44170341						FALSE	FALSE
427	440	301	192	391	558	414	224	4930503E14RIK_2	4930503E14RIK	2	2	4930503E14RIK	74954		FALSE	SENSE	74954_NM_029131.3_NC_000080.6_44171184_SENSE					GAATGAAATCATTCTGGGAA	44171184						FALSE	FALSE
226	99	45	79	361	61	88	68	4930503E14RIK_3	4930503E14RIK	3	3	4930503E14RIK	74954		FALSE	SENSE	74954_NM_029131.3_NC_000080.6_44171276_SENSE					GCTGCGCAGGCTATTTCACA	44171276						FALSE	FALSE
303	53	4	0	307	103	91	87	4930503E14RIK_4	4930503E14RIK	4	4	4930503E14RIK	74954		FALSE	SENSE	74954_NM_029131.3_NC_000080.6_44171244_SENSE					ATCAAGGAGAGACAAGACCA	44171244						FALSE	FALSE
395	520	280	266	366	171	110	75	4930503L19RIK_1	4930503L19RIK	1	1	4930503L19RIK	269033		FALSE	SENSE	269033_NM_172967.2_NC_000084.6_70469454_SENSE					TACGTACATATACCCGACAA	70469454						FALSE	FALSE
495	519	497	644	581	551	487	541	4930503L19RIK_2	4930503L19RIK	2	2	4930503L19RIK	269033		FALSE	ANTISENSE	269033_NM_172967.2_NC_000084.6_70468064_ANTISENSE					TAGTTACCCCTGAGACACTG	70468064						FALSE	FALSE
503	732	680	498	302	229	87	63	4930503L19RIK_3	4930503L19RIK	3	3	4930503L19RIK	269033		FALSE	SENSE	269033_NM_172967.2_NC_000084.6_70468407_SENSE					TGATTTGTTAAGACTTCCAG	70468407						FALSE	FALSE
240	181	196	219	239	214	182	118	4930503L19RIK_4	4930503L19RIK	4	4	4930503L19RIK	269033		FALSE	SENSE	269033_NM_172967.2_NC_000084.6_70467980_SENSE					CCTGAGGCAAATACTCCAAG	70467980						FALSE	FALSE
638	828	681	828	374	151	259	276	4930504O13RIK_1	4930504O13RIK	1	1	4930504O13RIK	403200		FALSE	ANTISENSE	403200_NM_207527.3_NC_000077.6_58447491_ANTISENSE					CGTTCATCGTAATTTCCCAG	58447491						FALSE	FALSE
570	774	515	585	582	501	706	844	4930504O13RIK_2	4930504O13RIK	2	2	4930504O13RIK	403200		FALSE	ANTISENSE	403200_NM_207527.3_NC_000077.6_58447363_ANTISENSE					CACACACTTTATCTTGTCCG	58447363						FALSE	FALSE
754	898	692	630	638	852	1232	792	4930504O13RIK_3	4930504O13RIK	3	3	4930504O13RIK	403200		FALSE	SENSE	403200_NM_207527.3_NC_000077.6_58447326_SENSE					CTCTCCGGCATCATAAACAC	58447326						FALSE	FALSE
320	269	217	183	254	411	474	367	4930504O13RIK_4	4930504O13RIK	4	4	4930504O13RIK	403200		FALSE	ANTISENSE	403200_NM_207527.3_NC_000077.6_58446383_ANTISENSE					TGCATTTCATCAGCTGAATG	58446383						FALSE	FALSE
492	534	577	347	581	733	691	778	4930505A04RIK_1	4930505A04RIK	1	1	4930505A04RIK	75087		FALSE	SENSE	75087_NM_001100394.1_NC_000077.6_30446238_SENSE					CGGATGCAAAAGCCTTCTTG	30446238						FALSE	FALSE
830	762	732	762	775	1459	1401	1207	4930505A04RIK_2	4930505A04RIK	2	2	4930505A04RIK	75087		FALSE	ANTISENSE	75087_NM_001100394.1_NC_000077.6_30446277_ANTISENSE					GTTTGACTGGCAAAACCAAT	30446277						FALSE	FALSE
500	479	317	298	444	575	722	598	4930505A04RIK_3	4930505A04RIK	3	3	4930505A04RIK	75087		FALSE	SENSE	75087_NM_001100394.1_NC_000077.6_30454775_SENSE					ACAACACCCAAAACCATGTG	30454775						FALSE	FALSE
263	413	181	204	372	342	493	482	4930505A04RIK_4	4930505A04RIK	4	4	4930505A04RIK	75087		FALSE	SENSE	75087_NM_001100394.1_NC_000077.6_30454672_SENSE					AAAGGGCCAGAAAAGCAGGT	30454672						FALSE	FALSE
392	251	337	325	346	615	694	600	4930506M07RIK_1	4930506M07RIK	1	1	4930506M07RIK	71653		FALSE	SENSE	71653_NM_001114312.1_NC_000085.6_59038318_SENSE					GGGGCCAGACGTAATTACAG	59038318						FALSE	FALSE
577	499	788	792	510	357	546	359	4930506M07RIK_2	4930506M07RIK	2	2	4930506M07RIK	71653		FALSE	ANTISENSE	71653_NM_001114312.1_NC_000085.6_59015538_ANTISENSE					ACTTACCGGATTGGATTGGG	59015538						FALSE	FALSE
548	655	489	400	436	384	546	482	4930506M07RIK_3	4930506M07RIK	3	3	4930506M07RIK	71653		FALSE	SENSE	71653_NM_001114312.1_NC_000085.6_59035064_SENSE					AAACCTCAAGAGCAAACTCG	59035064						FALSE	FALSE
610	546	464	344	486	342	433	244	4930506M07RIK_4	4930506M07RIK	4	4	4930506M07RIK	71653		FALSE	SENSE	71653_NM_001114312.1_NC_000085.6_59041939_SENSE					TTCACATATGGTTATAGAGG	59041939						FALSE	FALSE
523	1061	686	744	460	876	887	725	4930513O06RIK_1	4930513O06RIK	1	1	4930513O06RIK	75125		FALSE	ANTISENSE	75125_NM_029174.1_NC_000086.7_139090917_ANTISENSE					CATACTCTATTTGCTCAGTG	139090917						FALSE	FALSE
954	1453	1266	1258	1072	1614	1569	1153	4930513O06RIK_2	4930513O06RIK	2	2	4930513O06RIK	75125		FALSE	ANTISENSE	75125_NM_029174.1_NC_000086.7_139090849_ANTISENSE					ACTTCTGTTTCCAATGCAAA	139090849						FALSE	FALSE
364	533	333	351	397	421	340	294	4930513O06RIK_3	4930513O06RIK	3	3	4930513O06RIK	75125		FALSE	SENSE	75125_NM_029174.1_NC_000086.7_139090892_SENSE					CACAGTGATAGAGGAAGGCG	139090892						FALSE	FALSE
797	1044	876	798	808	1088	1106	984	4930513O06RIK_4	4930513O06RIK	4	4	4930513O06RIK	75125		FALSE	SENSE	75125_NM_029174.1_NC_000086.7_139090985_SENSE					CTATGGATGCATGCACAGTG	139090985						FALSE	FALSE
636	918	797	654	605	628	844	804	4930519G04RIK_1	4930519G04RIK	1	1	4930519G04RIK	67593		FALSE	SENSE	67593_NM_026263.2_NC_000071.6_114870725_SENSE					CCTCCTACCAGATTCCAACA	114870725						FALSE	FALSE
596	834	615	584	555	1065	871	811	4930519G04RIK_2	4930519G04RIK	2	2	4930519G04RIK	67593		FALSE	ANTISENSE	67593_NM_026263.2_NC_000071.6_114863493_ANTISENSE					CATGTACTTCTGGATATACC	114863493						FALSE	FALSE
639	695	514	548	502	463	353	245	4930519G04RIK_3	4930519G04RIK	3	3	4930519G04RIK	67593		FALSE	SENSE	67593_NM_026263.2_NC_000071.6_114870184_SENSE					CAGATGAAGACGTTCCTCAG	114870184						FALSE	FALSE
715	718	714	543	609	1488	2207	2744	4930519G04RIK_4	4930519G04RIK	4	4	4930519G04RIK	67593		FALSE	ANTISENSE	67593_NM_026263.2_NC_000071.6_114874340_ANTISENSE					CAACCTACTCGGGTATTCGA	114874340						FALSE	FALSE
326	536	532	515	464	611	780	875	4930522H14RIK_1	4930522H14RIK	1	1	4930522H14RIK	67646		FALSE	SENSE	67646_NM_026291.3_NC_000070.6_109527942_SENSE					GGTTCCTGATTTGCAAACGA	109527942						FALSE	FALSE
516	686	940	682	424	331	354	361	4930522H14RIK_2	4930522H14RIK	2	2	4930522H14RIK	67646		FALSE	SENSE	67646_NM_026291.3_NC_000070.6_109524410_SENSE					TTTGGTGAAAATATGAAGCA	109524410						FALSE	FALSE
627	951	683	443	770	709	1018	866	4930522H14RIK_3	4930522H14RIK	3	3	4930522H14RIK	67646		FALSE	ANTISENSE	67646_NM_026291.3_NC_000070.6_109505762_ANTISENSE					TTGCTACTGAGGTCACCTCA	109505762						FALSE	FALSE
814	1222	1418	1279	761	741	680	621	4930522H14RIK_4	4930522H14RIK	4	4	4930522H14RIK	67646		FALSE	ANTISENSE	67646_NM_026291.3_NC_000070.6_109528019_ANTISENSE					AGCTCCAGCAGCCATAAAGT	109528019						FALSE	FALSE
486	712	578	561	450	484	348	314	4930523C07RIK_1	4930523C07RIK	1	1	4930523C07RIK	67647		FALSE	SENSE	67647_NM_001162896.1_NC_000067.6_160075221_SENSE					ATCCGGATCAGACACGAAAG	160075221						FALSE	FALSE
557	633	402	282	515	574	652	562	4930523C07RIK_2	4930523C07RIK	2	2	4930523C07RIK	67647		FALSE	ANTISENSE	67647_NM_001162896.1_NC_000067.6_160075330_ANTISENSE					GGCTGTTGGTTGCTCTTAGG	160075330						FALSE	FALSE
354	311	185	250	322	74	53	29	4930523C07RIK_3	4930523C07RIK	3	3	4930523C07RIK	67647		FALSE	ANTISENSE	67647_NM_001162896.1_NC_000067.6_160075274_ANTISENSE					GAGGGTGAGAACCACCACCA	160075274						FALSE	FALSE
307	461	518	353	263	324	183	282	4930523C07RIK_4	4930523C07RIK	4	4	4930523C07RIK	67647		FALSE	ANTISENSE	67647_NM_001162896.1_NC_000067.6_160075292_ANTISENSE					ATGGCAACAGATGAAGAAGA	160075292						FALSE	FALSE
572	779	403	354	414	712	1140	1241	4930524B15RIK_1	4930524B15RIK	1	1	4930524B15RIK	67592		FALSE	ANTISENSE	67592_NM_026262.1_NC_000077.6_31965702_ANTISENSE					CGGGTCACGTAGATTAAGCG	31965702						FALSE	FALSE
405	441	383	388	244	283	271	165	4930524B15RIK_2	4930524B15RIK	2	2	4930524B15RIK	67592		FALSE	SENSE	67592_NM_026262.1_NC_000077.6_31965776_SENSE					CTCCGAGGTTTCGGCCATCG	31965776						FALSE	FALSE
933	1212	942	749	740	573	607	656	4930524B15RIK_3	4930524B15RIK	3	3	4930524B15RIK	67592		FALSE	ANTISENSE	67592_NM_026262.1_NC_000077.6_31965874_ANTISENSE					ATCCGGGGTGTCAGTGACCC	31965874						FALSE	FALSE
628	646	497	547	470	658	788	818	4930524B15RIK_4	4930524B15RIK	4	4	4930524B15RIK	67592		FALSE	ANTISENSE	67592_NM_026262.1_NC_000077.6_31965737_ANTISENSE					TCAGCTGCCACACGCCATGG	31965737						FALSE	FALSE
497	667	921	740	411	666	556	276	4930524N10RIK_1	4930524N10RIK	1	1	4930524N10RIK	75071		FALSE	SENSE	75071_NM_001256259.1_NC_000086.7_154339785_SENSE					ACAGCCCTATAAACTCGACC	154339785						FALSE	FALSE
440	627	308	311	359	279	364	390	4930524N10RIK_2	4930524N10RIK	2	2	4930524N10RIK	75071		FALSE	ANTISENSE	75071_NM_001256259.1_NC_000086.7_154339879_ANTISENSE					AAAGTCCAATGTAAACAAGC	154339879						FALSE	FALSE
291	502	527	532	193	125	159	67	4930524N10RIK_3	4930524N10RIK	3	3	4930524N10RIK	75071		FALSE	ANTISENSE	75071_NM_001256259.1_NC_000086.7_154339843_ANTISENSE					CAGAGAAGATAAATTCCCAA	154339843						FALSE	FALSE
556	1016	1026	929	447	797	990	673	4930524N10RIK_4	4930524N10RIK	4	4	4930524N10RIK	75071		FALSE	ANTISENSE	75071_NM_001256259.1_NC_000086.7_154339685_ANTISENSE					TTTGAGTATGCTGACCCTAA	154339685						FALSE	FALSE
610	1195	1191	1267	346	363	341	136	4930538K18RIK_1	4930538K18RIK	1	1	4930538K18RIK	75180		FALSE	ANTISENSE	75180_NM_029198.3_NC_000070.6_119209963_ANTISENSE					CAGTTGAATAAAAACACATG	119209963						FALSE	FALSE
428	772	736	715	476	346	146	174	4930538K18RIK_2	4930538K18RIK	2	2	4930538K18RIK	75180		FALSE	ANTISENSE	75180_NM_029198.3_NC_000070.6_119209381_ANTISENSE					CCAAAACACAGGAAGCATAG	119209381						FALSE	FALSE
367	515	452	509	416	897	1106	725	4930538K18RIK_3	4930538K18RIK	3	3	4930538K18RIK	75180		FALSE	ANTISENSE	75180_NM_029198.3_NC_000070.6_119210010_ANTISENSE					ATGGCCAGGAACCCATTCAG	119210010						FALSE	FALSE
750	595	666	766	697	519	413	444	4930538K18RIK_4	4930538K18RIK	4	4	4930538K18RIK	75180		FALSE	ANTISENSE	75180_NM_029198.3_NC_000070.6_119210883_ANTISENSE					TAGACTCACCCAGTTTGTGT	119210883						FALSE	FALSE
551	429	522	508	729	651	871	971	4930539E08RIK_1	4930539E08RIK	1	1	4930539E08RIK	207819		FALSE	SENSE	207819_NM_172450.3_NC_000083.6_28909709_SENSE					GAGCCCATCTCACTTTGCAG	28909709						FALSE	FALSE
402	548	496	422	537	828	1327	1308	4930539E08RIK_2	4930539E08RIK	2	2	4930539E08RIK	207819		FALSE	SENSE	207819_NM_172450.3_NC_000083.6_28904555_SENSE					TGCCATATTTCAGGGACCCG	28904555						FALSE	FALSE
742	818	672	725	751	731	678	591	4930539E08RIK_3	4930539E08RIK	3	3	4930539E08RIK	207819		FALSE	ANTISENSE	207819_NM_172450.3_NC_000083.6_28909383_ANTISENSE					CCTTGCGCTTCAGCGGTCTG	28909383						FALSE	FALSE
620	665	375	383	605	604	506	324	4930539E08RIK_4	4930539E08RIK	4	4	4930539E08RIK	207819		FALSE	SENSE	207819_NM_172450.3_NC_000083.6_28909554_SENSE					TGCTGAATATCTTACTCATG	28909554						FALSE	FALSE
627	1111	922	1154	646	975	1592	1753	4930544D05RIK_1	4930544D05RIK	1	1	4930544D05RIK	668433		FALSE	ANTISENSE	668433_NM_001145537.1_NC_000077.6_70616208_ANTISENSE					GCGACTTGTCGGATTCCAGG	70616208						FALSE	FALSE
292	167	139	245	253	251	283	211	4930544D05RIK_2	4930544D05RIK	2	2	4930544D05RIK	668433		FALSE	SENSE	668433_NM_001145537.1_NC_000077.6_70616439_SENSE					GAGGTGCAGCGACTGGACGG	70616439						FALSE	FALSE
559	678	550	612	394	472	372	238	4930544D05RIK_3	4930544D05RIK	3	3	4930544D05RIK	668433		FALSE	ANTISENSE	668433_NM_001145537.1_NC_000077.6_70616297_ANTISENSE					GAGCAGCACCTCTAACAAGG	70616297						FALSE	FALSE
314	329	262	401	464	659	1076	787	4930544D05RIK_4	4930544D05RIK	4	4	4930544D05RIK	668433		FALSE	SENSE	668433_NM_001145537.1_NC_000077.6_70616173_SENSE					CTCACGAATATCTGGTGCAA	70616173						FALSE	FALSE
708	948	1093	1059	571	686	634	581	4930544G11RIK_1	4930544G11RIK	1	1	4930544G11RIK	67653		FALSE	ANTISENSE	67653_NM_001161773.1_NC_000072.6_65952894_ANTISENSE					ACATAGTTCTCAAATACTGT	65952894						FALSE	FALSE
353	401	247	389	453	412	510	266	4930544G11RIK_2	4930544G11RIK	2	2	4930544G11RIK	67653		FALSE	SENSE	67653_NM_001161773.1_NC_000072.6_65952987_SENSE					AAGAAGATTATGATCGCCTG	65952987						FALSE	FALSE
909	1001	920	878	660	823	1086	1123	4930544G11RIK_3	4930544G11RIK	3	3	4930544G11RIK	67653		FALSE	ANTISENSE	67653_NM_001161773.1_NC_000072.6_65953127_ANTISENSE					GATCCTTCTTACTCCCAACC	65953127						FALSE	FALSE
693	796	1118	1050	558	894	1670	1942	4930544G11RIK_4	4930544G11RIK	4	4	4930544G11RIK	67653		FALSE	ANTISENSE	67653_NM_001161773.1_NC_000072.6_65953073_ANTISENSE					CTTCTGGAATCCATTTATGT	65953073						FALSE	FALSE
285	331	291	209	308	395	316	405	4930548H24RIK_1	4930548H24RIK	1	1	4930548H24RIK	67656		FALSE	SENSE	67656_NM_026296.3_NC_000071.6_31487653_SENSE					CAGGTTCGCCAAGCAAACTG	31487653						FALSE	FALSE
480	620	557	421	537	644	720	276	4930548H24RIK_2	4930548H24RIK	2	2	4930548H24RIK	67656		FALSE	ANTISENSE	67656_NM_026296.3_NC_000071.6_31486281_ANTISENSE					CAGAACTCAGGCATGCATTG	31486281						FALSE	FALSE
440	605	279	178	411	672	996	924	4930548H24RIK_3	4930548H24RIK	3	3	4930548H24RIK	67656		FALSE	SENSE	67656_NM_026296.3_NC_000071.6_31486105_SENSE					GCAAATTCAGTCGACCTGCT	31486105						FALSE	FALSE
459	738	753	847	299	572	359	468	4930548H24RIK_4	4930548H24RIK	4	4	4930548H24RIK	67656		FALSE	SENSE	67656_NM_026296.3_NC_000071.6_31487574_SENSE					AAAAGAAACACGGGCAACTG	31487574						FALSE	FALSE
496	714	529	557	348	335	209	250	4930549C01RIK_1	4930549C01RIK	1	1	4930549C01RIK	67663		FALSE	SENSE	67663_NM_026300.2_NC_000070.6_136612906_SENSE					TCCAGGATAAGGTCCTTGAA	136612906						FALSE	FALSE
183	305	115	132	226	361	231	249	4930549C01RIK_2	4930549C01RIK	2	2	4930549C01RIK	67663		FALSE	ANTISENSE	67663_NM_026300.2_NC_000070.6_136610540_ANTISENSE					CAGAAGAAGCAAGGAACCCG	136610540						FALSE	FALSE
447	639	508	407	385	511	967	1420	4930549C01RIK_3	4930549C01RIK	3	3	4930549C01RIK	67663		FALSE	SENSE	67663_NM_026300.2_NC_000070.6_136612850_SENSE					CAAAAACAACGTCAAAAACA	136612850						FALSE	FALSE
496	705	752	711	381	501	320	269	4930549C01RIK_4	4930549C01RIK	4	4	4930549C01RIK	67663		FALSE	ANTISENSE	67663_NM_026300.2_NC_000070.6_136610604_ANTISENSE					AGGAGGAAGGCAAACAAGAT	136610604						FALSE	FALSE
846	720	562	485	786	886	663	769	4930550C14RIK_1	4930550C14RIK	1	1	4930550C14RIK	75311		FALSE	ANTISENSE	75311_NM_029247.3_NC_000075.6_53411810_ANTISENSE					ATGTACCTCACTATCTGACG	53411810						FALSE	FALSE
488	1043	1118	1188	491	525	411	395	4930550C14RIK_2	4930550C14RIK	2	2	4930550C14RIK	75311		FALSE	SENSE	75311_NM_029247.3_NC_000075.6_53421749_SENSE					GTGTAGAGAACAACGGCTGG	53421749						FALSE	FALSE
294	418	381	533	352	289	397	336	4930550C14RIK_3	4930550C14RIK	3	3	4930550C14RIK	75311		FALSE	SENSE	75311_NM_029247.3_NC_000075.6_53408119_SENSE					TAGCTGCAAGAATCATTCAG	53408119						FALSE	FALSE
403	249	235	160	326	257	261	133	4930550C14RIK_4	4930550C14RIK	4	4	4930550C14RIK	75311		FALSE	SENSE	75311_NM_029247.3_NC_000075.6_53414387_SENSE					AAGTCCGATTCAGGTTGGGT	53414387						FALSE	FALSE
695	689	658	638	636	748	707	605	4930550L24RIK_1	4930550L24RIK	1	1	4930550L24RIK	75352		FALSE	ANTISENSE	75352_NM_023774.3_NC_000086.7_58919362_ANTISENSE					TGATCCGCCCATCATAGGTG	58919362						FALSE	FALSE
587	867	642	604	376	147	78	169	4930550L24RIK_2	4930550L24RIK	2	2	4930550L24RIK	75352		FALSE	ANTISENSE	75352_NM_023774.3_NC_000086.7_58919428_ANTISENSE					CTTCCATGAAGATTATACCA	58919428						FALSE	FALSE
484	371	451	495	482	325	243	246	4930550L24RIK_3	4930550L24RIK	3	3	4930550L24RIK	75352		FALSE	ANTISENSE	75352_NM_023774.3_NC_000086.7_58919107_ANTISENSE					TGAGCATTAACTTGGTGCGG	58919107						FALSE	FALSE
431	331	380	386	533	838	963	884	4930550L24RIK_4	4930550L24RIK	4	4	4930550L24RIK	75352		FALSE	SENSE	75352_NM_023774.3_NC_000086.7_58919304_SENSE					GGTCTGTGGCATCGAAGTAA	58919304						FALSE	FALSE
161	10	2	0	199	52	4	0	4930555G01RIK_1	4930555G01RIK	1	1	4930555G01RIK	108978		FALSE	SENSE	108978_NM_175393.4_NC_000080.6_5051677_SENSE					TAAGGAAGATCAGCAATGAG	5051677						FALSE	FALSE
468	234	175	186	450	229	96	77	4930555G01RIK_2	4930555G01RIK	2	2	4930555G01RIK	108978		FALSE	ANTISENSE	108978_NM_175393.4_NC_000080.6_5052788_ANTISENSE					CAGTTCCATGGAGTACTGCA	5052788						FALSE	FALSE
552	395	277	204	574	321	586	795	4930555G01RIK_3	4930555G01RIK	3	3	4930555G01RIK	108978		FALSE	SENSE	108978_NM_175393.4_NC_000080.6_5050746_SENSE					AGGCTATGTCTGAAAGGGAA	5050746						FALSE	FALSE
398	430	428	298	284	152	33	17	4930555G01RIK_4	4930555G01RIK	4	4	4930555G01RIK	108978		FALSE	SENSE	108978_NM_175393.4_NC_000080.6_5050831_SENSE					GAAGGAAATTGTTCTGGAGA	5050831						FALSE	FALSE
717	983	1080	1157	553	581	627	592	4930557A04RIK_1	4930557A04RIK	1	1	4930557A04RIK	385317		FALSE	ANTISENSE	385317_NM_029229.1_NC_000086.7_9849816_ANTISENSE					GGTGTTCTGCTTCGCTAACA	9849816						FALSE	FALSE
564	646	580	600	379	416	400	534	4930557A04RIK_2	4930557A04RIK	2	2	4930557A04RIK	385317		FALSE	SENSE	385317_NM_029229.1_NC_000086.7_9849791_SENSE					TAGCGTTGCTCCCTCTTCAG	9849791						FALSE	FALSE
624	726	558	549	631	1050	926	1176	4930557A04RIK_3	4930557A04RIK	3	3	4930557A04RIK	385317		FALSE	SENSE	385317_NM_029229.1_NC_000086.7_9849935_SENSE					CATTCTTGAGCTGACTGTCA	9849935						FALSE	FALSE
453	554	506	593	400	747	917	928	4930557A04RIK_4	4930557A04RIK	4	4	4930557A04RIK	385317		FALSE	ANTISENSE	385317_NM_029229.1_NC_000086.7_9849855_ANTISENSE					AAGAGTTCAGGCATTTGGAC	9849855						FALSE	FALSE
235	276	202	286	257	237	192	155	4930558K02RIK_1	4930558K02RIK	1	1	4930558K02RIK	75368		FALSE	ANTISENSE	75368_NM_001204904.1_NC_000067.6_161964890_ANTISENSE					CTTGTACGAAGTCAGAACAA	161964890						FALSE	FALSE
500	613	562	653	567	668	1073	1496	4930558K02RIK_2	4930558K02RIK	2	2	4930558K02RIK	75368		FALSE	SENSE	75368_NM_001204904.1_NC_000067.6_161964827_SENSE					AAATCCAGACTTCCTATCAA	161964827						FALSE	FALSE
216	264	228	141	191	233	245	176	4930558K02RIK_3	4930558K02RIK	3	3	4930558K02RIK	75368		FALSE	SENSE	75368_NM_001204904.1_NC_000067.6_161957094_SENSE					TATCAAAAAGTGAAAACGGT	161957094						FALSE	FALSE
377	709	966	1148	362	632	820	645	4930558K02RIK_4	4930558K02RIK	4	4	4930558K02RIK	75368		FALSE	SENSE	75368_NM_001204904.1_NC_000067.6_161952605_SENSE					CCCAGAATTCTGTGAATCAC	161952605						FALSE	FALSE
510	280	238	317	520	629	369	384	4930562C15RIK_1	4930562C15RIK	1	1	4930562C15RIK	78809		FALSE	ANTISENSE	78809_NM_030192.1_NC_000082.6_4850451_ANTISENSE					GATGAAGGGCCCTTACGGCG	4850451						FALSE	FALSE
414	502	493	344	346	436	412	355	4930562C15RIK_2	4930562C15RIK	2	2	4930562C15RIK	78809		FALSE	ANTISENSE	78809_NM_030192.1_NC_000082.6_4849847_ANTISENSE					CAGGCCCAGGCACAAAACCA	4849847						FALSE	FALSE
202	262	348	370	266	347	298	156	4930562C15RIK_3	4930562C15RIK	3	3	4930562C15RIK	78809		FALSE	SENSE	78809_NM_030192.1_NC_000082.6_4850708_SENSE					TCCAACACACCCTTCGATGA	4850708						FALSE	FALSE
369	322	356	304	430	302	271	235	4930562C15RIK_4	4930562C15RIK	4	4	4930562C15RIK	78809		FALSE	SENSE	78809_NM_030192.1_NC_000082.6_4850146_SENSE					ATACCCGGAAGGCTATCAGG	4850146						FALSE	FALSE
442	423	390	344	476	451	680	520	4930563D23RIK_1	4930563D23RIK	1	1	4930563D23RIK	75328		FALSE	ANTISENSE	75328_NM_029252.2_NC_000082.6_92321186_ANTISENSE					GCGTGTAGGATACACCACGA	92321186						FALSE	FALSE
724	871	1120	857	454	525	395	404	4930563D23RIK_2	4930563D23RIK	2	2	4930563D23RIK	75328		FALSE	SENSE	75328_NM_029252.2_NC_000082.6_92321336_SENSE					GTCAGTTTGACAGCGCCAAG	92321336						FALSE	FALSE
487	567	374	341	526	974	862	1146	4930563D23RIK_3	4930563D23RIK	3	3	4930563D23RIK	75328		FALSE	ANTISENSE	75328_NM_029252.2_NC_000082.6_92321141_ANTISENSE					AGGAACATGCGATATTTCCA	92321141						FALSE	FALSE
792	757	628	803	697	537	737	445	4930563D23RIK_4	4930563D23RIK	4	4	4930563D23RIK	75328		FALSE	SENSE	75328_NM_029252.2_NC_000082.6_92321227_SENSE					AGAAACTCTTGTCACTGGGG	92321227						FALSE	FALSE
449	697	622	660	422	433	922	1002	4930564B18RIK_1	4930564B18RIK	1	1	4930564B18RIK	75272		FALSE	ANTISENSE	75272_NM_029230.1_NC_000080.6_75658709_ANTISENSE					TTGGGAAGGTCAAGACTCGA	75658709						FALSE	FALSE
810	906	606	674	770	986	1301	1134	4930564B18RIK_2	4930564B18RIK	2	2	4930564B18RIK	75272		FALSE	ANTISENSE	75272_NM_029230.1_NC_000080.6_75658806_ANTISENSE					AGACCCTATAGACTCATCCT	75658806						FALSE	FALSE
543	684	576	821	538	751	824	667	4930564B18RIK_3	4930564B18RIK	3	3	4930564B18RIK	75272		FALSE	SENSE	75272_NM_029230.1_NC_000080.6_75658947_SENSE					TCTGTTTCAAGCAACATGCA	75658947						FALSE	FALSE
690	643	678	686	510	820	1147	1320	4930564B18RIK_4	4930564B18RIK	4	4	4930564B18RIK	75272		FALSE	SENSE	75272_NM_029230.1_NC_000080.6_75658878_SENSE					GTCTGAGGAGGACTACCTGG	75658878						FALSE	FALSE
608	950	586	527	581	785	931	619	4930564D02RIK_1	4930564D02RIK	1	1	4930564D02RIK	75269		FALSE	SENSE	75269_NM_029228.1_NC_000069.6_105077845_SENSE					GAAGATGGACAAAACACCAG	105077845						FALSE	FALSE
452	420	244	239	493	395	725	612	4930564D02RIK_2	4930564D02RIK	2	2	4930564D02RIK	75269		FALSE	SENSE	75269_NM_029228.1_NC_000069.6_105078314_SENSE					AGCCATGGCTCCCTAAGCAG	105078314						FALSE	FALSE
304	536	396	319	381	484	698	279	4930564D02RIK_3	4930564D02RIK	3	3	4930564D02RIK	75269		FALSE	SENSE	75269_NM_029228.1_NC_000069.6_105078348_SENSE					GAAACAGCAATCAGAGCAGG	105078348						FALSE	FALSE
648	818	939	1154	562	622	975	1006	4930564D02RIK_4	4930564D02RIK	4	4	4930564D02RIK	75269		FALSE	SENSE	75269_NM_029228.1_NC_000069.6_105078434_SENSE					CAATCCTGAGCAGAACCGGT	105078434						FALSE	FALSE
258	240	169	185	311	181	114	149	4930567H17RIK_1	4930567H17RIK	1	1	4930567H17RIK	619303		FALSE	ANTISENSE	619303_NM_001033807.2_NC_000086.7_70394408_ANTISENSE					CATATCTAAGGTACCATGAG	70394408						FALSE	FALSE
389	606	574	498	399	514	893	1024	4930567H17RIK_2	4930567H17RIK	2	2	4930567H17RIK	619303		FALSE	SENSE	619303_NM_001033807.2_NC_000086.7_70394581_SENSE					CTGCAGGCAACCCCTCCATG	70394581						FALSE	FALSE
399	599	683	675	333	520	885	922	4930567H17RIK_3	4930567H17RIK	3	3	4930567H17RIK	619303		FALSE	SENSE	619303_NM_001033807.2_NC_000086.7_70394517_SENSE					CCCAGCCGAAAGTCCAACTC	70394517						FALSE	FALSE
401	406	359	307	377	407	378	398	4930567H17RIK_4	4930567H17RIK	4	4	4930567H17RIK	619303		FALSE	ANTISENSE	619303_NM_001033807.2_NC_000086.7_70394478_ANTISENSE					ATATTCTGTGTCATTATACG	70394478						FALSE	FALSE
631	766	776	1059	476	279	244	159	4930568D16RIK_1	4930568D16RIK	1	1	4930568D16RIK	75859		FALSE	ANTISENSE	75859_NM_029463.1_NC_000068.7_35364772_ANTISENSE					AGCAGGCATACATCTTCTGT	35364772						FALSE	FALSE
622	524	423	419	532	568	312	391	4930568D16RIK_2	4930568D16RIK	2	2	4930568D16RIK	75859		FALSE	SENSE	75859_NM_029463.1_NC_000068.7_35354984_SENSE					TGCTGATAAGTACTTCATGG	35354984						FALSE	FALSE
454	470	254	320	401	782	680	538	4930568D16RIK_3	4930568D16RIK	3	3	4930568D16RIK	75859		FALSE	SENSE	75859_NM_029463.1_NC_000068.7_35355618_SENSE					ATGTTATAGCAACAACTGGT	35355618						FALSE	FALSE
738	944	896	848	684	655	1002	1164	4930568D16RIK_4	4930568D16RIK	4	4	4930568D16RIK	75859		FALSE	ANTISENSE	75859_NM_029463.1_NC_000068.7_35354732_ANTISENSE					TTGAGCTACAGATTTGCCCA	35354732						FALSE	FALSE
744	1033	665	478	640	669	860	676	4930571K23RIK_1	4930571K23RIK	1	1	4930571K23RIK	75861		FALSE	ANTISENSE	75861_NM_001145759.1_NC_000073.6_125369181_ANTISENSE					GTACTACGGACAGTCTTTGG	125369181						FALSE	FALSE
365	202	209	220	331	188	132	93	4930571K23RIK_2	4930571K23RIK	2	2	4930571K23RIK	75861		FALSE	ANTISENSE	75861_NM_001145759.1_NC_000073.6_125369124_ANTISENSE					TGTGCCTGGACCTCTAAGCT	125369124						FALSE	FALSE
731	504	336	407	560	771	994	1542	4930571K23RIK_3	4930571K23RIK	3	3	4930571K23RIK	75861		FALSE	ANTISENSE	75861_NM_001145759.1_NC_000073.6_125369281_ANTISENSE					TTCATAGCCACTGCTTGTGG	125369281						FALSE	FALSE
506	513	553	650	535	827	834	755	4930571K23RIK_4	4930571K23RIK	4	4	4930571K23RIK	75861		FALSE	SENSE	75861_NM_001145759.1_NC_000073.6_125369254_SENSE					CACACAGAGCCTCAAGCCAG	125369254						FALSE	FALSE
504	990	825	993	499	627	1010	665	4930578C19RIK_1	4930578C19RIK	1	1	4930578C19RIK	75905		FALSE	SENSE	75905_NM_175228.3_NC_000086.7_18423669_SENSE					ACAAAGACTCTTGGACCGTG	18423669						FALSE	FALSE
619	692	456	450	395	580	739	580	4930578C19RIK_2	4930578C19RIK	2	2	4930578C19RIK	75905		FALSE	ANTISENSE	75905_NM_175228.3_NC_000086.7_18461090_ANTISENSE					CATTGCATTTATCAAGACCG	18461090						FALSE	FALSE
700	1136	662	642	492	471	498	464	4930578C19RIK_3	4930578C19RIK	3	3	4930578C19RIK	75905		FALSE	ANTISENSE	75905_NM_175228.3_NC_000086.7_18420585_ANTISENSE					ACTGACCAGGAATCTACCAC	18420585						FALSE	FALSE
621	819	623	455	472	497	389	237	4930578C19RIK_4	4930578C19RIK	4	4	4930578C19RIK	75905		FALSE	SENSE	75905_NM_175228.3_NC_000086.7_18447758_SENSE					ACTCAGATGACTCTAAAACC	18447758						FALSE	FALSE
432	462	379	298	373	386	770	1078	4930578I06RIK_1	4930578I06RIK	1	1	4930578I06RIK	67750		FALSE	SENSE	67750_NM_026359.3_NC_000080.6_63973525_SENSE					CACAGGCTGCTCCATCACAG	63973525						FALSE	FALSE
706	794	714	996	674	816	808	992	4930578I06RIK_2	4930578I06RIK	2	2	4930578I06RIK	67750		FALSE	SENSE	67750_NM_026359.3_NC_000080.6_63986136_SENSE					AGGCTTCCCATGGGTCGAGG	63986136						FALSE	FALSE
442	439	282	414	457	353	594	475	4930578I06RIK_3	4930578I06RIK	3	3	4930578I06RIK	67750		FALSE	SENSE	67750_NM_026359.3_NC_000080.6_63973306_SENSE					ACTGACGGATGGCACAGACA	63973306						FALSE	FALSE
504	279	251	292	434	499	675	842	4930578I06RIK_4	4930578I06RIK	4	4	4930578I06RIK	67750		FALSE	ANTISENSE	67750_NM_026359.3_NC_000080.6_63973447_ANTISENSE					GTTATGGGAATAGTCACAGA	63973447						FALSE	FALSE
702	697	749	619	776	752	672	471	4930579F01RIK_1	4930579F01RIK	1	1	4930579F01RIK	67741		FALSE	SENSE	67741_NM_001163385.1_NC_000069.6_138183705_SENSE					ACCAGTTTAGCCCTTCCGAG	138183705						FALSE	FALSE
422	473	587	408	429	272	292	187	4930579F01RIK_2	4930579F01RIK	2	2	4930579F01RIK	67741		FALSE	ANTISENSE	67741_NM_001163385.1_NC_000069.6_138183588_ANTISENSE					TAGAGAGACTCACCCGACTG	138183588						FALSE	FALSE
497	800	675	697	497	467	455	525	4930579F01RIK_3	4930579F01RIK	3	3	4930579F01RIK	67741		FALSE	ANTISENSE	67741_NM_001163385.1_NC_000069.6_138176541_ANTISENSE					CATCGCGTCTGAGGATTGGA	138176541						FALSE	FALSE
643	842	786	694	716	861	950	604	4930579F01RIK_4	4930579F01RIK	4	4	4930579F01RIK	67741		FALSE	SENSE	67741_NM_001163385.1_NC_000069.6_138174754_SENSE					TTTGCATACCGACTCTCTGG	138174754						FALSE	FALSE
381	275	278	214	329	286	135	54	4930579G24RIK_1	4930579G24RIK	1	1	4930579G24RIK	75939		FALSE	SENSE	75939_NM_029482.1_NC_000069.6_79629316_SENSE					CAGGAGTCCCGGTCCAACCG	79629316						FALSE	FALSE
674	520	307	250	531	397	470	270	4930579G24RIK_2	4930579G24RIK	2	2	4930579G24RIK	75939		FALSE	ANTISENSE	75939_NM_029482.1_NC_000069.6_79631166_ANTISENSE					TTGAGCTGATACCGCAGACG	79631166						FALSE	FALSE
316	394	560	741	318	526	536	368	4930579G24RIK_3	4930579G24RIK	3	3	4930579G24RIK	75939		FALSE	SENSE	75939_NM_029482.1_NC_000069.6_79629347_SENSE					GAGCAAGTGGAGCTGCAGAT	79629347						FALSE	FALSE
312	224	252	216	306	645	596	311	4930579G24RIK_4	4930579G24RIK	4	4	4930579G24RIK	75939		FALSE	ANTISENSE	75939_NM_029482.1_NC_000069.6_79629253_ANTISENSE					CATGCTGAGGGACGACGAAG	79629253						FALSE	FALSE
787	570	642	679	805	667	778	642	4930590J08RIK_1	4930590J08RIK	1	1	4930590J08RIK	381798		FALSE	ANTISENSE	381798_NM_198668.2_NC_000072.6_91934516_ANTISENSE					ATCCGATCCTGATTAGACCC	91934516						FALSE	FALSE
553	777	755	754	586	673	1316	1960	4930590J08RIK_2	4930590J08RIK	2	2	4930590J08RIK	381798		FALSE	SENSE	381798_NM_198668.2_NC_000072.6_91916317_SENSE					ACTCCTCCATCTCAACGCAA	91916317						FALSE	FALSE
347	222	179	187	274	61	49	23	4930590J08RIK_3	4930590J08RIK	3	3	4930590J08RIK	381798		FALSE	SENSE	381798_NM_198668.2_NC_000072.6_91919253_SENSE					TGGGCCGCCATTCTCAAGAG	91919253						FALSE	FALSE
507	553	383	217	512	467	378	294	4930590J08RIK_4	4930590J08RIK	4	4	4930590J08RIK	381798		FALSE	ANTISENSE	381798_NM_198668.2_NC_000072.6_91915065_ANTISENSE					GCTGCGGGCATTAGTGTAGG	91915065						FALSE	FALSE
918	1134	1109	698	837	1059	1320	1066	4930595M18RIK_1	4930595M18RIK	1	1	4930595M18RIK	245492		FALSE	SENSE	245492_NM_173435.3_NC_000086.7_81457691_SENSE					AACCCGATTGTAGCTCGGGA	81457691						FALSE	FALSE
559	669	644	790	663	815	1123	1335	4930595M18RIK_2	4930595M18RIK	2	2	4930595M18RIK	245492		FALSE	ANTISENSE	245492_NM_173435.3_NC_000086.7_81457862_ANTISENSE					TCTTCAGTTAAGTGATTTCG	81457862						FALSE	FALSE
452	715	658	465	541	1117	1413	1114	4930595M18RIK_3	4930595M18RIK	3	3	4930595M18RIK	245492		FALSE	SENSE	245492_NM_173435.3_NC_000086.7_81457477_SENSE					TACTCAACAACTGCCAAACA	81457477						FALSE	FALSE
542	741	669	687	664	1417	1641	1035	4930595M18RIK_4	4930595M18RIK	4	4	4930595M18RIK	245492		FALSE	SENSE	245492_NM_173435.3_NC_000086.7_81420948_SENSE					CAAGCAATGATATCACTGGT	81420948						FALSE	FALSE
483	553	598	507	439	438	288	348	4930596D02RIK_1	4930596D02RIK	1	1	4930596D02RIK	239036		FALSE	ANTISENSE	239036_NM_001033766.3_NC_000080.6_35811526_ANTISENSE					TGTATGTGGAGAGAAATGCA	35811526						FALSE	FALSE
440	442	514	735	566	532	900	700	4930596D02RIK_2	4930596D02RIK	2	2	4930596D02RIK	239036		FALSE	ANTISENSE	239036_NM_001033766.3_NC_000080.6_35811658_ANTISENSE					GGGCGGATACATTCTCACCC	35811658						FALSE	FALSE
539	563	577	451	395	704	988	1230	4930596D02RIK_3	4930596D02RIK	3	3	4930596D02RIK	239036		FALSE	SENSE	239036_NM_001033766.3_NC_000080.6_35811572_SENSE					GAAAAAGCTGGTGAACCACT	35811572						FALSE	FALSE
224	311	308	361	206	140	102	36	4930596D02RIK_4	4930596D02RIK	4	4	4930596D02RIK	239036		FALSE	SENSE	239036_NM_001033766.3_NC_000080.6_35811886_SENSE					AAAAACAACAGGGAAGGCCG	35811886						FALSE	FALSE
871	907	754	818	729	820	1379	1370	4931406B18RIK_1	4931406B18RIK	1	1	4931406B18RIK	74054		FALSE	ANTISENSE	74054_NM_028737.3_NC_000073.6_43501126_ANTISENSE					CTGTGGAGAGATCACCCATG	43501126						FALSE	FALSE
657	772	690	690	703	351	238	290	4931406B18RIK_2	4931406B18RIK	2	2	4931406B18RIK	74054		FALSE	SENSE	74054_NM_028737.3_NC_000073.6_43501039_SENSE					ATGACCAATTCACTCTATGT	43501039						FALSE	FALSE
514	693	681	822	440	674	661	753	4931406B18RIK_3	4931406B18RIK	3	3	4931406B18RIK	74054		FALSE	SENSE	74054_NM_028737.3_NC_000073.6_43499256_SENSE					GAACTGAAACCCGAGGACCA	43499256						FALSE	FALSE
227	229	301	228	328	355	358	353	4931406B18RIK_4	4931406B18RIK	4	4	4931406B18RIK	74054		FALSE	SENSE	74054_NM_028737.3_NC_000073.6_43499416_SENSE					TCACATCCCAGAAAGTAGTG	43499416						FALSE	FALSE
664	673	652	997	587	822	847	939	4931406C07RIK_1	4931406C07RIK	1	1	4931406C07RIK	70984		FALSE	SENSE	70984_NM_001199484.1_NC_000075.6_15297873_SENSE					TGACTGCCCAGATTTAACAA	15297873						FALSE	FALSE
248	309	205	219	278	122	65	84	4931406C07RIK_2	4931406C07RIK	2	2	4931406C07RIK	70984		FALSE	SENSE	70984_NM_001199484.1_NC_000075.6_15290750_SENSE					CTGCATGAGACAGACACTGG	15290750						FALSE	FALSE
632	665	515	441	420	528	813	703	4931406C07RIK_3	4931406C07RIK	3	3	4931406C07RIK	70984		FALSE	ANTISENSE	70984_NM_001199484.1_NC_000075.6_15292100_ANTISENSE					GCAGGCACGCTCCATCTGCA	15292100						FALSE	FALSE
587	490	503	495	603	688	683	664	4931406C07RIK_4	4931406C07RIK	4	4	4931406C07RIK	70984		FALSE	SENSE	70984_NM_001199484.1_NC_000075.6_15301372_SENSE					AGTCTGGAGGAGCTTGCTGA	15301372						FALSE	FALSE
292	384	455	600	428	427	347	248	4931406P16RIK_1	4931406P16RIK	1	1	4931406P16RIK	233103		FALSE	SENSE	233103_NM_172741.2_NC_000073.6_34245732_SENSE					TGGGCAATAATATTGATACA	34245732						FALSE	FALSE
330	256	223	175	337	213	50	14	4931406P16RIK_2	4931406P16RIK	2	2	4931406P16RIK	233103		FALSE	ANTISENSE	233103_NM_172741.2_NC_000073.6_34284919_ANTISENSE					CTGTGAGGAACGTACTAGCA	34284919						FALSE	FALSE
500	502	320	225	494	297	287	63	4931406P16RIK_3	4931406P16RIK	3	3	4931406P16RIK	233103		FALSE	ANTISENSE	233103_NM_172741.2_NC_000073.6_34253988_ANTISENSE					AAAAGAGTCATGTTACCATG	34253988						FALSE	FALSE
572	557	360	418	367	355	427	419	4931406P16RIK_4	4931406P16RIK	4	4	4931406P16RIK	233103		FALSE	SENSE	233103_NM_172741.2_NC_000073.6_34263729_SENSE					GGGGCGATGTTTCTTGACAG	34263729						FALSE	FALSE
437	631	674	744	526	447	454	480	4931408C20RIK_1	4931408C20RIK	1	1	4931408C20RIK	210940		FALSE	SENSE	210940_NM_001033764.3_NC_000067.6_26683490_SENSE					ACCAGTTACAGGGCTACAGG	26683490						FALSE	FALSE
666	705	380	295	685	850	1146	963	4931408C20RIK_2	4931408C20RIK	2	2	4931408C20RIK	210940		FALSE	ANTISENSE	210940_NM_001033764.3_NC_000067.6_26683767_ANTISENSE					ACAGTGGTCCTCACTTCAAG	26683767						FALSE	FALSE
875	1003	1000	1117	764	845	986	906	4931408C20RIK_3	4931408C20RIK	3	3	4931408C20RIK	210940		FALSE	SENSE	210940_NM_001033764.3_NC_000067.6_26684273_SENSE					CTGCTTGAGTGCAACAACTG	26684273						FALSE	FALSE
823	1095	1120	1194	695	764	1071	978	4931408C20RIK_4	4931408C20RIK	4	4	4931408C20RIK	210940		FALSE	ANTISENSE	210940_NM_001033764.3_NC_000067.6_26685089_ANTISENSE					AGATGGACAGAATCTGACAT	26685089						FALSE	FALSE
456	720	424	351	688	891	1213	1050	4931409K22RIK_1	4931409K22RIK	1	1	4931409K22RIK	231045		FALSE	SENSE	231045_NM_177676.6_NC_000071.6_24550644_SENSE					AGGGACCCGACATGAAGGAG	24550644						FALSE	FALSE
772	735	702	535	725	747	1009	923	4931409K22RIK_2	4931409K22RIK	2	2	4931409K22RIK	231045		FALSE	ANTISENSE	231045_NM_177676.6_NC_000071.6_24548094_ANTISENSE					ATCTACTACCTACCGGTCTG	24548094						FALSE	FALSE
780	948	1193	1508	699	532	718	709	4931409K22RIK_3	4931409K22RIK	3	3	4931409K22RIK	231045		FALSE	ANTISENSE	231045_NM_177676.6_NC_000071.6_24546644_ANTISENSE					ATATCAAACAGGGACGGCAT	24546644						FALSE	FALSE
465	441	306	441	385	429	513	372	4931409K22RIK_4	4931409K22RIK	4	4	4931409K22RIK	231045		FALSE	SENSE	231045_NM_177676.6_NC_000071.6_24552708_SENSE					TTCTAGTGCAAAGTGCTGAG	24552708						FALSE	FALSE
550	506	524	382	420	415	380	360	4931414P19RIK_1	4931414P19RIK	1	1	4931414P19RIK	74359		FALSE	ANTISENSE	74359_NM_028890.2_NC_000080.6_54591415_ANTISENSE					TCGTTGTATTGAACCCTCAG	54591415						FALSE	FALSE
654	895	578	504	575	841	796	767	4931414P19RIK_2	4931414P19RIK	2	2	4931414P19RIK	74359		FALSE	SENSE	74359_NM_028890.2_NC_000080.6_54585950_SENSE					CCAATGACAAGAGATTCAAT	54585950						FALSE	FALSE
705	551	470	424	613	537	543	270	4931414P19RIK_3	4931414P19RIK	3	3	4931414P19RIK	74359		FALSE	SENSE	74359_NM_028890.2_NC_000080.6_54595277_SENSE					GAGGAGGAGTGTGATAGCGT	54595277						FALSE	FALSE
386	463	332	246	328	289	321	183	4931414P19RIK_4	4931414P19RIK	4	4	4931414P19RIK	74359		FALSE	ANTISENSE	74359_NM_028890.2_NC_000080.6_54595580_ANTISENSE					CATGTCCAGTCACTGTGATG	54595580						FALSE	FALSE
426	393	340	180	358	288	301	155	4931417E11RIK_1	4931417E11RIK	1	1	4931417E11RIK	66740		FALSE	ANTISENSE	66740_NM_025737.3_NC_000072.6_73469122_ANTISENSE					CGAACACGATAGTGTACAGA	73469122						FALSE	FALSE
281	469	260	194	384	364	539	365	4931417E11RIK_2	4931417E11RIK	2	2	4931417E11RIK	66740		FALSE	ANTISENSE	66740_NM_025737.3_NC_000072.6_73469234_ANTISENSE					CCGACATGAGTGGATGACAA	73469234						FALSE	FALSE
476	347	151	85	260	278	327	165	4931417E11RIK_3	4931417E11RIK	3	3	4931417E11RIK	66740		FALSE	SENSE	66740_NM_025737.3_NC_000072.6_73469285_SENSE					TGCGCTATTAGAATGCAGCA	73469285						FALSE	FALSE
518	799	940	783	376	752	1017	1039	4931417E11RIK_4	4931417E11RIK	4	4	4931417E11RIK	66740		FALSE	ANTISENSE	66740_NM_025737.3_NC_000072.6_73469425_ANTISENSE					GCCAGTCATAAAGTTCCGGG	73469425						FALSE	FALSE
611	530	544	431	681	580	1044	847	4931423N10RIK_1	4931423N10RIK	1	1	4931423N10RIK	70981		FALSE	SENSE	70981_NM_027635.1_NC_000068.7_23207935_SENSE					GTTTCTGCGATATTAAGGCA	23207935						FALSE	FALSE
461	384	445	480	477	364	808	501	4931423N10RIK_2	4931423N10RIK	2	2	4931423N10RIK	70981		FALSE	ANTISENSE	70981_NM_027635.1_NC_000068.7_23212502_ANTISENSE					CTATGGTATACCTTCATCAG	23212502						FALSE	FALSE
315	563	409	523	228	292	190	173	4931423N10RIK_3	4931423N10RIK	3	3	4931423N10RIK	70981		FALSE	SENSE	70981_NM_027635.1_NC_000068.7_23212781_SENSE					CTATAGCGGGAATTTAGCAA	23212781						FALSE	FALSE
494	492	541	443	446	601	533	693	4931423N10RIK_4	4931423N10RIK	4	4	4931423N10RIK	70981		FALSE	SENSE	70981_NM_027635.1_NC_000068.7_23208092_SENSE					CGAAGTCAATCACAGAGACA	23208092						FALSE	FALSE
432	624	475	440	320	273	382	318	4931428F04RIK_1	4931428F04RIK	1	1	4931428F04RIK	74356		FALSE	SENSE	74356_NM_001166394.1_NC_000074.6_105285544_SENSE					GTGTAAATAGTACTGGCCGG	105285544						FALSE	FALSE
282	356	311	133	315	185	91	120	4931428F04RIK_2	4931428F04RIK	2	2	4931428F04RIK	74356		FALSE	SENSE	74356_NM_001166394.1_NC_000074.6_105283443_SENSE					TGAATAATTCGCGGCAACCG	105283443						FALSE	FALSE
541	824	643	758	418	459	559	429	4931428F04RIK_3	4931428F04RIK	3	3	4931428F04RIK	74356		FALSE	ANTISENSE	74356_NM_001166394.1_NC_000074.6_105285273_ANTISENSE					CTGATTCATGAATTGCGCAG	105285273						FALSE	FALSE
294	329	354	315	297	156	137	97	4931428F04RIK_4	4931428F04RIK	4	4	4931428F04RIK	74356		FALSE	SENSE	74356_NM_001166394.1_NC_000074.6_105285381_SENSE					GCGGCCAACTAACATGGACC	105285381						FALSE	FALSE
482	473	484	514	435	728	1080	1159	4931429I11RIK_1	4931429I11RIK	1	1	4931429I11RIK	70989		FALSE	ANTISENSE	70989_NM_001081121.1_NC_000075.6_40944825_ANTISENSE					TCCAGTTGGGATCATATCGG	40944825						FALSE	FALSE
157	92	72	35	161	88	126	126	4931429I11RIK_2	4931429I11RIK	2	2	4931429I11RIK	70989		FALSE	SENSE	70989_NM_001081121.1_NC_000075.6_40917230_SENSE					CTGAACGCTAATAAAAGACG	40917230						FALSE	FALSE
733	1090	1019	951	885	906	1253	2549	4931429I11RIK_3	4931429I11RIK	3	3	4931429I11RIK	70989		FALSE	ANTISENSE	70989_NM_001081121.1_NC_000075.6_40944464_ANTISENSE					TGTTTGGACTTCCTTCTGCG	40944464						FALSE	FALSE
707	832	678	632	611	1086	1406	1227	4931429I11RIK_4	4931429I11RIK	4	4	4931429I11RIK	70989		FALSE	ANTISENSE	70989_NM_001081121.1_NC_000075.6_40961037_ANTISENSE					TTGGTCCTTAATATCAGACC	40961037						FALSE	FALSE
283	474	318	352	254	224	263	97	4931429L15RIK_1	4931429L15RIK	1	1	4931429L15RIK	74361		FALSE	SENSE	74361_NM_183104.2_NC_000075.6_46308841_SENSE					AGCCAGTGCCACAAGCCTGG	46308841						FALSE	FALSE
547	467	544	516	653	1001	697	544	4931429L15RIK_2	4931429L15RIK	2	2	4931429L15RIK	74361		FALSE	ANTISENSE	74361_NM_183104.2_NC_000075.6_46306849_ANTISENSE					GACTGCTCTTGTCTAGACCA	46306849						FALSE	FALSE
363	390	440	427	474	526	725	732	4931429L15RIK_3	4931429L15RIK	3	3	4931429L15RIK	74361		FALSE	ANTISENSE	74361_NM_183104.2_NC_000075.6_46308926_ANTISENSE					GCGGTATTTCACGTCTGTTG	46308926						FALSE	FALSE
848	844	709	548	873	1041	981	1328	4931429L15RIK_4	4931429L15RIK	4	4	4931429L15RIK	74361		FALSE	SENSE	74361_NM_183104.2_NC_000075.6_46306955_SENSE					AATACTTCCAGGTCACACCC	46306955						FALSE	FALSE
514	756	653	600	408	348	498	496	4931431F19RIK_1	4931431F19RIK	1	1	4931431F19RIK	70980		FALSE	ANTISENSE	70980_NM_027634.1_NC_000073.6_104128696_ANTISENSE					GTAAGTCTAGCATACCAGGT	104128696						FALSE	FALSE
813	906	756	760	632	909	969	993	4931431F19RIK_2	4931431F19RIK	2	2	4931431F19RIK	70980		FALSE	ANTISENSE	70980_NM_027634.1_NC_000073.6_104129398_ANTISENSE					TCAGTATGTCTTGATCCCGG	104129398						FALSE	FALSE
292	860	564	538	261	391	640	387	4931431F19RIK_3	4931431F19RIK	3	3	4931431F19RIK	70980		FALSE	ANTISENSE	70980_NM_027634.1_NC_000073.6_104129509_ANTISENSE					TTTCTGCCAGAAAAAACTCG	104129509						FALSE	FALSE
448	677	674	820	263	239	181	136	4931431F19RIK_4	4931431F19RIK	4	4	4931431F19RIK	70980		FALSE	ANTISENSE	70980_NM_027634.1_NC_000073.6_104129215_ANTISENSE					GCTGGCTGAAGAAATCAGCT	104129215						FALSE	FALSE
592	637	526	519	652	595	901	867	4931440F15RIK_1	4931440F15RIK	1	1	4931440F15RIK	216622		FALSE	SENSE	216622_NM_176829.2_NC_000077.6_29824768_SENSE					CACTGGGCACACCAACATCG	29824768						FALSE	FALSE
370	263	198	286	398	463	926	799	4931440F15RIK_2	4931440F15RIK	2	2	4931440F15RIK	216622		FALSE	SENSE	216622_NM_176829.2_NC_000077.6_29824512_SENSE					GCGATGGAACTCCGCCACCA	29824512						FALSE	FALSE
513	506	457	421	484	196	43	56	4931440F15RIK_3	4931440F15RIK	3	3	4931440F15RIK	216622		FALSE	ANTISENSE	216622_NM_176829.2_NC_000077.6_29824965_ANTISENSE					GCAGGTAGCGTGCGATCTCG	29824965						FALSE	FALSE
170	130	92	53	108	96	75	19	4931440F15RIK_4	4931440F15RIK	4	4	4931440F15RIK	216622		FALSE	SENSE	216622_NM_176829.2_NC_000077.6_29825145_SENSE					GTGCGTAGCCTTCTGCACCG	29825145						FALSE	FALSE
309	740	668	679	290	460	541	384	4932411E22RIK_1	4932411E22RIK	1	1	4932411E22RIK	214604		FALSE	ANTISENSE	214604_NM_172534.2_NC_000077.6_89392149_ANTISENSE					GGAGAAACTCGACACATGAG	89392149						FALSE	FALSE
520	717	900	824	562	859	897	700	4932411E22RIK_2	4932411E22RIK	2	2	4932411E22RIK	214604		FALSE	SENSE	214604_NM_172534.2_NC_000077.6_89412061_SENSE					TACCCAACAGTCCCTGAGGG	89412061						FALSE	FALSE
508	702	694	676	381	362	266	300	4932411E22RIK_3	4932411E22RIK	3	3	4932411E22RIK	214604		FALSE	ANTISENSE	214604_NM_172534.2_NC_000077.6_89392299_ANTISENSE					CATGTGATGACAGGTAAACC	89392299						FALSE	FALSE
1113	1353	1244	910	814	970	1068	930	4932411E22RIK_4	4932411E22RIK	4	4	4932411E22RIK	214604		FALSE	ANTISENSE	214604_NM_172534.2_NC_000077.6_89405611_ANTISENSE					GAGTCTATCAGCTTAGTGAT	89405611						FALSE	FALSE
572	596	576	619	351	523	532	380	4932411N23RIK_1	4932411N23RIK	1	1	4932411N23RIK	237029		FALSE	SENSE	237029_NM_177705.3_NC_000086.7_126814734_SENSE					TGAAGGATACTTGCAACACG	126814734						FALSE	FALSE
592	616	465	407	351	325	612	694	4932411N23RIK_2	4932411N23RIK	2	2	4932411N23RIK	237029		FALSE	SENSE	237029_NM_177705.3_NC_000086.7_126814648_SENSE					GTGGATGAGAAAGTTACCCA	126814648						FALSE	FALSE
391	354	360	409	358	457	532	463	4932411N23RIK_3	4932411N23RIK	3	3	4932411N23RIK	237029		FALSE	ANTISENSE	237029_NM_177705.3_NC_000086.7_126815370_ANTISENSE					TCAACTTCAGAGGACAAACA	126815370						FALSE	FALSE
482	552	436	310	340	238	198	242	4932411N23RIK_4	4932411N23RIK	4	4	4932411N23RIK	237029		FALSE	SENSE	237029_NM_177705.3_NC_000086.7_126814805_SENSE					CAATGACTGGATAACAATAG	126814805						FALSE	FALSE
314	295	247	156	313	295	296	259	4932414N04RIK_1	4932414N04RIK	1	1	4932414N04RIK	75721		FALSE	SENSE	75721_NM_183113.3_NC_000068.7_68729044_SENSE					CATGGTGACAGCATGACGAA	68729044						FALSE	FALSE
675	1071	888	833	720	1284	2443	2339	4932414N04RIK_2	4932414N04RIK	2	2	4932414N04RIK	75721		FALSE	ANTISENSE	75721_NM_183113.3_NC_000068.7_68732151_ANTISENSE					ACAACTAACCGCATCCAGGT	68732151						FALSE	FALSE
583	990	1180	1225	559	726	918	871	4932414N04RIK_3	4932414N04RIK	3	3	4932414N04RIK	75721		FALSE	SENSE	75721_NM_183113.3_NC_000068.7_68716208_SENSE					AGAGCGTAACCAAAATCACT	68716208						FALSE	FALSE
368	441	464	371	517	422	296	249	4932414N04RIK_4	4932414N04RIK	4	4	4932414N04RIK	75721		FALSE	SENSE	75721_NM_183113.3_NC_000068.7_68731187_SENSE					TGAAATGAAGACCCGAACAT	68731187						FALSE	FALSE
412	584	641	500	424	582	882	486	4932418E24RIK_1	4932418E24RIK	1	1	4932418E24RIK	329366		FALSE	SENSE	329366_NM_177841.3_NC_000068.7_26289769_SENSE					CTTCGTACAGCTGAGCATAG	26289769						FALSE	FALSE
321	235	198	117	244	216	113	46	4932418E24RIK_2	4932418E24RIK	2	2	4932418E24RIK	329366		FALSE	ANTISENSE	329366_NM_177841.3_NC_000068.7_26281579_ANTISENSE					GGGTTTACACAACCAGGTGT	26281579						FALSE	FALSE
453	569	359	297	450	667	1014	1003	4932418E24RIK_3	4932418E24RIK	3	3	4932418E24RIK	329366		FALSE	ANTISENSE	329366_NM_177841.3_NC_000068.7_26280688_ANTISENSE					CTGACGCATGAAGTCACGTA	26280688						FALSE	FALSE
347	321	290	274	436	238	432	301	4932418E24RIK_4	4932418E24RIK	4	4	4932418E24RIK	329366		FALSE	ANTISENSE	329366_NM_177841.3_NC_000068.7_26280881_ANTISENSE					TGCACAAAAGAATTACTCCA	26280881						FALSE	FALSE
658	736	809	607	700	1310	1335	1357	4932429P05RIK_1	4932429P05RIK	1	1	4932429P05RIK	245509		FALSE	SENSE	245509_NM_001085511.1_NC_000086.7_89752759_SENSE					TGCCCTATCACAAACAACGA	89752759						FALSE	FALSE
907	1135	1397	1400	801	1136	1359	1171	4932429P05RIK_2	4932429P05RIK	2	2	4932429P05RIK	245509		FALSE	ANTISENSE	245509_NM_001085511.1_NC_000086.7_89753757_ANTISENSE					CTTCATCCAGTAGATACTCT	89753757						FALSE	FALSE
730	737	836	1201	646	550	532	628	4932429P05RIK_3	4932429P05RIK	3	3	4932429P05RIK	245509		FALSE	ANTISENSE	245509_NM_001085511.1_NC_000086.7_89753401_ANTISENSE					AGATTTGATTCACATATGGA	89753401						FALSE	FALSE
349	400	208	237	428	498	347	256	4932429P05RIK_4	4932429P05RIK	4	4	4932429P05RIK	245509		FALSE	ANTISENSE	245509_NM_001085511.1_NC_000086.7_89753250_ANTISENSE					GCTTTGGGTGATCCAAAGCA	89753250						FALSE	FALSE
782	763	576	290	754	1273	1183	970	4932438A13RIK_1	4932438A13RIK	1	1	4932438A13RIK	229227		FALSE	ANTISENSE	229227_NM_172679.2_NC_000069.6_36964999_ANTISENSE					ATGTGCAGGAGATCTCACAT	36964999						FALSE	FALSE
535	473	316	246	498	363	581	302	4932438A13RIK_2	4932438A13RIK	2	2	4932438A13RIK	229227		FALSE	SENSE	229227_NM_172679.2_NC_000069.6_36942229_SENSE					TCTTCACAATCAGTCAGTCG	36942229						FALSE	FALSE
487	548	352	257	445	724	998	936	4932438A13RIK_3	4932438A13RIK	3	3	4932438A13RIK	229227		FALSE	SENSE	229227_NM_172679.2_NC_000069.6_36974273_SENSE					TGTGGGAAATCGTGGAAGTG	36974273						FALSE	FALSE
354	369	147	96	284	288	206	165	4932438A13RIK_4	4932438A13RIK	4	4	4932438A13RIK	229227		FALSE	SENSE	229227_NM_172679.2_NC_000069.6_36988232_SENSE					GGTGAACCGCACACACCTAG	36988232						FALSE	FALSE
450	476	686	773	310	278	265	254	4932438H23RIK_1	4932438H23RIK	1	1	4932438H23RIK	74387		FALSE	ANTISENSE	74387_NM_028905.3_NC_000082.6_91055928_ANTISENSE					CTTCAGCACGTGGCCCAATG	91055928						FALSE	FALSE
391	452	373	427	546	903	1614	1606	4932438H23RIK_2	4932438H23RIK	2	2	4932438H23RIK	74387		FALSE	SENSE	74387_NM_028905.3_NC_000082.6_91055839_SENSE					CCAAGTACCTGGCTATCTGT	91055839						FALSE	FALSE
464	389	447	450	474	510	555	417	4932438H23RIK_3	4932438H23RIK	3	3	4932438H23RIK	74387		FALSE	ANTISENSE	74387_NM_028905.3_NC_000082.6_91055876_ANTISENSE					GGAAGGTGCTGGAACCACAT	91055876						FALSE	FALSE
398	341	378	422	412	571	967	992	4932438H23RIK_4	4932438H23RIK	4	4	4932438H23RIK	74387		FALSE	ANTISENSE	74387_NM_028905.3_NC_000082.6_91055993_ANTISENSE					TTTGCTCCATGGCAGAAGGC	91055993						FALSE	FALSE
428	290	196	206	398	257	362	399	4932443I19RIK_1	4932443I19RIK	1	1	4932443I19RIK	403185		FALSE	ANTISENSE	403185_NM_001101519.1_NC_000074.6_13705998_ANTISENSE					CAGGTCCCTATTAGCCCACG	13705998						FALSE	FALSE
396	627	694	623	401	502	603	427	4932443I19RIK_2	4932443I19RIK	2	2	4932443I19RIK	403185		FALSE	SENSE	403185_NM_001101519.1_NC_000074.6_13706045_SENSE					AGAAAACCTACCAGGACCAC	13706045						FALSE	FALSE
588	831	808	631	576	527	570	445	4932443I19RIK_3	4932443I19RIK	3	3	4932443I19RIK	403185		FALSE	ANTISENSE	403185_NM_001101519.1_NC_000074.6_13734873_ANTISENSE					CAGAGATGACTGTAAATCTG	13734873						FALSE	FALSE
390	409	241	221	312	240	155	162	4932443I19RIK_4	4932443I19RIK	4	4	4932443I19RIK	403185		FALSE	SENSE	403185_NM_001101519.1_NC_000074.6_13734850_SENSE					CCAGAATGCCCAACCACTAG	13734850						FALSE	FALSE
206	311	273	354	253	287	232	291	4933402D24RIK_1	4933402D24RIK	1	1	4933402D24RIK	74426		FALSE	ANTISENSE	74426_NM_001256158.1_NC_000067.6_63768497_ANTISENSE					CAAACATCTCAAGTCTGCGG	63768497						FALSE	FALSE
652	826	1081	902	417	634	766	670	4933402D24RIK_2	4933402D24RIK	2	2	4933402D24RIK	74426		FALSE	SENSE	74426_NM_001256158.1_NC_000067.6_63756404_SENSE					GGATAACATGATCCCAGGAT	63756404						FALSE	FALSE
656	913	884	941	749	867	544	451	4933402D24RIK_3	4933402D24RIK	3	3	4933402D24RIK	74426		FALSE	SENSE	74426_NM_001256158.1_NC_000067.6_63768525_SENSE					ACAGCCTGCTCTCTTCAGCA	63768525						FALSE	FALSE
467	1095	666	789	467	415	475	578	4933402D24RIK_4	4933402D24RIK	4	4	4933402D24RIK	74426		FALSE	SENSE	74426_NM_001256158.1_NC_000067.6_63756359_SENSE					GAAGACTTGCAGTGAACTAT	63756359						FALSE	FALSE
534	662	591	478	506	782	901	694	4933402E13RIK_1	4933402E13RIK	1	1	4933402E13RIK	74437		FALSE	SENSE	74437_NM_001199996.1_NC_000086.7_62290572_SENSE					AGAGGAAGATAACGTCGAGA	62290572						FALSE	FALSE
605	557	441	533	453	755	825	889	4933402E13RIK_2	4933402E13RIK	2	2	4933402E13RIK	74437		FALSE	ANTISENSE	74437_NM_001199996.1_NC_000086.7_62290966_ANTISENSE					CAGTATCTAGCAAGGAGTCA	62290966						FALSE	FALSE
800	1022	703	587	764	1372	1341	1050	4933402E13RIK_3	4933402E13RIK	3	3	4933402E13RIK	74437		FALSE	ANTISENSE	74437_NM_001199996.1_NC_000086.7_62290882_ANTISENSE					TTCCCCCCAAAGTAGGTAAG	62290882						FALSE	FALSE
458	621	400	364	500	499	351	237	4933402E13RIK_4	4933402E13RIK	4	4	4933402E13RIK	74437		FALSE	SENSE	74437_NM_001199996.1_NC_000086.7_62291037_SENSE					CATTTACAAGTATAGAGTGA	62291037						FALSE	FALSE
773	905	928	683	737	549	423	176	4933402J07RIK_1	4933402J07RIK	1	1	4933402J07RIK	330820		FALSE	SENSE	330820_NM_177901.3_NC_000074.6_87586039_SENSE					TAGCCCTAGAAACCAACAGT	87586039						FALSE	FALSE
721	574	768	640	665	981	1228	1507	4933402J07RIK_2	4933402J07RIK	2	2	4933402J07RIK	330820		FALSE	SENSE	330820_NM_177901.3_NC_000074.6_87564058_SENSE					AGAATCTGATGCCCACTGAG	87564058						FALSE	FALSE
504	789	543	440	681	1338	2009	2364	4933402J07RIK_3	4933402J07RIK	3	3	4933402J07RIK	330820		FALSE	ANTISENSE	330820_NM_177901.3_NC_000074.6_87564161_ANTISENSE					TCCCATCATACACACCTGAA	87564161						FALSE	FALSE
265	470	403	295	345	527	493	255	4933402J07RIK_4	4933402J07RIK	4	4	4933402J07RIK	330820		FALSE	SENSE	330820_NM_177901.3_NC_000074.6_87568510_SENSE					CGTACGTCCTGTCAAGAAGA	87568510						FALSE	FALSE
640	621	262	221	572	851	1316	1290	4933402N03RIK_1	4933402N03RIK	1	1	4933402N03RIK	233918		FALSE	SENSE	233918_NM_173409.4_NC_000073.6_131138993_SENSE					GTTCCAAACGCCGCACCGAG	131138993						FALSE	FALSE
312	306	274	203	377	440	604	915	4933402N03RIK_2	4933402N03RIK	2	2	4933402N03RIK	233918		FALSE	ANTISENSE	233918_NM_173409.4_NC_000073.6_131146121_ANTISENSE					GGGAAATCTTGAACTACCCA	131146121						FALSE	FALSE
645	647	462	338	507	354	633	330	4933402N03RIK_3	4933402N03RIK	3	3	4933402N03RIK	233918		FALSE	ANTISENSE	233918_NM_173409.4_NC_000073.6_131146067_ANTISENSE					CCAAGTCATACTCACCCCAA	131146067						FALSE	FALSE
412	578	431	300	451	507	510	650	4933402N03RIK_4	4933402N03RIK	4	4	4933402N03RIK	233918		FALSE	SENSE	233918_NM_173409.4_NC_000073.6_131145867_SENSE					CCTTGGAAAATACTCCCCAA	131145867						FALSE	FALSE
447	134	69	35	399	102	4	1	4933402N22RIK_1	4933402N22RIK	1	1	4933402N22RIK	545732		FALSE	ANTISENSE	545732_NM_001177510.1_NC_000071.6_11919290_ANTISENSE					CATTTCTCAGCTGGATGAGG	11919290						FALSE	FALSE
253	76	5	0	211	20	29	43	4933402N22RIK_2	4933402N22RIK	2	2	4933402N22RIK	545732		FALSE	SENSE	545732_NM_001177510.1_NC_000071.6_11920685_SENSE					ACTGAGATCAACGAAGAACC	11920685						FALSE	FALSE
204	75	115	136	314	64	0	2	4933402N22RIK_3	4933402N22RIK	3	3	4933402N22RIK	545732		FALSE	SENSE	545732_NM_001177510.1_NC_000071.6_11920716_SENSE					TCTGTGCATAAGTTAGAGAT	11920716						FALSE	FALSE
331	177	83	165	298	53	42	6	4933402N22RIK_4	4933402N22RIK	4	4	4933402N22RIK	545732		FALSE	ANTISENSE	545732_NM_001177510.1_NC_000071.6_11919223_ANTISENSE					CTTACTTAGGTCAGGTGCAG	11919223						FALSE	FALSE
302	425	388	204	381	367	280	175	4933402P03RIK_1	4933402P03RIK	1	1	4933402P03RIK	108803		FALSE	SENSE	108803_NM_175368.1_NC_000077.6_69817530_SENSE					CATGCCAAGCAACCCCGTCG	69817530						FALSE	FALSE
392	397	381	374	410	612	507	510	4933402P03RIK_2	4933402P03RIK	2	2	4933402P03RIK	108803		FALSE	SENSE	108803_NM_175368.1_NC_000077.6_69818274_SENSE					GGTCAACATCAGCATCAATG	69818274						FALSE	FALSE
401	318	144	87	304	385	508	693	4933402P03RIK_3	4933402P03RIK	3	3	4933402P03RIK	108803		FALSE	ANTISENSE	108803_NM_175368.1_NC_000077.6_69817650_ANTISENSE					GAGGTTGTTTACGAAAGGGT	69817650						FALSE	FALSE
818	936	854	663	765	907	1126	1291	4933402P03RIK_4	4933402P03RIK	4	4	4933402P03RIK	108803		FALSE	ANTISENSE	108803_NM_175368.1_NC_000077.6_69817764_ANTISENSE					GTTGGTAGCCGTAGCGCCTG	69817764						FALSE	FALSE
450	582	362	381	446	518	443	667	4933403O08RIK_1	4933403O08RIK	1	1	4933403O08RIK	71030		FALSE	ANTISENSE	71030_NM_001177389.1_NC_000086.7_112240870_ANTISENSE					AACACCAGCAACAAGTATTG	112240870						FALSE	FALSE
475	627	694	435	454	505	959	970	4933403O08RIK_2	4933403O08RIK	2	2	4933403O08RIK	71030		FALSE	SENSE	71030_NM_001177389.1_NC_000086.7_112241154_SENSE					AGGCACCACTAAACAGTGAG	112241154						FALSE	FALSE
290	284	421	363	336	473	530	645	4933403O08RIK_3	4933403O08RIK	3	3	4933403O08RIK	71030		FALSE	SENSE	71030_NM_001177389.1_NC_000086.7_112240997_SENSE					TCCTCAGAATACAGTCGCCC	112240997						FALSE	FALSE
1007	1296	990	869	842	1259	1640	1600	4933403O08RIK_4	4933403O08RIK	4	4	4933403O08RIK	71030		FALSE	SENSE	71030_NM_001177389.1_NC_000086.7_112240795_SENSE					AATACCAATTAAGTATCTAT	112240795						FALSE	FALSE
446	447	339	351	526	450	311	272	4933405L10RIK_1	4933405L10RIK	1	1	4933405L10RIK	71046		FALSE	ANTISENSE	71046_NM_027655.1_NC_000074.6_105709463_ANTISENSE					AGGACAGTGAGGATTCACTG	105709463						FALSE	FALSE
257	256	70	47	246	214	389	400	4933405L10RIK_2	4933405L10RIK	2	2	4933405L10RIK	71046		FALSE	SENSE	71046_NM_027655.1_NC_000074.6_105709516_SENSE					CAAGAAACGCAAGAGTGGCG	105709516						FALSE	FALSE
372	359	277	252	407	935	1072	1023	4933405L10RIK_3	4933405L10RIK	3	3	4933405L10RIK	71046		FALSE	SENSE	71046_NM_027655.1_NC_000074.6_105708997_SENSE					CCATCGTGAGACCAGCTCAT	105708997						FALSE	FALSE
546	596	329	411	642	527	702	867	4933405L10RIK_4	4933405L10RIK	4	4	4933405L10RIK	71046		FALSE	ANTISENSE	71046_NM_027655.1_NC_000074.6_105709707_ANTISENSE					TGTATTGGTACAGTGGCCGC	105709707						FALSE	FALSE
1018	1089	770	1059	739	698	1129	1236	4933405O20RIK_1	4933405O20RIK	1	1	4933405O20RIK	243996		FALSE	SENSE	243996_NM_172901.2_NC_000073.6_50599532_SENSE					ATGCTCTCATGGCCATCCGT	50599532						FALSE	FALSE
323	495	457	499	313	248	501	725	4933405O20RIK_2	4933405O20RIK	2	2	4933405O20RIK	243996		FALSE	ANTISENSE	243996_NM_172901.2_NC_000073.6_50599644_ANTISENSE					AGTCTTGAAATGGACGACAC	50599644						FALSE	FALSE
679	908	978	1326	566	563	706	560	4933405O20RIK_3	4933405O20RIK	3	3	4933405O20RIK	243996		FALSE	SENSE	243996_NM_172901.2_NC_000073.6_50599888_SENSE					AAAGCCAACATCATGAAACT	50599888						FALSE	FALSE
478	509	256	157	369	352	362	332	4933405O20RIK_4	4933405O20RIK	4	4	4933405O20RIK	243996		FALSE	ANTISENSE	243996_NM_172901.2_NC_000073.6_50599983_ANTISENSE					CTTCGATACCAACTGCATTG	50599983						FALSE	FALSE
600	722	859	750	520	659	854	611	4933406J08RIK_1	4933406J08RIK	1	1	4933406J08RIK	74401		FALSE	SENSE	74401_NM_028914.1_NC_000068.7_122186348_SENSE					CAGGACCTGAGGCAAATCTG	122186348						FALSE	FALSE
564	711	583	786	532	386	273	227	4933406J08RIK_2	4933406J08RIK	2	2	4933406J08RIK	74401		FALSE	SENSE	74401_NM_028914.1_NC_000068.7_122186541_SENSE					CCTCGCACCCTGACACGCTG	122186541						FALSE	FALSE
458	570	606	676	290	390	355	338	4933406J08RIK_3	4933406J08RIK	3	3	4933406J08RIK	74401		FALSE	ANTISENSE	74401_NM_028914.1_NC_000068.7_122186503_ANTISENSE					ACAGCTAAACAGGAAGTCGG	122186503						FALSE	FALSE
564	438	260	225	559	766	1038	711	4933406J08RIK_4	4933406J08RIK	4	4	4933406J08RIK	74401		FALSE	ANTISENSE	74401_NM_028914.1_NC_000068.7_122188014_ANTISENSE					AGGAAGAACAAAATGGCCTA	122188014						FALSE	FALSE
601	668	573	346	542	493	406	388	4933406M09RIK_1	4933406M09RIK	1	1	4933406M09RIK	240755		FALSE	ANTISENSE	240755_NM_173771.4_NC_000067.6_134390402_ANTISENSE					GTCCATTCGGTAGAAGACGG	134390402						FALSE	FALSE
781	1050	1210	1162	727	738	697	662	4933406M09RIK_2	4933406M09RIK	2	2	4933406M09RIK	240755		FALSE	ANTISENSE	240755_NM_173771.4_NC_000067.6_134390226_ANTISENSE					AGAAGTCTAGGCTCACCCAA	134390226						FALSE	FALSE
464	893	733	802	390	514	882	1025	4933406M09RIK_3	4933406M09RIK	3	3	4933406M09RIK	240755		FALSE	ANTISENSE	240755_NM_173771.4_NC_000067.6_134390105_ANTISENSE					GAGGGCAAAATTCATGAGAA	134390105						FALSE	FALSE
616	470	426	356	459	481	249	388	4933406M09RIK_4	4933406M09RIK	4	4	4933406M09RIK	240755		FALSE	ANTISENSE	240755_NM_173771.4_NC_000067.6_134389893_ANTISENSE					CCAAGACCAGCATATACTCC	134389893						FALSE	FALSE
527	739	667	437	371	512	626	555	4933408B17RIK_1	4933408B17RIK	1	1	4933408B17RIK	271508		FALSE	SENSE	271508_NM_177773.4_NC_000084.6_34592980_SENSE					ACACGCCCCCTTTAGGTGAG	34592980						FALSE	FALSE
355	450	147	168	312	287	319	329	4933408B17RIK_2	4933408B17RIK	2	2	4933408B17RIK	271508		FALSE	SENSE	271508_NM_177773.4_NC_000084.6_34593039_SENSE					GGCTCAGCAAGACTCAAAAG	34593039						FALSE	FALSE
844	914	731	1024	812	1065	990	1005	4933408B17RIK_3	4933408B17RIK	3	3	4933408B17RIK	271508		FALSE	ANTISENSE	271508_NM_177773.4_NC_000084.6_34596083_ANTISENSE					GCTCGCTACATCCTCTCTCT	34596083						FALSE	FALSE
290	241	242	359	350	250	290	336	4933408B17RIK_4	4933408B17RIK	4	4	4933408B17RIK	271508		FALSE	SENSE	271508_NM_177773.4_NC_000084.6_34586320_SENSE					TGTAGGAATGACCTAAGCCA	34586320						FALSE	FALSE
533	415	560	340	321	420	568	357	4933409G03RIK_1	4933409G03RIK	1	1	4933409G03RIK	227998		FALSE	ANTISENSE	227998_NM_177651.3_NC_000068.7_68613061_ANTISENSE					AAATATTGAACAAACCTCAG	68613061						FALSE	FALSE
97	147	83	246	168	226	572	679	4933409G03RIK_2	4933409G03RIK	2	2	4933409G03RIK	227998		FALSE	SENSE	227998_NM_177651.3_NC_000068.7_68605800_SENSE					TGCAGGGAGAAGTAACCAAG	68605800						FALSE	FALSE
445	623	546	572	378	422	523	403	4933409G03RIK_3	4933409G03RIK	3	3	4933409G03RIK	227998		FALSE	SENSE	227998_NM_177651.3_NC_000068.7_68601761_SENSE					GGAGGTCATCGAAGTGTCAT	68601761						FALSE	FALSE
899	970	691	603	779	756	1061	1103	4933409G03RIK_4	4933409G03RIK	4	4	4933409G03RIK	227998		FALSE	SENSE	227998_NM_177651.3_NC_000068.7_68606234_SENSE					AGACTTAACTGAGCACTCCA	68606234						FALSE	FALSE
583	661	651	749	497	640	740	755	4933411G11RIK_1	4933411G11RIK	1	1	4933411G11RIK	330228		FALSE	ANTISENSE	330228_NM_177880.4_NC_000071.6_143195041_ANTISENSE					GCAACTTGGTGAAGACCTTG	143195041						FALSE	FALSE
363	338	200	282	416	581	794	817	4933411G11RIK_2	4933411G11RIK	2	2	4933411G11RIK	330228		FALSE	ANTISENSE	330228_NM_177880.4_NC_000071.6_143192335_ANTISENSE					GAAAGCAGATTTAGACGGCA	143192335						FALSE	FALSE
498	512	481	514	390	460	503	592	4933411G11RIK_3	4933411G11RIK	3	3	4933411G11RIK	330228		FALSE	SENSE	330228_NM_177880.4_NC_000071.6_143194914_SENSE					GGACGAGTCATCAGATTCTG	143194914						FALSE	FALSE
725	753	721	500	696	578	927	821	4933411G11RIK_4	4933411G11RIK	4	4	4933411G11RIK	330228		FALSE	SENSE	330228_NM_177880.4_NC_000071.6_143194958_SENSE					AACCTGATCCCCAGCCGGTG	143194958						FALSE	FALSE
773	995	1109	1103	629	785	1161	1370	4933411K16RIK_1	4933411K16RIK	1	1	4933411K16RIK	66765		FALSE	ANTISENSE	66765_NM_025752.2_NC_000085.6_42052575_ANTISENSE					GGCCATTGTTGCTGACATAG	42052575						FALSE	FALSE
84	53	4	4	123	255	339	257	4933411K16RIK_2	4933411K16RIK	2	2	4933411K16RIK	66765		FALSE	SENSE	66765_NM_025752.2_NC_000085.6_42052832_SENSE					TGATGCCAAGGGGCATCGCG	42052832						FALSE	FALSE
288	162	84	101	241	94	25	24	4933411K16RIK_3	4933411K16RIK	3	3	4933411K16RIK	66765		FALSE	ANTISENSE	66765_NM_025752.2_NC_000085.6_42052638_ANTISENSE					TGGTGGTGAGGGTATCCACG	42052638						FALSE	FALSE
346	531	470	323	287	429	373	363	4933411K16RIK_4	4933411K16RIK	4	4	4933411K16RIK	66765		FALSE	SENSE	66765_NM_025752.2_NC_000085.6_42052516_SENSE					CCCACCGAGCAAATGACAGC	42052516						FALSE	FALSE
467	353	310	401	407	241	111	420	4933412E24RIK_1	4933412E24RIK	1	1	4933412E24RIK	71088		FALSE	SENSE	71088_NM_027668.1_NC_000081.6_60016442_SENSE					CAAAGGCAGCAAGCTCACGT	60016442						FALSE	FALSE
502	361	287	131	421	305	292	284	4933412E24RIK_2	4933412E24RIK	2	2	4933412E24RIK	71088		FALSE	SENSE	71088_NM_027668.1_NC_000081.6_60015604_SENSE					GGGAGAGCTTTCCATCAATG	60015604						FALSE	FALSE
563	658	601	397	618	417	368	344	4933412E24RIK_3	4933412E24RIK	3	3	4933412E24RIK	71088		FALSE	SENSE	71088_NM_027668.1_NC_000081.6_60015884_SENSE					ACACTCAAATGTCCAGACCA	60015884						FALSE	FALSE
259	210	95	144	253	228	162	178	4933412E24RIK_4	4933412E24RIK	4	4	4933412E24RIK	71088		FALSE	SENSE	71088_NM_027668.1_NC_000081.6_60016086_SENSE					GCAGATCTTGGGTCACCCCG	60016086						FALSE	FALSE
468	384	529	684	331	490	845	790	4933413G19RIK_1	4933413G19RIK	1	1	4933413G19RIK	71149		FALSE	ANTISENSE	71149_NM_027697.1_NC_000072.6_128379455_ANTISENSE					AGTCCAAGTCTGATAGATTG	128379455						FALSE	FALSE
698	1086	918	885	522	627	725	802	4933413G19RIK_2	4933413G19RIK	2	2	4933413G19RIK	71149		FALSE	ANTISENSE	71149_NM_027697.1_NC_000072.6_128379685_ANTISENSE					TAGGGTACGTCCGGTCTGGT	128379685						FALSE	FALSE
660	777	373	302	735	728	768	634	4933413G19RIK_3	4933413G19RIK	3	3	4933413G19RIK	71149		FALSE	ANTISENSE	71149_NM_027697.1_NC_000072.6_128379562_ANTISENSE					GACTTCAACTCTGTGCATGG	128379562						FALSE	FALSE
416	359	171	68	420	614	1112	895	4933413G19RIK_4	4933413G19RIK	4	4	4933413G19RIK	71149		FALSE	ANTISENSE	71149_NM_027697.1_NC_000072.6_128379798_ANTISENSE					TGAAGGACAGGAAGCTGTGT	128379798						FALSE	FALSE
288	383	320	234	357	473	821	725	4933415F23RIK_1	4933415F23RIK	1	1	4933415F23RIK	66755		FALSE	ANTISENSE	66755_NM_025746.2_NC_000067.6_23101999_ANTISENSE					GTTCTAAGATCCAGTCGTCC	23101999						FALSE	FALSE
355	222	149	98	412	95	57	137	4933415F23RIK_2	4933415F23RIK	2	2	4933415F23RIK	66755		FALSE	ANTISENSE	66755_NM_025746.2_NC_000067.6_23102151_ANTISENSE					GGACTCTCGAAGTAGACTCG	23102151						FALSE	FALSE
811	1262	1056	888	782	1185	2043	2330	4933415F23RIK_3	4933415F23RIK	3	3	4933415F23RIK	66755		FALSE	ANTISENSE	66755_NM_025746.2_NC_000067.6_23102061_ANTISENSE					ATGATCTTATCTGGCCTATG	23102061						FALSE	FALSE
632	561	799	880	639	686	1010	1026	4933415F23RIK_4	4933415F23RIK	4	4	4933415F23RIK	66755		FALSE	ANTISENSE	66755_NM_025746.2_NC_000067.6_23101939_ANTISENSE					CCACATCGATCTCGAGCTCT	23101939						FALSE	FALSE
438	369	459	351	352	482	324	199	4933416C03RIK_1	4933416C03RIK	1	1	4933416C03RIK	619332		FALSE	ANTISENSE	619332_NM_001161855.1_NC_000076.6_116113454_ANTISENSE					GACGCCATCTACCTGAACGA	116113454						FALSE	FALSE
264	365	280	281	228	384	297	185	4933416C03RIK_2	4933416C03RIK	2	2	4933416C03RIK	619332		FALSE	SENSE	619332_NM_001161855.1_NC_000076.6_116113381_SENSE					GGAAGCCTGAAAACGCACGA	116113381						FALSE	FALSE
466	660	895	814	425	489	595	732	4933416C03RIK_3	4933416C03RIK	3	3	4933416C03RIK	619332		FALSE	SENSE	619332_NM_001161855.1_NC_000076.6_116113144_SENSE					AAGCCCGCCGATATGAAGCA	116113144						FALSE	FALSE
527	565	384	607	506	742	880	758	4933416C03RIK_4	4933416C03RIK	4	4	4933416C03RIK	619332		FALSE	SENSE	619332_NM_001161855.1_NC_000076.6_116113321_SENSE					CTATTGTGCAGCGCCGATGA	116113321						FALSE	FALSE
728	977	1007	1128	570	1076	869	737	4933417A18RIK_1	4933417A18RIK	1	1	4933417A18RIK	66761		FALSE	ANTISENSE	66761_NM_025750.3_NC_000079.6_34932627_ANTISENSE					CTGGCAACGATGGTGCCCAT	34932627						FALSE	FALSE
613	658	875	889	579	595	818	779	4933417A18RIK_2	4933417A18RIK	2	2	4933417A18RIK	66761		FALSE	ANTISENSE	66761_NM_025750.3_NC_000079.6_34924601_ANTISENSE					GTGATTCAAGACGTCAGGCT	34924601						FALSE	FALSE
257	424	414	548	227	223	269	383	4933417A18RIK_3	4933417A18RIK	3	3	4933417A18RIK	66761		FALSE	SENSE	66761_NM_025750.3_NC_000079.6_34944202_SENSE					AAAGAACTTGCAACCCACAG	34944202						FALSE	FALSE
863	1273	1303	1280	660	955	542	473	4933417A18RIK_4	4933417A18RIK	4	4	4933417A18RIK	66761		FALSE	SENSE	66761_NM_025750.3_NC_000079.6_34932540_SENSE					AGCCAAGCCTTATGCCCTCA	34932540						FALSE	FALSE
654	831	875	965	721	733	683	1036	4933421I07RIK_1	4933421I07RIK	1	1	4933421I07RIK	71162		FALSE	SENSE	71162_NM_027702.2_NC_000073.6_42447582_SENSE					CCGAACATATGCTACCACCT	42447582						FALSE	FALSE
551	935	614	730	467	553	971	885	4933421I07RIK_2	4933421I07RIK	2	2	4933421I07RIK	71162		FALSE	ANTISENSE	71162_NM_027702.2_NC_000073.6_42447704_ANTISENSE					GACTCTTGTAGTCGAATCGG	42447704						FALSE	FALSE
673	759	506	523	730	1417	1022	920	4933421I07RIK_3	4933421I07RIK	3	3	4933421I07RIK	71162		FALSE	ANTISENSE	71162_NM_027702.2_NC_000073.6_42446981_ANTISENSE					TTCAATGCAGTCAGTCCGGA	42446981						FALSE	FALSE
243	156	38	47	205	257	84	16	4933421I07RIK_4	4933421I07RIK	4	4	4933421I07RIK	71162		FALSE	SENSE	71162_NM_027702.2_NC_000073.6_42448010_SENSE					AAAGCCAAGAGCAGTTGGCT	42448010						FALSE	FALSE
602	701	794	958	500	672	909	541	4933425L06RIK_1	4933425L06RIK	1	1	4933425L06RIK	66763		FALSE	SENSE	66763_NM_025751.3_NC_000079.6_105082308_SENSE					TTTCAACGATGTTTACGATG	105082308						FALSE	FALSE
560	579	619	1011	512	729	714	653	4933425L06RIK_2	4933425L06RIK	2	2	4933425L06RIK	66763		FALSE	ANTISENSE	66763_NM_025751.3_NC_000079.6_105111219_ANTISENSE					GAGTGCCACATCAGCATGCG	105111219						FALSE	FALSE
843	1154	826	844	760	1297	1740	1642	4933425L06RIK_3	4933425L06RIK	3	3	4933425L06RIK	66763		FALSE	ANTISENSE	66763_NM_025751.3_NC_000079.6_105109352_ANTISENSE					ATCTGTCATGGACGTTACTG	105109352						FALSE	FALSE
674	650	546	565	560	510	666	756	4933425L06RIK_4	4933425L06RIK	4	4	4933425L06RIK	66763		FALSE	SENSE	66763_NM_025751.3_NC_000079.6_105109537_SENSE					AACTGCTAATGAGCTAGCCG	105109537						FALSE	FALSE
676	820	514	674	657	900	1477	1411	4933427D06RIK_1	4933427D06RIK	1	1	4933427D06RIK	232217		FALSE	SENSE	232217_NM_175017.3_NC_000072.6_89107787_SENSE					TTGCTTATGTACGTTCGCAG	89107787						FALSE	FALSE
408	367	229	265	338	585	804	815	4933427D06RIK_2	4933427D06RIK	2	2	4933427D06RIK	232217		FALSE	SENSE	232217_NM_175017.3_NC_000072.6_89107722_SENSE					TGTGGAACAACAAGACCCAG	89107722						FALSE	FALSE
647	1024	968	829	470	540	402	655	4933427D06RIK_3	4933427D06RIK	3	3	4933427D06RIK	232217		FALSE	ANTISENSE	232217_NM_175017.3_NC_000072.6_89101567_ANTISENSE					CCTTGATCGGGCATCTCAGA	89101567						FALSE	FALSE
287	534	487	464	403	801	1142	1146	4933427D06RIK_4	4933427D06RIK	4	4	4933427D06RIK	232217		FALSE	SENSE	232217_NM_175017.3_NC_000072.6_89107876_SENSE					GAAGAACAAAGAGCTTACCC	89107876						FALSE	FALSE
412	375	384	448	403	615	881	1141	4933427D14RIK_1	4933427D14RIK	1	1	4933427D14RIK	74477		FALSE	SENSE	74477_NM_028963.2_NC_000077.6_72180530_SENSE					GCCCCTCGTATAGAGGACAA	72180530						FALSE	FALSE
361	462	345	244	321	315	387	312	4933427D14RIK_2	4933427D14RIK	2	2	4933427D14RIK	74477		FALSE	SENSE	74477_NM_028963.2_NC_000077.6_72198657_SENSE					TCACAAAGGTATGCACACCA	72198657						FALSE	FALSE
514	972	1040	899	336	480	641	554	4933427D14RIK_3	4933427D14RIK	3	3	4933427D14RIK	74477		FALSE	SENSE	74477_NM_028963.2_NC_000077.6_72178460_SENSE					ACAGCCTATGAAAGACCATA	72178460						FALSE	FALSE
999	1065	816	782	739	905	1029	1172	4933427D14RIK_4	4933427D14RIK	4	4	4933427D14RIK	74477		FALSE	SENSE	74477_NM_028963.2_NC_000077.6_72189679_SENSE					ATTCGGAGCAGATTTCCTGT	72189679						FALSE	FALSE
397	302	374	253	286	446	938	1539	4933427G17RIK_1	4933427G17RIK	1	1	4933427G17RIK	74466		FALSE	ANTISENSE	74466_NM_028955.1_NC_000073.6_120991387_ANTISENSE					GCTGTCAAATGCGCACAGGG	120991387						FALSE	FALSE
533	923	686	568	776	871	1137	1052	4933427G17RIK_2	4933427G17RIK	2	2	4933427G17RIK	74466		FALSE	ANTISENSE	74466_NM_028955.1_NC_000073.6_120991510_ANTISENSE					GATGCTGACGGAGCCCACCA	120991510						FALSE	FALSE
555	575	432	416	493	497	615	730	4933427G17RIK_3	4933427G17RIK	3	3	4933427G17RIK	74466		FALSE	ANTISENSE	74466_NM_028955.1_NC_000073.6_120991241_ANTISENSE					AGTCATACTGAGAGCTCATG	120991241						FALSE	FALSE
534	1132	936	742	308	309	250	222	4933427G17RIK_4	4933427G17RIK	4	4	4933427G17RIK	74466		FALSE	ANTISENSE	74466_NM_028955.1_NC_000073.6_120991851_ANTISENSE					GAAGAAGAGAGAGCCTCAGT	120991851						FALSE	FALSE
347	457	649	662	428	722	1408	1509	4933428G20RIK_1	4933428G20RIK	1	1	4933428G20RIK	100141474		FALSE	ANTISENSE	100141474_NM_001289118.1_NC_000077.6_97492609_ANTISENSE					CGTTACCTGATAACTTAGTG	97492609						FALSE	FALSE
397	611	588	399	460	460	889	784	4933428G20RIK_2	4933428G20RIK	2	2	4933428G20RIK	100141474		FALSE	SENSE	100141474_NM_001289118.1_NC_000077.6_97492718_SENSE					GCAGTCCACAGAAACCACAA	97492718						FALSE	FALSE
18	6	8	0	46	43	64	53	4933428G20RIK_3	4933428G20RIK	3	3	4933428G20RIK	100141474		FALSE	SENSE	100141474_NM_001289118.1_NC_000077.6_97492658_SENSE					AGACGACACAGTGCAGGAGG	97492658						FALSE	FALSE
641	1136	866	773	639	846	1200	1148	4933428G20RIK_4	4933428G20RIK	4	4	4933428G20RIK	100141474		FALSE	SENSE	100141474_NM_001289118.1_NC_000077.6_97492743_SENSE					TGGAGAGAAAATGCCAGTTT	97492743						FALSE	FALSE
583	1113	1044	888	806	883	1290	858	4933430I17RIK_1	4933430I17RIK	1	1	4933430I17RIK	214106		FALSE	ANTISENSE	214106_NM_177607.3_NC_000070.6_62532616_ANTISENSE					ACAATGAGGGACGATCTTTG	62532616						FALSE	FALSE
1062	1138	898	999	990	885	1124	1164	4933430I17RIK_2	4933430I17RIK	2	2	4933430I17RIK	214106		FALSE	SENSE	214106_NM_177607.3_NC_000070.6_62541931_SENSE					ATACCACTATGGGCTCAAGT	62541931						FALSE	FALSE
14	0	1	0	9	2	0	0	4933430I17RIK_3	4933430I17RIK	3	3	4933430I17RIK	214106		FALSE	SENSE	214106_NM_177607.3_NC_000070.6_62532349_SENSE					TCTCTCCGACGGATTGAGAG	62532349						FALSE	FALSE
696	671	492	516	627	942	952	514	4933430I17RIK_4	4933430I17RIK	4	4	4933430I17RIK	214106		FALSE	SENSE	214106_NM_177607.3_NC_000070.6_62541826_SENSE					AAGCCATCTCTGTACTACCC	62541826						FALSE	FALSE
503	405	380	517	502	578	564	513	4933433C11RIK_1	4933433C11RIK	1	1	4933433C11RIK	74472		FALSE	ANTISENSE	74472_NM_028961.1_NC_000068.7_25214040_ANTISENSE					TGCGACCGATGGTGTATTGG	25214040						FALSE	FALSE
428	534	477	395	519	612	632	738	4933433C11RIK_2	4933433C11RIK	2	2	4933433C11RIK	74472		FALSE	SENSE	74472_NM_028961.1_NC_000068.7_25214310_SENSE					AAGATGAAGAGATCCTCAAG	25214310						FALSE	FALSE
308	223	256	187	298	350	554	505	4933433C11RIK_3	4933433C11RIK	3	3	4933433C11RIK	74472		FALSE	SENSE	74472_NM_028961.1_NC_000068.7_25213832_SENSE					TTCAACCGAGAGACAAAGGT	25213832						FALSE	FALSE
437	498	554	401	401	665	490	460	4933433C11RIK_4	4933433C11RIK	4	4	4933433C11RIK	74472		FALSE	SENSE	74472_NM_028961.1_NC_000068.7_25214534_SENSE					GGAGGCAAACACTGGACTCG	25214534						FALSE	FALSE
480	473	341	279	558	484	458	437	4933434E20RIK_1	4933434E20RIK	1	1	4933434E20RIK	99650		FALSE	ANTISENSE	99650_NM_001287087.1_NC_000069.6_90056578_ANTISENSE					CAGCTAACTTACCAGAGGCA	90056578						FALSE	FALSE
271	368	448	262	375	451	376	167	4933434E20RIK_2	4933434E20RIK	2	2	4933434E20RIK	99650		FALSE	ANTISENSE	99650_NM_001287087.1_NC_000069.6_90058519_ANTISENSE					TCTTACCCATTAAAGAACAG	90058519						FALSE	FALSE
829	872	732	1102	742	552	965	663	4933434E20RIK_3	4933434E20RIK	3	3	4933434E20RIK	99650		FALSE	ANTISENSE	99650_NM_001287087.1_NC_000069.6_90053608_ANTISENSE					ATTCTAGTGACCTACCTTGG	90053608						FALSE	FALSE
558	584	261	214	677	892	702	565	4933434E20RIK_4	4933434E20RIK	4	4	4933434E20RIK	99650		FALSE	SENSE	99650_NM_001287087.1_NC_000069.6_90053108_SENSE					TCGTGCTGGTGATGGCGTAC	90053108						FALSE	FALSE
624	508	550	471	638	932	1237	888	4933436I01RIK_1	4933436I01RIK	1	1	4933436I01RIK	66780		FALSE	SENSE	66780_NM_025763.1_NC_000086.7_67920510_SENSE					CTATCAAGACAAGTATGCAA	67920510						FALSE	FALSE
424	462	349	405	410	460	568	831	4933436I01RIK_2	4933436I01RIK	2	2	4933436I01RIK	66780		FALSE	ANTISENSE	66780_NM_025763.1_NC_000086.7_67921029_ANTISENSE					TGTAGGTTTACATAGAGGGG	67921029						FALSE	FALSE
623	721	621	534	462	771	639	395	4933436I01RIK_3	4933436I01RIK	3	3	4933436I01RIK	66780		FALSE	SENSE	66780_NM_025763.1_NC_000086.7_67920927_SENSE					TGAACGAAACAAAATGCTGC	67920927						FALSE	FALSE
472	589	492	269	527	883	1298	999	4933436I01RIK_4	4933436I01RIK	4	4	4933436I01RIK	66780		FALSE	SENSE	66780_NM_025763.1_NC_000086.7_67921321_SENSE					TTCCTAAAGCCTGTATCTAG	67921321						FALSE	FALSE
606	217	181	98	487	150	3	0	5031410I06RIK_1	5031410I06RIK	1	1	5031410I06RIK	381622		FALSE	SENSE	381622_NM_207657.3_NC_000071.6_26105196_SENSE					ATGCTGACCTTCCATCTGAG	26105196						FALSE	FALSE
463	304	189	159	589	375	283	238	5031410I06RIK_2	5031410I06RIK	2	2	5031410I06RIK	381622		FALSE	SENSE	381622_NM_207657.3_NC_000071.6_26104143_SENSE					TCACAGACAGACAACATCCC	26104143						FALSE	FALSE
144	36	0	0	303	37	0	1	5031410I06RIK_3	5031410I06RIK	3	3	5031410I06RIK	381622		FALSE	SENSE	381622_NM_207657.3_NC_000071.6_26102580_SENSE					CTTAGAGATGAAGAACATGG	26102580						FALSE	FALSE
378	86	37	36	409	105	1	1	5031410I06RIK_4	5031410I06RIK	4	4	5031410I06RIK	381622		FALSE	SENSE	381622_NM_207657.3_NC_000071.6_26101871_SENSE					TGCACACCCGGATCCTGCTG	26101871						FALSE	FALSE
636	1023	887	1067	536	501	525	469	5031414D18RIK_1	5031414D18RIK	1	1	5031414D18RIK	271221		FALSE	SENSE	271221_NM_198642.2_NC_000080.6_75036127_SENSE					AAGACGCCAGCAGGTTACGT	75036127						FALSE	FALSE
1054	1734	1378	1425	707	931	838	961	5031414D18RIK_2	5031414D18RIK	2	2	5031414D18RIK	271221		FALSE	ANTISENSE	271221_NM_198642.2_NC_000080.6_75042448_ANTISENSE					GTAAGTATGATTTGGCATCG	75042448						FALSE	FALSE
517	281	82	53	416	192	90	13	5031414D18RIK_3	5031414D18RIK	3	3	5031414D18RIK	271221		FALSE	ANTISENSE	271221_NM_198642.2_NC_000080.6_75032032_ANTISENSE					CACGGTTGCTCCCTTCACAG	75032032						FALSE	FALSE
289	343	391	354	252	342	638	637	5031414D18RIK_4	5031414D18RIK	4	4	5031414D18RIK	271221		FALSE	ANTISENSE	271221_NM_198642.2_NC_000080.6_75032230_ANTISENSE					CCCTGTAGGACAATATCGAA	75032230						FALSE	FALSE
286	264	167	230	416	423	627	282	5430401F13RIK_1	5430401F13RIK	1	1	5430401F13RIK	71392		FALSE	ANTISENSE	71392_NM_001244628.1_NC_000072.6_131552694_ANTISENSE					TCAGAGCTTCGTCTACTACG	131552694						FALSE	FALSE
318	329	336	283	191	422	765	562	5430401F13RIK_2	5430401F13RIK	2	2	5430401F13RIK	71392		FALSE	SENSE	71392_NM_001244628.1_NC_000072.6_131552741_SENSE					GAAGTCCAGGATCACCAGAG	131552741						FALSE	FALSE
429	537	374	352	276	264	124	214	5430401F13RIK_3	5430401F13RIK	3	3	5430401F13RIK	71392		FALSE	SENSE	71392_NM_001244628.1_NC_000072.6_131543858_SENSE					TCAGCTCAAAGGGTCAATGA	131543858						FALSE	FALSE
343	275	446	330	431	267	232	304	5430401F13RIK_4	5430401F13RIK	4	4	5430401F13RIK	71392		FALSE	SENSE	71392_NM_001244628.1_NC_000072.6_131552645_SENSE					CAAGATCAAATAAGTCAGCA	131552645						FALSE	FALSE
498	383	380	364	461	372	509	537	5430402E10RIK_1	5430402E10RIK	1	1	5430402E10RIK	71351		FALSE	SENSE	71351_NM_027768.3_NC_000086.7_77924409_SENSE					TTACATAGCTGCAGACAAGG	77924409						FALSE	FALSE
674	562	502	436	510	516	783	841	5430402E10RIK_2	5430402E10RIK	2	2	5430402E10RIK	71351		FALSE	ANTISENSE	71351_NM_027768.3_NC_000086.7_77924375_ANTISENSE					TATGCTCAAAATACGCTCTC	77924375						FALSE	FALSE
395	695	702	697	364	501	612	582	5430402E10RIK_3	5430402E10RIK	3	3	5430402E10RIK	71351		FALSE	SENSE	71351_NM_027768.3_NC_000086.7_77924342_SENSE					ATGGAGTGCAATGACGACTG	77924342						FALSE	FALSE
248	379	337	415	300	335	550	559	5430402E10RIK_4	5430402E10RIK	4	4	5430402E10RIK	71351		FALSE	SENSE	71351_NM_027768.3_NC_000086.7_77923814_SENSE					GAGAAAAACAAGAAGATGGG	77923814						FALSE	FALSE
406	488	427	372	495	458	507	671	5430419D17RIK_1	5430419D17RIK	1	1	5430419D17RIK	71395		FALSE	ANTISENSE	71395_NM_175166.3_NC_000073.6_131228914_ANTISENSE					TTCACCTCGGAAGTACACGA	131228914						FALSE	FALSE
420	439	488	325	520	631	524	561	5430419D17RIK_2	5430419D17RIK	2	2	5430419D17RIK	71395		FALSE	ANTISENSE	71395_NM_175166.3_NC_000073.6_131222899_ANTISENSE					CTCACCTGAACAGATGACAC	131222899						FALSE	FALSE
307	330	169	177	450	474	222	169	5430419D17RIK_3	5430419D17RIK	3	3	5430419D17RIK	71395		FALSE	ANTISENSE	71395_NM_175166.3_NC_000073.6_131226737_ANTISENSE					CGCCAGCCGTATATGCTCAG	131226737						FALSE	FALSE
994	1168	1244	1471	761	671	783	533	5430419D17RIK_4	5430419D17RIK	4	4	5430419D17RIK	71395		FALSE	ANTISENSE	71395_NM_175166.3_NC_000073.6_131222705_ANTISENSE					AGATGATGTTCGCTTGTGGA	131222705						FALSE	FALSE
300	374	131	149	310	315	328	459	5430421N21RIK_1	5430421N21RIK	1	1	5430421N21RIK	100126226		FALSE	SENSE	100126226_NM_001201323.1_NC_000081.6_101488155_SENSE					CCTGAGGAGAATGTATGATG	101488155						FALSE	FALSE
577	512	459	365	617	738	861	908	5430421N21RIK_2	5430421N21RIK	2	2	5430421N21RIK	100126226		FALSE	ANTISENSE	100126226_NM_001201323.1_NC_000081.6_101491256_ANTISENSE					GCCCGCAGATGCCTCCAGAT	101491256						FALSE	FALSE
462	416	440	351	436	493	642	809	5430421N21RIK_3	5430421N21RIK	3	3	5430421N21RIK	100126226		FALSE	SENSE	100126226_NM_001201323.1_NC_000081.6_101488377_SENSE					TGAGTTTGTGGCTCTAAAGA	101488377						FALSE	FALSE
320	221	162	171	277	54	20	28	5430421N21RIK_4	5430421N21RIK	4	4	5430421N21RIK	100126226		FALSE	SENSE	100126226_NM_001201323.1_NC_000081.6_101491331_SENSE					TGCTACCGAGGACTCTCAGG	101491331						FALSE	FALSE
615	536	482	391	601	296	297	341	5430427O19RIK_1	5430427O19RIK	1	1	5430427O19RIK	71398		FALSE	SENSE	71398_NM_001163539.1_NC_000086.7_85887906_SENSE					TGCATCTTATAATGAACCGG	85887906						FALSE	FALSE
486	564	416	558	365	277	388	329	5430427O19RIK_2	5430427O19RIK	2	2	5430427O19RIK	71398		FALSE	SENSE	71398_NM_001163539.1_NC_000086.7_85888391_SENSE					AGCGGTACTCATCCTACTGG	85888391						FALSE	FALSE
456	545	644	713	525	665	761	640	5430427O19RIK_3	5430427O19RIK	3	3	5430427O19RIK	71398		FALSE	SENSE	71398_NM_001163539.1_NC_000086.7_85888248_SENSE					GATGGCCATTAACTCAGTAA	85888248						FALSE	FALSE
464	553	607	636	399	442	510	412	5430427O19RIK_4	5430427O19RIK	4	4	5430427O19RIK	71398		FALSE	ANTISENSE	71398_NM_001163539.1_NC_000086.7_85887966_ANTISENSE					AACTTGTGTTTCATCCACAG	85887966						FALSE	FALSE
751	537	393	363	601	709	573	592	5430435G22RIK_1	5430435G22RIK	1	1	5430435G22RIK	226421		FALSE	SENSE	226421_NM_145509.2_NC_000067.6_131698469_SENSE					ATGGTATCAACATTCTACAA	131698469						FALSE	FALSE
377	683	437	505	432	532	510	364	5430435G22RIK_2	5430435G22RIK	2	2	5430435G22RIK	226421		FALSE	SENSE	226421_NM_145509.2_NC_000067.6_131697897_SENSE					GGAATACCAGACCACACTGG	131697897						FALSE	FALSE
334	429	506	499	306	275	349	196	5430435G22RIK_3	5430435G22RIK	3	3	5430435G22RIK	226421		FALSE	SENSE	226421_NM_145509.2_NC_000067.6_131698591_SENSE					GGAGCAGTCATATCCCATGG	131698591						FALSE	FALSE
902	1395	1124	1043	680	1408	1507	1305	5430435G22RIK_4	5430435G22RIK	4	4	5430435G22RIK	226421		FALSE	ANTISENSE	226421_NM_145509.2_NC_000067.6_131698534_ANTISENSE					ATCATCCCTCCAGATATCCA	131698534						FALSE	FALSE
439	445	448	566	626	650	608	700	5530400C23RIK_1	5530400C23RIK	1	1	5530400C23RIK	232426		FALSE	ANTISENSE	232426_NM_027784.1_NC_000072.6_133294205_ANTISENSE					TCATTCCCAGAGTTGGACGA	133294205						FALSE	FALSE
495	874	840	915	469	337	343	241	5530400C23RIK_2	5530400C23RIK	2	2	5530400C23RIK	232426		FALSE	SENSE	232426_NM_027784.1_NC_000072.6_133294279_SENSE					CAAGAGCATTGTGACTCCAC	133294279						FALSE	FALSE
445	551	386	426	514	737	783	613	5530400C23RIK_3	5530400C23RIK	3	3	5530400C23RIK	232426		FALSE	ANTISENSE	232426_NM_027784.1_NC_000072.6_133293191_ANTISENSE					TGTGCTTACTGGGTATTGGT	133293191						FALSE	FALSE
351	307	321	221	359	329	382	234	5530400C23RIK_4	5530400C23RIK	4	4	5530400C23RIK	232426		FALSE	SENSE	232426_NM_027784.1_NC_000072.6_133294323_SENSE					TAGAAAAAGAAATGTAGTGG	133294323						FALSE	FALSE
739	1256	1045	1059	731	773	802	461	5730409E04RIK_1	5730409E04RIK	1	1	5730409E04RIK	230757		FALSE	SENSE	230757_NM_001013755.3_NC_000070.6_126612085_SENSE					CCTGTCTGCGATACCCCTCG	126612085						FALSE	FALSE
201	397	377	215	207	338	353	371	5730409E04RIK_2	5730409E04RIK	2	2	5730409E04RIK	230757		FALSE	SENSE	230757_NM_001013755.3_NC_000070.6_126611937_SENSE					CGGAGTCCGCAGTCCCCCGG	126611937						FALSE	FALSE
610	636	463	557	617	561	869	634	5730409E04RIK_3	5730409E04RIK	3	3	5730409E04RIK	230757		FALSE	SENSE	230757_NM_001013755.3_NC_000070.6_126611886_SENSE					TGAGTCACCCTCTGATAACC	126611886						FALSE	FALSE
419	482	416	468	501	931	1216	1242	5730409E04RIK_4	5730409E04RIK	4	4	5730409E04RIK	230757		FALSE	SENSE	230757_NM_001013755.3_NC_000070.6_126611821_SENSE					GATGCCAATAAGAACTGGCA	126611821						FALSE	FALSE
529	503	433	293	384	260	449	510	5730455P16RIK_1	5730455P16RIK	1	1	5730455P16RIK	70591		FALSE	SENSE	70591_NM_027472.3_NC_000077.6_80370378_SENSE					GGTGTGTCCCATCCAAAGGG	80370378						FALSE	FALSE
652	640	709	590	551	624	821	621	5730455P16RIK_2	5730455P16RIK	2	2	5730455P16RIK	70591		FALSE	ANTISENSE	70591_NM_027472.3_NC_000077.6_80375622_ANTISENSE					TGGTAGATTAGTATCCACCA	80375622						FALSE	FALSE
399	424	383	536	276	186	204	215	5730455P16RIK_3	5730455P16RIK	3	3	5730455P16RIK	70591		FALSE	SENSE	70591_NM_027472.3_NC_000077.6_80376870_SENSE					CAGATTGACACAGAATCGAG	80376870						FALSE	FALSE
640	974	675	676	472	527	335	650	5730455P16RIK_4	5730455P16RIK	4	4	5730455P16RIK	70591		FALSE	ANTISENSE	70591_NM_027472.3_NC_000077.6_80374122_ANTISENSE					AGCAGACCACATATTCAGAA	80374122						FALSE	FALSE
497	573	482	579	375	324	183	87	5730507C01RIK_1	5730507C01RIK	1	1	5730507C01RIK	236366		FALSE	SENSE	236366_NM_001033157.4_NC_000078.6_18514859_SENSE					AACCGTGGCGGCAATCGAGG	18514859						FALSE	FALSE
406	418	312	474	281	485	530	487	5730507C01RIK_2	5730507C01RIK	2	2	5730507C01RIK	236366		FALSE	SENSE	236366_NM_001033157.4_NC_000078.6_18533645_SENSE					GGTAAACCCTTTGCACAACT	18533645						FALSE	FALSE
416	241	90	137	433	172	79	39	5730507C01RIK_3	5730507C01RIK	3	3	5730507C01RIK	236366		FALSE	SENSE	236366_NM_001033157.4_NC_000078.6_18533540_SENSE					CCTTATGAATGCCATCAATG	18533540						FALSE	FALSE
257	82	9	13	263	49	1	0	5730507C01RIK_4	5730507C01RIK	4	4	5730507C01RIK	236366		FALSE	ANTISENSE	236366_NM_001033157.4_NC_000078.6_18531729_ANTISENSE					CAGTCATACCTATAACAGCG	18531729						FALSE	FALSE
519	1001	846	890	536	597	1093	1064	5730508B09RIK_1	5730508B09RIK	1	1	5730508B09RIK	70617		FALSE	SENSE	70617_NM_027482.3_NC_000069.6_127870903_SENSE					AACAAAAACCTCCTCAACAT	127870903						FALSE	FALSE
514	822	824	730	337	534	643	501	5730508B09RIK_2	5730508B09RIK	2	2	5730508B09RIK	70617		FALSE	SENSE	70617_NM_027482.3_NC_000069.6_127870978_SENSE					GAAGAACCACAAAACCACTC	127870978						FALSE	FALSE
510	753	602	563	418	500	607	344	5730508B09RIK_3	5730508B09RIK	3	3	5730508B09RIK	70617		FALSE	ANTISENSE	70617_NM_027482.3_NC_000069.6_127896135_ANTISENSE					GTCCTCGTCGCACTCCCCGC	127896135						FALSE	FALSE
1410	2006	2253	2579	1080	1098	1300	1430	5730508B09RIK_4	5730508B09RIK	4	4	5730508B09RIK	70617		FALSE	ANTISENSE	70617_NM_027482.3_NC_000069.6_127896049_ANTISENSE					ACCTGCTCGCCCTCGTCCTG	127896049						FALSE	FALSE
546	573	657	703	462	731	667	600	5730559C18RIK_1	5730559C18RIK	1	1	5730559C18RIK	67313		FALSE	ANTISENSE	67313_NM_028872.3_NC_000067.6_136225550_ANTISENSE					TGGCGCTCTAGGCTGCTCAG	136225550						FALSE	FALSE
554	1260	1099	1377	471	454	519	313	5730559C18RIK_2	5730559C18RIK	2	2	5730559C18RIK	67313		FALSE	SENSE	67313_NM_028872.3_NC_000067.6_136227537_SENSE					GAAGTCAGTGACTCCGACAG	136227537						FALSE	FALSE
610	620	545	654	489	593	981	774	5730559C18RIK_3	5730559C18RIK	3	3	5730559C18RIK	67313		FALSE	ANTISENSE	67313_NM_028872.3_NC_000067.6_136219811_ANTISENSE					CTGGCCGGGAACATTTCGGA	136219811						FALSE	FALSE
422	586	619	592	395	611	666	386	5730559C18RIK_4	5730559C18RIK	4	4	5730559C18RIK	67313		FALSE	SENSE	67313_NM_028872.3_NC_000067.6_136233913_SENSE					GCGAGGCGCCAGAGCTCGGT	136233913						FALSE	FALSE
205	121	124	173	296	276	409	231	5830411N06RIK_1	5830411N06RIK	1	1	5830411N06RIK	244234		FALSE	ANTISENSE	244234_NM_001128146.1_NC_000073.6_140248121_ANTISENSE					TCAGGTGTCAAAACATACCG	140248121						FALSE	FALSE
533	885	618	485	457	405	616	462	5830411N06RIK_2	5830411N06RIK	2	2	5830411N06RIK	244234		FALSE	SENSE	244234_NM_001128146.1_NC_000073.6_140274119_SENSE					CCTTCAATCTTACACCCAGG	140274119						FALSE	FALSE
650	679	656	687	594	694	1034	1216	5830411N06RIK_3	5830411N06RIK	3	3	5830411N06RIK	244234		FALSE	SENSE	244234_NM_001128146.1_NC_000073.6_140296486_SENSE					GCCATAAGACCATTCCTGTG	140296486						FALSE	FALSE
566	585	422	411	528	592	869	1188	5830411N06RIK_4	5830411N06RIK	4	4	5830411N06RIK	244234		FALSE	SENSE	244234_NM_001128146.1_NC_000073.6_140248838_SENSE					GTGGTACCACACTACAAATG	140248838						FALSE	FALSE
384	502	596	496	414	340	187	184	5830415F09RIK_1	5830415F09RIK	1	1	5830415F09RIK	74753		FALSE	ANTISENSE	74753_NM_029086.2_NC_000070.6_46386143_ANTISENSE					CCTATGGCATTAGGGCGATG	46386143						FALSE	FALSE
187	364	356	468	188	184	67	130	5830415F09RIK_2	5830415F09RIK	2	2	5830415F09RIK	74753		FALSE	ANTISENSE	74753_NM_029086.2_NC_000070.6_46382295_ANTISENSE					GAAAGCTCTTCAGTTCCGGT	46382295						FALSE	FALSE
754	908	704	845	714	554	463	460	5830415F09RIK_3	5830415F09RIK	3	3	5830415F09RIK	74753		FALSE	SENSE	74753_NM_029086.2_NC_000070.6_46382564_SENSE					ACAATGACCACCATAAGCTG	46382564						FALSE	FALSE
317	308	428	373	333	684	1189	1054	5830415F09RIK_4	5830415F09RIK	4	4	5830415F09RIK	74753		FALSE	ANTISENSE	74753_NM_029086.2_NC_000070.6_46382188_ANTISENSE					GTCAGCTGTCCTGGCACGGT	46382188						FALSE	FALSE
927	1309	1456	1597	896	1067	1105	1029	5830473C10RIK_1	5830473C10RIK	1	1	5830473C10RIK	622307		FALSE	SENSE	622307_NM_001252661.1_NC_000071.6_90566441_SENSE					ATACACATTTGCAACAACCA	90566441						FALSE	FALSE
670	762	904	1291	491	267	242	210	5830473C10RIK_2	5830473C10RIK	2	2	5830473C10RIK	622307		FALSE	SENSE	622307_NM_001252661.1_NC_000071.6_90572788_SENSE					TGCATGAGACCTGTTGTGAG	90572788						FALSE	FALSE
636	849	829	798	755	1009	720	571	5830473C10RIK_3	5830473C10RIK	3	3	5830473C10RIK	622307		FALSE	SENSE	622307_NM_001252661.1_NC_000071.6_90566581_SENSE					AAGGCCTGAACTGACCTGTG	90566581						FALSE	FALSE
938	973	676	578	857	770	908	719	5830473C10RIK_4	5830473C10RIK	4	4	5830473C10RIK	622307		FALSE	SENSE	622307_NM_001252661.1_NC_000071.6_90569578_SENSE					AACAGAGTGCCTGCGGACAA	90569578						FALSE	FALSE
681	681	699	475	477	291	355	235	6030419C18RIK_1	6030419C18RIK	1	1	6030419C18RIK	319477		FALSE	SENSE	319477_NM_176921.3_NC_000075.6_58499237_SENSE					GACTACCAGCTCATGAATGG	58499237						FALSE	FALSE
575	641	523	410	564	418	290	332	6030419C18RIK_2	6030419C18RIK	2	2	6030419C18RIK	319477		FALSE	ANTISENSE	319477_NM_176921.3_NC_000075.6_58499173_ANTISENSE					GCCATCCACCGAGTCTGATG	58499173						FALSE	FALSE
261	288	78	33	284	381	555	456	6030419C18RIK_3	6030419C18RIK	3	3	6030419C18RIK	319477		FALSE	SENSE	319477_NM_176921.3_NC_000075.6_58490290_SENSE					AGTGACGACCCCAACAGTGG	58490290						FALSE	FALSE
336	418	324	279	456	617	765	633	6030419C18RIK_4	6030419C18RIK	4	4	6030419C18RIK	319477		FALSE	SENSE	319477_NM_176921.3_NC_000075.6_58499350_SENSE					CCAGCGGACTCCAGGGACGA	58499350						FALSE	FALSE
577	449	432	314	633	663	563	719	6030458C11RIK_1	6030458C11RIK	1	1	6030458C11RIK	77877		FALSE	SENSE	77877_NM_029998.3_NC_000081.6_12821477_SENSE					AATCTGGCTCCACCCCACGT	12821477						FALSE	FALSE
518	597	565	523	501	474	477	410	6030458C11RIK_2	6030458C11RIK	2	2	6030458C11RIK	77877		FALSE	ANTISENSE	77877_NM_029998.3_NC_000081.6_12818255_ANTISENSE					GTACAAACAGACCATCACTT	12818255						FALSE	FALSE
287	184	43	24	399	276	202	159	6030458C11RIK_3	6030458C11RIK	3	3	6030458C11RIK	77877		FALSE	ANTISENSE	77877_NM_029998.3_NC_000081.6_12823684_ANTISENSE					GATGCTTCGAACCTATGGCC	12823684						FALSE	FALSE
718	937	763	956	475	330	190	264	6030458C11RIK_4	6030458C11RIK	4	4	6030458C11RIK	77877		FALSE	ANTISENSE	77877_NM_029998.3_NC_000081.6_12817959_ANTISENSE					TATGTCCAGAATCGCCCCAG	12817959						FALSE	FALSE
309	395	223	178	389	380	397	526	6030468B19RIK_1	6030468B19RIK	1	1	6030468B19RIK	77727		FALSE	SENSE	77727_NM_029964.1_NC_000077.6_117802902_SENSE					GGCTAGCCGAGGTATCCTGG	117802902						FALSE	FALSE
555	684	885	849	576	575	414	285	6030468B19RIK_2	6030468B19RIK	2	2	6030468B19RIK	77727		FALSE	ANTISENSE	77727_NM_029964.1_NC_000077.6_117805922_ANTISENSE					ACCATTCCCCACCAAGCGGT	117805922						FALSE	FALSE
460	266	288	234	436	554	490	418	6030468B19RIK_3	6030468B19RIK	3	3	6030468B19RIK	77727		FALSE	SENSE	77727_NM_029964.1_NC_000077.6_117805853_SENSE					TGACTTCGTCCTACGCCATG	117805853						FALSE	FALSE
683	660	560	636	517	449	459	438	6030468B19RIK_4	6030468B19RIK	4	4	6030468B19RIK	77727		FALSE	SENSE	77727_NM_029964.1_NC_000077.6_117802851_SENSE					TATAACCTGCGATGCCCCTG	117802851						FALSE	FALSE
269	273	148	204	252	391	324	506	6030498E09RIK_1	6030498E09RIK	1	1	6030498E09RIK	77883		FALSE	ANTISENSE	77883_NM_183126.2_NC_000086.7_38958266_ANTISENSE					CAAACCCTGAGTTTAAACCC	38958266						FALSE	FALSE
624	821	783	811	646	602	915	1250	6030498E09RIK_2	6030498E09RIK	2	2	6030498E09RIK	77883		FALSE	SENSE	77883_NM_183126.2_NC_000086.7_38958117_SENSE					ATACATCTAATGGCTCGGGT	38958117						FALSE	FALSE
499	594	599	724	403	567	642	446	6030498E09RIK_3	6030498E09RIK	3	3	6030498E09RIK	77883		FALSE	ANTISENSE	77883_NM_183126.2_NC_000086.7_38958182_ANTISENSE					ACAGAATAGTATACAGACAG	38958182						FALSE	FALSE
619	598	399	380	650	577	1031	968	6030498E09RIK_4	6030498E09RIK	4	4	6030498E09RIK	77883		FALSE	ANTISENSE	77883_NM_183126.2_NC_000086.7_38958364_ANTISENSE					CTGGTGCACAGCATCCAAGG	38958364						FALSE	FALSE
200	264	256	139	225	231	340	102	6330403A02RIK_1	6330403A02RIK	1	1	6330403A02RIK	381310		FALSE	SENSE	381310_NM_001081227.2_NC_000067.6_180483302_SENSE					GCACAAAGACGCCGAGACCG	180483302						FALSE	FALSE
845	1011	1011	996	604	755	695	510	6330403A02RIK_2	6330403A02RIK	2	2	6330403A02RIK	381310		FALSE	ANTISENSE	381310_NM_001081227.2_NC_000067.6_180442672_ANTISENSE					AGCACACGTGCCTGTCCGGG	180442672						FALSE	FALSE
0	0	0	0	0	0	0	0	6330403A02RIK_3	6330403A02RIK	3	3	6330403A02RIK	381310		FALSE	SENSE	381310_NM_001081227.2_NC_000067.6_180442715_SENSE					TCTCCCAGGTACATTCGTCT	180442715						FALSE	FALSE
778	1064	1203	1075	694	857	771	678	6330403A02RIK_4	6330403A02RIK	4	4	6330403A02RIK	381310		FALSE	ANTISENSE	381310_NM_001081227.2_NC_000067.6_180483185_ANTISENSE					AGCCACCGGGAAGGGCATGT	180483185						FALSE	FALSE
508	701	792	611	543	301	216	149	6330408A02RIK_1	6330408A02RIK	1	1	6330408A02RIK	321008		FALSE	ANTISENSE	321008_NM_177312.4_NC_000073.6_13269537_ANTISENSE					AGTGGTAGGCGAACTCACGT	13269537						FALSE	FALSE
322	275	172	207	286	175	17	39	6330408A02RIK_2	6330408A02RIK	2	2	6330408A02RIK	321008		FALSE	SENSE	321008_NM_177312.4_NC_000073.6_13277267_SENSE					GGTGAAGAGCTCCACACGTG	13277267						FALSE	FALSE
524	469	405	424	570	964	1371	998	6330408A02RIK_3	6330408A02RIK	3	3	6330408A02RIK	321008		FALSE	SENSE	321008_NM_177312.4_NC_000073.6_13269346_SENSE					GCTCTTCCGCACAGATCCGG	13269346						FALSE	FALSE
483	487	341	298	470	446	711	627	6330408A02RIK_4	6330408A02RIK	4	4	6330408A02RIK	321008		FALSE	SENSE	321008_NM_177312.4_NC_000073.6_13269586_SENSE					CCCTTTGCGAGATCGACTCG	13269586						FALSE	FALSE
567	794	541	415	618	547	722	850	6330409D20RIK_1	6330409D20RIK	1	1	6330409D20RIK	70730		FALSE	ANTISENSE	70730_NM_027529.1_NC_000068.7_32740471_ANTISENSE					TTGATGTCGCATAGGCTGTG	32740471						FALSE	FALSE
695	703	640	491	677	918	1503	1476	6330409D20RIK_2	6330409D20RIK	2	2	6330409D20RIK	70730		FALSE	SENSE	70730_NM_027529.1_NC_000068.7_32740661_SENSE					ACTTCATAACGGAGACCTGG	32740661						FALSE	FALSE
378	224	201	192	349	522	623	454	6330409D20RIK_3	6330409D20RIK	3	3	6330409D20RIK	70730		FALSE	SENSE	70730_NM_027529.1_NC_000068.7_32740574_SENSE					TTGGCTACATGGTAAACTCA	32740574						FALSE	FALSE
580	755	808	737	658	734	979	840	6330409D20RIK_4	6330409D20RIK	4	4	6330409D20RIK	70730		FALSE	ANTISENSE	70730_NM_027529.1_NC_000068.7_32740721_ANTISENSE					AGACATTCTATCAGCTAATG	32740721						FALSE	FALSE
673	868	644	816	723	873	1077	1125	6330416G13RIK_1	6330416G13RIK	1	1	6330416G13RIK	230279		FALSE	SENSE	230279_NM_144905.3_NC_000070.6_63568548_SENSE					TCTACAACTCCAGGCCCATG	63568548						FALSE	FALSE
435	569	369	440	396	686	957	1207	6330416G13RIK_2	6330416G13RIK	2	2	6330416G13RIK	230279		FALSE	ANTISENSE	230279_NM_144905.3_NC_000070.6_63570065_ANTISENSE					CCTCTCAAAGACCAGCACAA	63570065						FALSE	FALSE
375	436	376	350	392	386	334	299	6330416G13RIK_3	6330416G13RIK	3	3	6330416G13RIK	230279		FALSE	SENSE	230279_NM_144905.3_NC_000070.6_63580009_SENSE					AGAGATGAAGAGGAGCCAAG	63580009						FALSE	FALSE
416	369	457	571	334	237	330	368	6330416G13RIK_4	6330416G13RIK	4	4	6330416G13RIK	230279		FALSE	SENSE	230279_NM_144905.3_NC_000070.6_63570007_SENSE					TGTTTGCCCTGGGCAACCAG	63570007						FALSE	FALSE
302	364	213	185	316	609	498	511	6430531B16RIK_1	6430531B16RIK	1	1	6430531B16RIK	381933		FALSE	ANTISENSE	381933_NM_001033465.2_NC_000073.6_139976635_ANTISENSE					TTGGGGGTAAGATCCCGCCA	139976635						FALSE	FALSE
463	688	558	763	468	775	715	784	6430531B16RIK_2	6430531B16RIK	2	2	6430531B16RIK	381933		FALSE	ANTISENSE	381933_NM_001033465.2_NC_000073.6_139978632_ANTISENSE					CAGAGGTTATGAATATCCCC	139978632						FALSE	FALSE
536	490	331	288	415	421	353	184	6430531B16RIK_3	6430531B16RIK	3	3	6430531B16RIK	381933		FALSE	ANTISENSE	381933_NM_001033465.2_NC_000073.6_139977150_ANTISENSE					AGAATAGACTCGATAACTCC	139977150						FALSE	FALSE
366	331	307	232	328	373	417	634	6430531B16RIK_4	6430531B16RIK	4	4	6430531B16RIK	381933		FALSE	ANTISENSE	381933_NM_001033465.2_NC_000073.6_139977101_ANTISENSE					TGAGCCTACATGAACAGTCC	139977101						FALSE	FALSE
616	714	850	855	508	644	522	474	6430548M08RIK_1	6430548M08RIK	1	1	6430548M08RIK	234797		FALSE	SENSE	234797_NM_172286.4_NC_000074.6_120152546_SENSE					AGAAGAAGGACATTGCCGAG	120152546						FALSE	FALSE
349	424	300	320	382	277	395	151	6430548M08RIK_2	6430548M08RIK	2	2	6430548M08RIK	234797		FALSE	ANTISENSE	234797_NM_172286.4_NC_000074.6_120145547_ANTISENSE					ACTCATTGGAGGAAGAGCGT	120145547						FALSE	FALSE
710	1169	1146	1084	624	862	801	792	6430548M08RIK_3	6430548M08RIK	3	3	6430548M08RIK	234797		FALSE	ANTISENSE	234797_NM_172286.4_NC_000074.6_120145480_ANTISENSE					CTCACTGTCTGCGGACTCGG	120145480						FALSE	FALSE
416	214	233	217	410	368	496	462	6430548M08RIK_4	6430548M08RIK	4	4	6430548M08RIK	234797		FALSE	ANTISENSE	234797_NM_172286.4_NC_000074.6_120150142_ANTISENSE					CTCAAACAGCACTACCGCGA	120150142						FALSE	FALSE
597	608	507	725	645	955	1094	1146	6430550D23RIK_1	6430550D23RIK	1	1	6430550D23RIK	320095		FALSE	ANTISENSE	320095_NM_001145351.1_NC_000068.7_156003825_ANTISENSE					CAGAACCAGTTACATTGCTG	156003825						FALSE	FALSE
459	483	462	331	547	471	566	594	6430550D23RIK_2	6430550D23RIK	2	2	6430550D23RIK	320095		FALSE	SENSE	320095_NM_001145351.1_NC_000068.7_156003456_SENSE					TGAGCGAGCATGGGACAGTG	156003456						FALSE	FALSE
500	734	592	737	459	662	632	621	6430550D23RIK_3	6430550D23RIK	3	3	6430550D23RIK	320095		FALSE	SENSE	320095_NM_001145351.1_NC_000068.7_156003690_SENSE					GGAGGACAAAAGCTCTCTGG	156003690						FALSE	FALSE
272	567	418	512	282	200	289	250	6430550D23RIK_4	6430550D23RIK	4	4	6430550D23RIK	320095		FALSE	ANTISENSE	320095_NM_001145351.1_NC_000068.7_156003415_ANTISENSE					GGAAATCAAAATGGTGCAGG	156003415						FALSE	FALSE
634	690	641	596	601	436	317	119	6430571L13RIK_1	6430571L13RIK	1	1	6430571L13RIK	235599		FALSE	SENSE	235599_NM_175486.3_NC_000075.6_107346868_SENSE					GTACAACTTTGACCCCACGG	107346868						FALSE	FALSE
559	696	556	414	552	975	1134	906	6430571L13RIK_2	6430571L13RIK	2	2	6430571L13RIK	235599		FALSE	SENSE	235599_NM_175486.3_NC_000075.6_107342507_SENSE					TGACACCAGAATCCCTGATG	107342507						FALSE	FALSE
547	707	511	529	355	341	255	305	6430571L13RIK_3	6430571L13RIK	3	3	6430571L13RIK	235599		FALSE	ANTISENSE	235599_NM_175486.3_NC_000075.6_107342543_ANTISENSE					GATCCCAAAAGACAGAAGCA	107342543						FALSE	FALSE
246	117	151	235	212	126	142	144	6430571L13RIK_4	6430571L13RIK	4	4	6430571L13RIK	235599		FALSE	ANTISENSE	235599_NM_175486.3_NC_000075.6_107342435_ANTISENSE					GGTGGTAGAGCCTTCAGCGG	107342435						FALSE	FALSE
979	958	646	777	1023	1211	1492	1438	6430573F11RIK_1	6430573F11RIK	1	1	6430573F11RIK	319582		FALSE	ANTISENSE	319582_NM_176952.4_NC_000074.6_36511828_ANTISENSE					ACACACTGCGCAGCCGCACA	36511828						FALSE	FALSE
608	840	625	527	475	423	667	636	6430573F11RIK_2	6430573F11RIK	2	2	6430573F11RIK	319582		FALSE	ANTISENSE	319582_NM_176952.4_NC_000074.6_36505626_ANTISENSE					TTCCGGGCAATCTCTACCAG	36505626						FALSE	FALSE
407	289	261	232	538	758	767	397	6430573F11RIK_3	6430573F11RIK	3	3	6430573F11RIK	319582		FALSE	SENSE	319582_NM_176952.4_NC_000074.6_36511726_SENSE					TGTACTTGTGCCGTGGAACA	36511726						FALSE	FALSE
627	730	708	429	555	440	455	180	6430573F11RIK_4	6430573F11RIK	4	4	6430573F11RIK	319582		FALSE	SENSE	319582_NM_176952.4_NC_000074.6_36512019_SENSE					CTTTGGATGAATCAACCCTG	36512019						FALSE	FALSE
316	196	228	258	262	261	189	72	6820408C15RIK_1	6820408C15RIK	1	1	6820408C15RIK	228778		FALSE	SENSE	228778_NM_001289738.1_NC_000068.7_152437500_SENSE					AGTCGATGCTTCGAAACCAG	152437500						FALSE	FALSE
483	690	589	492	611	747	958	646	6820408C15RIK_2	6820408C15RIK	2	2	6820408C15RIK	228778		FALSE	SENSE	228778_NM_001289738.1_NC_000068.7_152440864_SENSE					TCACGAGTATCCCGTCAAGT	152440864						FALSE	FALSE
317	421	403	355	359	448	296	225	6820408C15RIK_3	6820408C15RIK	3	3	6820408C15RIK	228778		FALSE	SENSE	228778_NM_001289738.1_NC_000068.7_152429023_SENSE					CTGAATAAAATCCAACCAGG	152429023						FALSE	FALSE
899	1137	1155	1002	842	785	803	588	6820408C15RIK_4	6820408C15RIK	4	4	6820408C15RIK	228778		FALSE	ANTISENSE	228778_NM_001289738.1_NC_000068.7_152437606_ANTISENSE					TAGCATTTCACGCACGCTCA	152437606						FALSE	FALSE
489	621	573	529	462	495	626	707	7420426K07RIK_1	7420426K07RIK	1	1	7420426K07RIK	546157		FALSE	ANTISENSE	546157_NM_001033983.3_NC_000075.6_98903445_ANTISENSE					CCAGGACAGCAGACCCAAGT	98903445						FALSE	FALSE
960	1392	1352	1227	786	943	1237	1006	7420426K07RIK_2	7420426K07RIK	2	2	7420426K07RIK	546157		FALSE	SENSE	546157_NM_001033983.3_NC_000075.6_98903548_SENSE					TGGAATACGCCTCTCCCTCA	98903548						FALSE	FALSE
660	956	738	546	416	662	710	869	7420426K07RIK_3	7420426K07RIK	3	3	7420426K07RIK	546157		FALSE	SENSE	546157_NM_001033983.3_NC_000075.6_98903579_SENSE					GATGAACGCTCCAGATGACC	98903579						FALSE	FALSE
659	976	953	1068	668	741	889	1006	7420426K07RIK_4	7420426K07RIK	4	4	7420426K07RIK	546157		FALSE	ANTISENSE	546157_NM_001033983.3_NC_000075.6_98903504_ANTISENSE					GTCTCTTACCGGAGCACTGA	98903504						FALSE	FALSE
535	659	654	810	617	638	1154	1221	7420461P10RIK_1	7420461P10RIK	1	1	7420461P10RIK	100038657		FALSE	ANTISENSE	100038657_NM_001177581.1_NC_000067.6_162657037_ANTISENSE					AAGAACCTATGGGTACCTTG	162657037						FALSE	FALSE
1	15	13	8	10	81	270	214	7420461P10RIK_2	7420461P10RIK	2	2	7420461P10RIK	100038657		FALSE	SENSE	100038657_NM_001177581.1_NC_000067.6_162657059_SENSE					TCTCTGAGATCAACAAGCGT	162657059						FALSE	FALSE
276	368	516	546	277	173	343	270	7420461P10RIK_3	7420461P10RIK	3	3	7420461P10RIK	100038657		FALSE	SENSE	100038657_NM_001177581.1_NC_000067.6_162654572_SENSE					CATCACCAAGAAAAGTGGCG	162654572						FALSE	FALSE
444	690	467	255	347	324	477	458	7420461P10RIK_4	7420461P10RIK	4	4	7420461P10RIK	100038657		FALSE	SENSE	100038657_NM_001177581.1_NC_000067.6_162658051_SENSE					CCAGCAGATCTGAGATTCGG	162658051						FALSE	FALSE
879	865	721	622	710	701	589	538	7530416G11RIK_1	7530416G11RIK	1	1	7530416G11RIK	328577		FALSE	SENSE	328577_NM_001256072.1_NC_000081.6_85494241_SENSE					ATTGGAAAGGGATTCTATTG	85494241						FALSE	FALSE
284	387	232	211	304	347	312	224	7530416G11RIK_2	7530416G11RIK	2	2	7530416G11RIK	328577		FALSE	ANTISENSE	328577_NM_001256072.1_NC_000081.6_85494679_ANTISENSE					CCTGGGTTCAAAACATCAGA	85494679						FALSE	FALSE
643	638	665	832	548	754	659	622	7530416G11RIK_3	7530416G11RIK	3	3	7530416G11RIK	328577		FALSE	SENSE	328577_NM_001256072.1_NC_000081.6_85494628_SENSE					TTATTTCAGCTCCCAAGAAG	85494628						FALSE	FALSE
318	360	245	226	238	166	281	241	7530416G11RIK_4	7530416G11RIK	4	4	7530416G11RIK	328577		FALSE	SENSE	328577_NM_001256072.1_NC_000081.6_85494304_SENSE					CAGACACAGAAGGAGCTGTG	85494304						FALSE	FALSE
695	828	518	464	551	428	244	149	8030411F24RIK_1	8030411F24RIK	1	1	8030411F24RIK	78609		FALSE	SENSE	78609_NM_030135.2_NC_000068.7_148782232_SENSE					GGCATCAGTAGAGTTTGCTG	148782232						FALSE	FALSE
486	753	1150	876	423	343	428	449	8030411F24RIK_2	8030411F24RIK	2	2	8030411F24RIK	78609		FALSE	ANTISENSE	78609_NM_030135.2_NC_000068.7_148782129_ANTISENSE					ACAACCAGTCCTACAAGCAT	148782129						FALSE	FALSE
537	746	612	677	614	1558	2024	1940	8030411F24RIK_3	8030411F24RIK	3	3	8030411F24RIK	78609		FALSE	SENSE	78609_NM_030135.2_NC_000068.7_148782193_SENSE					AGAATTTCTAGATGTTACTA	148782193						FALSE	FALSE
472	590	436	427	506	535	709	926	8030411F24RIK_4	8030411F24RIK	4	4	8030411F24RIK	78609		FALSE	ANTISENSE	78609_NM_030135.2_NC_000068.7_148783393_ANTISENSE					CATGTTTCTTACAAATTGTG	148783393						FALSE	FALSE
736	905	643	514	647	930	1139	1156	8030423J24RIK_1	8030423J24RIK	1	1	8030423J24RIK	77166		FALSE	ANTISENSE	77166_NM_029873.1_NC_000079.6_70883919_ANTISENSE					ACACCGCTAGAACGCCAACA	70883919						FALSE	FALSE
530	418	532	541	488	612	371	407	8030423J24RIK_2	8030423J24RIK	2	2	8030423J24RIK	77166		FALSE	ANTISENSE	77166_NM_029873.1_NC_000079.6_70883521_ANTISENSE					AAGTGCTCACCTCGGTACTG	70883521						FALSE	FALSE
592	554	308	330	449	500	396	320	8030423J24RIK_3	8030423J24RIK	3	3	8030423J24RIK	77166		FALSE	ANTISENSE	77166_NM_029873.1_NC_000079.6_70883878_ANTISENSE					CTCATGGTGCAATCGGAAGT	70883878						FALSE	FALSE
736	1101	865	653	717	1281	2035	1752	8030423J24RIK_4	8030423J24RIK	4	4	8030423J24RIK	77166		FALSE	ANTISENSE	77166_NM_029873.1_NC_000079.6_70883951_ANTISENSE					GCACAACACATGCAGGTGCG	70883951						FALSE	FALSE
522	513	440	492	376	171	237	288	8030462N17RIK_1	8030462N17RIK	1	1	8030462N17RIK	212163		FALSE	ANTISENSE	212163_NM_178670.3_NC_000084.6_77674209_ANTISENSE					CCGAGACTTTCGTCCAACAG	77674209						FALSE	FALSE
770	1180	1177	1414	832	893	817	637	8030462N17RIK_2	8030462N17RIK	2	2	8030462N17RIK	212163		FALSE	ANTISENSE	212163_NM_178670.3_NC_000084.6_77674364_ANTISENSE					AGGAGTCACTCTCATAAACT	77674364						FALSE	FALSE
528	673	667	435	478	678	686	542	8030462N17RIK_3	8030462N17RIK	3	3	8030462N17RIK	212163		FALSE	SENSE	212163_NM_178670.3_NC_000084.6_77653234_SENSE					TGACCCAGAAGTGATAAATG	77653234						FALSE	FALSE
526	553	318	225	452	412	263	153	8030462N17RIK_4	8030462N17RIK	4	4	8030462N17RIK	212163		FALSE	SENSE	212163_NM_178670.3_NC_000084.6_77674533_SENSE					ATCTGAACAAGAGACAGCCA	77674533						FALSE	FALSE
417	735	1031	903	412	639	921	997	8430408G22RIK_1	8430408G22RIK	1	1	8430408G22RIK	213393		FALSE	SENSE	213393_NM_001166580.1_NC_000072.6_116651767_SENSE					TGTCAGAAGAGCTGTCACAT	116651767						FALSE	FALSE
514	515	565	680	481	621	904	771	8430408G22RIK_2	8430408G22RIK	2	2	8430408G22RIK	213393		FALSE	ANTISENSE	213393_NM_001166580.1_NC_000072.6_116652013_ANTISENSE					TTCCCAAAGAGCCAGTCCAG	116652013						FALSE	FALSE
456	387	543	368	328	297	295	222	8430408G22RIK_3	8430408G22RIK	3	3	8430408G22RIK	213393		FALSE	SENSE	213393_NM_001166580.1_NC_000072.6_116652072_SENSE					AGAGGTCGACCCAACAGGAC	116652072						FALSE	FALSE
650	775	536	536	616	860	735	564	8430408G22RIK_4	8430408G22RIK	4	4	8430408G22RIK	213393		FALSE	ANTISENSE	213393_NM_001166580.1_NC_000072.6_116651731_ANTISENSE					TCCCGAATCGTTGGCAAATG	116651731						FALSE	FALSE
712	721	726	899	507	737	787	952	8430419L09RIK_1	8430419L09RIK	1	1	8430419L09RIK	74525		FALSE	ANTISENSE	74525_NM_028982.4_NC_000072.6_135226910_ANTISENSE					CTTGTCGGGTTGTAATCAGG	135226910						FALSE	FALSE
343	193	85	32	272	346	185	267	8430419L09RIK_2	8430419L09RIK	2	2	8430419L09RIK	74525		FALSE	SENSE	74525_NM_028982.4_NC_000072.6_135225211_SENSE					CCTGTGAAGTATAACATCGT	135225211						FALSE	FALSE
296	316	225	272	156	158	147	186	8430419L09RIK_3	8430419L09RIK	3	3	8430419L09RIK	74525		FALSE	ANTISENSE	74525_NM_028982.4_NC_000072.6_135218739_ANTISENSE					GTCTGGCAGCACCACAACCG	135218739						FALSE	FALSE
531	447	456	285	476	350	493	305	8430419L09RIK_4	8430419L09RIK	4	4	8430419L09RIK	74525		FALSE	ANTISENSE	74525_NM_028982.4_NC_000072.6_135209345_ANTISENSE					GCAGAGCAATACCAGAACCA	135209345						FALSE	FALSE
3	0	0	0	0	0	0	0	9030617O03RIK_1	9030617O03RIK	1	1	9030617O03RIK	217830		FALSE	ANTISENSE	217830_NM_145448.4_NC_000078.6_100850311_ANTISENSE					TCTCTGGTCTACTACCATGG	100850311						FALSE	FALSE
481	587	284	477	561	328	332	173	9030617O03RIK_2	9030617O03RIK	2	2	9030617O03RIK	217830		FALSE	SENSE	217830_NM_145448.4_NC_000078.6_100842703_SENSE					TTATGTGGAGTGTCGGCCCG	100842703						FALSE	FALSE
639	689	570	404	675	801	622	476	9030617O03RIK_3	9030617O03RIK	3	3	9030617O03RIK	217830		FALSE	ANTISENSE	217830_NM_145448.4_NC_000078.6_100850189_ANTISENSE					CAGTGGTGACGAGTACGGAG	100850189						FALSE	FALSE
746	584	266	235	732	792	728	802	9030617O03RIK_4	9030617O03RIK	4	4	9030617O03RIK	217830		FALSE	SENSE	217830_NM_145448.4_NC_000078.6_100829721_SENSE					AACACTTCCAGCATGACGGA	100829721						FALSE	FALSE
142	5	1	0	199	60	0	1	9030624G23RIK_1	9030624G23RIK	1	1	9030624G23RIK	66808		FALSE	SENSE	66808_NM_001256489.1_NC_000078.6_24096848_SENSE					CACCGCGGCGGCCATCGAGG	24096848						FALSE	FALSE
331	88	70	21	311	79	2	2	9030624G23RIK_2	9030624G23RIK	2	2	9030624G23RIK	66808		FALSE	ANTISENSE	66808_NM_001256489.1_NC_000078.6_24096923_ANTISENSE					GGGCGCCATGTAGTCCTCAA	24096923						FALSE	FALSE
358	58	12	5	446	87	19	0	9030624G23RIK_3	9030624G23RIK	3	3	9030624G23RIK	66808		FALSE	ANTISENSE	66808_NM_001256489.1_NC_000078.6_24074630_ANTISENSE					CAGTCATACCTATAACAGTG	24074630						FALSE	FALSE
417	37	0	0	487	85	3	3	9030624G23RIK_4	9030624G23RIK	4	4	9030624G23RIK	66808		FALSE	SENSE	66808_NM_001256489.1_NC_000078.6_24074712_SENSE					TGTGCATGTGAACTTCACTG	24074712						FALSE	FALSE
426	94	97	70	492	158	64	7	9030624J02RIK_1	9030624J02RIK	1	1	9030624J02RIK	71517		FALSE	ANTISENSE	71517_NM_027815.4_NC_000073.6_118775382_ANTISENSE					GAGCTCAGCATACCCGACAC	118775382						FALSE	FALSE
495	463	387	475	403	433	322	389	9030624J02RIK_2	9030624J02RIK	2	2	9030624J02RIK	71517		FALSE	SENSE	71517_NM_027815.4_NC_000073.6_118794558_SENSE					GGACTACATTAATTGTGCCG	118794558						FALSE	FALSE
694	483	522	581	444	398	379	446	9030624J02RIK_3	9030624J02RIK	3	3	9030624J02RIK	71517		FALSE	ANTISENSE	71517_NM_027815.4_NC_000073.6_118746465_ANTISENSE					CCATCGAGGACGCTGCTCAG	118746465						FALSE	FALSE
549	536	256	189	512	266	300	360	9030624J02RIK_4	9030624J02RIK	4	4	9030624J02RIK	71517		FALSE	SENSE	71517_NM_027815.4_NC_000073.6_118753858_SENSE					GGATTATGTGAACCGCATAG	118753858						FALSE	FALSE
392	574	445	353	467	276	328	130	9130008F23RIK_1	9130008F23RIK	1	1	9130008F23RIK	71583		FALSE	ANTISENSE	71583_NM_027834.3_NC_000083.6_40880236_ANTISENSE					GTAGTGGTCTCCAATCGTCG	40880236						FALSE	FALSE
475	476	354	535	355	155	79	34	9130008F23RIK_2	9130008F23RIK	2	2	9130008F23RIK	71583		FALSE	SENSE	71583_NM_027834.3_NC_000083.6_40880391_SENSE					AGTGCCCAATCAATAGCAAG	40880391						FALSE	FALSE
542	784	520	620	667	849	911	479	9130008F23RIK_3	9130008F23RIK	3	3	9130008F23RIK	71583		FALSE	ANTISENSE	71583_NM_027834.3_NC_000083.6_40880495_ANTISENSE					GAGCACTCAGAGCGCCCTTG	40880495						FALSE	FALSE
103	72	36	38	136	245	417	448	9130008F23RIK_4	9130008F23RIK	4	4	9130008F23RIK	71583		FALSE	SENSE	71583_NM_027834.3_NC_000083.6_40880192_SENSE					GGAAACCAAAGCTTTCCCGC	40880192						FALSE	FALSE
358	313	192	88	280	71	107	112	9130011E15RIK_1	9130011E15RIK	1	1	9130011E15RIK	71617		FALSE	ANTISENSE	71617_NM_198296.2_NC_000085.6_45975246_ANTISENSE					AAGAGTTCCTCCCAAAACCG	45975246						FALSE	FALSE
577	702	344	216	661	645	742	605	9130011E15RIK_2	9130011E15RIK	2	2	9130011E15RIK	71617		FALSE	SENSE	71617_NM_198296.2_NC_000085.6_45946007_SENSE					ATTGTCATGCAGGACACGAA	45946007						FALSE	FALSE
423	374	186	98	477	288	285	118	9130011E15RIK_3	9130011E15RIK	3	3	9130011E15RIK	71617		FALSE	SENSE	71617_NM_198296.2_NC_000085.6_45958432_SENSE					AATGGGGCTTGTGATCACTC	45958432						FALSE	FALSE
311	217	143	72	215	98	11	18	9130011E15RIK_4	9130011E15RIK	4	4	9130011E15RIK	71617		FALSE	ANTISENSE	71617_NM_198296.2_NC_000085.6_45950687_ANTISENSE					GAGGGCGGTGTAGTCCCAAG	45950687						FALSE	FALSE
657	1075	767	829	712	358	476	523	9130019O22RIK_1	9130019O22RIK	1	1	9130019O22RIK	78921		FALSE	SENSE	78921_NM_030226.3_NC_000073.6_127385462_SENSE					TGTCACGACTGCAATTTGTG	127385462						FALSE	FALSE
638	793	616	702	652	884	758	950	9130019O22RIK_2	9130019O22RIK	2	2	9130019O22RIK	78921		FALSE	ANTISENSE	78921_NM_030226.3_NC_000073.6_127384935_ANTISENSE					ATCCACCAATGTGCACCGCT	127384935						FALSE	FALSE
547	550	454	513	489	1252	1179	1491	9130019O22RIK_3	9130019O22RIK	3	3	9130019O22RIK	78921		FALSE	SENSE	78921_NM_030226.3_NC_000073.6_127386525_SENSE					TGCAGGACAGAAGTTCACTC	127386525						FALSE	FALSE
451	709	938	1164	486	452	313	384	9130019O22RIK_4	9130019O22RIK	4	4	9130019O22RIK	78921		FALSE	SENSE	78921_NM_030226.3_NC_000073.6_127385026_SENSE					ACTGCAACAAACGCTTCGGC	127385026						FALSE	FALSE
247	257	173	153	232	220	84	82	9130023H24RIK_1	9130023H24RIK	1	1	9130023H24RIK	100043133		FALSE	ANTISENSE	100043133_NM_177001.3_NC_000073.6_128236929_ANTISENSE					GGAGACCTGAGTGAGAACGA	128236929						FALSE	FALSE
289	182	244	183	320	289	422	309	9130023H24RIK_2	9130023H24RIK	2	2	9130023H24RIK	100043133		FALSE	ANTISENSE	100043133_NM_177001.3_NC_000073.6_128237123_ANTISENSE					TGAATGAGATCAGAGAGACT	128237123						FALSE	FALSE
480	704	421	560	344	513	346	291	9130023H24RIK_3	9130023H24RIK	3	3	9130023H24RIK	100043133		FALSE	ANTISENSE	100043133_NM_177001.3_NC_000073.6_128237302_ANTISENSE					GAGGGGGCGCTCATGTAGCG	128237302						FALSE	FALSE
489	573	869	639	435	614	630	539	9130023H24RIK_4	9130023H24RIK	4	4	9130023H24RIK	100043133		FALSE	SENSE	100043133_NM_177001.3_NC_000073.6_128236795_SENSE					TGAGTGTGGAAAGACTTTCA	128236795						FALSE	FALSE
815	1073	1178	1025	508	775	1126	1153	9130204L05RIK_1	9130204L05RIK	1	1	9130204L05RIK	229550		FALSE	SENSE	229550_NM_001101461.2_NC_000069.6_91090321_SENSE					CTGGGAACGACAGTCATACT	91090321						FALSE	FALSE
779	752	711	754	783	919	1018	870	9130204L05RIK_2	9130204L05RIK	2	2	9130204L05RIK	229550		FALSE	SENSE	229550_NM_001101461.2_NC_000069.6_91090339_SENSE					AACTTCACAAATTATGCTCT	91090339						FALSE	FALSE
742	887	688	764	534	725	953	640	9130204L05RIK_3	9130204L05RIK	3	3	9130204L05RIK	229550		FALSE	SENSE	229550_NM_001101461.2_NC_000069.6_91090362_SENSE					ACAAAATAATGATGCTCTAC	91090362						FALSE	FALSE
409	471	289	216	380	411	491	622	9130204L05RIK_4	9130204L05RIK	4	4	9130204L05RIK	229550		FALSE	SENSE	229550_NM_001101461.2_NC_000069.6_91090298_SENSE					TGAGAAGGAATTCAGAAAGT	91090298						FALSE	FALSE
666	653	508	529	585	581	720	493	9130401M01RIK_1	9130401M01RIK	1	1	9130401M01RIK	75758		FALSE	SENSE	75758_NM_029418.4_NC_000081.6_58029014_SENSE					CAACACAGACCATCTGACCG	58029014						FALSE	FALSE
630	400	413	410	503	658	718	597	9130401M01RIK_2	9130401M01RIK	2	2	9130401M01RIK	75758		FALSE	SENSE	75758_NM_029418.4_NC_000081.6_58031989_SENSE					CTACAGACGACAGGAATACG	58031989						FALSE	FALSE
270	272	256	213	266	255	315	102	9130401M01RIK_3	9130401M01RIK	3	3	9130401M01RIK	75758		FALSE	SENSE	75758_NM_029418.4_NC_000081.6_58028842_SENSE					CCAGCAGGCGTGTCACCGCA	58028842						FALSE	FALSE
549	665	379	469	565	350	248	233	9130401M01RIK_4	9130401M01RIK	4	4	9130401M01RIK	75758		FALSE	ANTISENSE	75758_NM_029418.4_NC_000081.6_58028751_ANTISENSE					GCATTCTCAGGCAAGGTCGT	58028751						FALSE	FALSE
864	1040	762	956	737	499	911	763	9130409I23RIK_1	9130409I23RIK	1	1	9130409I23RIK	619326		FALSE	ANTISENSE	619326_NM_001033819.2_NC_000067.6_181055019_ANTISENSE					AGCATGGAATCCCAATCGGG	181055019						FALSE	FALSE
677	971	697	513	766	726	909	519	9130409I23RIK_2	9130409I23RIK	2	2	9130409I23RIK	619326		FALSE	SENSE	619326_NM_001033819.2_NC_000067.6_181051385_SENSE					GGCTGCATAATGATCGACGT	181051385						FALSE	FALSE
415	411	400	303	309	464	614	534	9130409I23RIK_3	9130409I23RIK	3	3	9130409I23RIK	619326		FALSE	ANTISENSE	619326_NM_001033819.2_NC_000067.6_181054923_ANTISENSE					GAGAAGCTATAATTAGTGAG	181054923						FALSE	FALSE
600	905	1060	1291	378	163	26	87	9130409I23RIK_4	9130409I23RIK	4	4	9130409I23RIK	619326		FALSE	SENSE	619326_NM_001033819.2_NC_000067.6_181055118_SENSE					GGTGTTCCTCACTATCTCGA	181055118						FALSE	FALSE
386	273	294	241	361	175	51	6	9230104L09RIK_1	9230104L09RIK	1	1	9230104L09RIK	77705		FALSE	ANTISENSE	77705_NM_029960.3_NC_000068.7_148850706_ANTISENSE					CATGATGTGTATCACCCTGT	148850706						FALSE	FALSE
522	553	616	619	538	663	1350	1667	9230104L09RIK_2	9230104L09RIK	2	2	9230104L09RIK	77705		FALSE	ANTISENSE	77705_NM_029960.3_NC_000068.7_148848010_ANTISENSE					TTCACGAAGAAAGTTTGTGG	148848010						FALSE	FALSE
606	797	1071	1116	827	947	1279	710	9230104L09RIK_3	9230104L09RIK	3	3	9230104L09RIK	77705		FALSE	SENSE	77705_NM_029960.3_NC_000068.7_148850849_SENSE					ACAATATTACTGGCTCTCTC	148850849						FALSE	FALSE
612	821	905	908	466	846	1196	1119	9230104L09RIK_4	9230104L09RIK	4	4	9230104L09RIK	77705		FALSE	SENSE	77705_NM_029960.3_NC_000068.7_148850727_SENSE					TGCATTCCACAAAAAGAGCA	148850727						FALSE	FALSE
439	572	373	346	423	359	390	298	9230110C19RIK_1	9230110C19RIK	1	1	9230110C19RIK	234912		FALSE	ANTISENSE	234912_NM_199017.2_NC_000075.6_8042723_ANTISENSE					AGCGACGAGAAGGTTCTATG	8042723						FALSE	FALSE
863	1227	1426	1203	576	917	926	679	9230110C19RIK_2	9230110C19RIK	2	2	9230110C19RIK	234912		FALSE	ANTISENSE	234912_NM_199017.2_NC_000075.6_8026088_ANTISENSE					GAAACTCTTCCCTTTCCACT	8026088						FALSE	FALSE
653	871	776	918	612	1047	1403	1266	9230110C19RIK_3	9230110C19RIK	3	3	9230110C19RIK	234912		FALSE	SENSE	234912_NM_199017.2_NC_000075.6_8042429_SENSE					GACGTTCCAGCCCTACCAAA	8042429						FALSE	FALSE
556	504	604	577	741	1122	1062	1190	9230110C19RIK_4	9230110C19RIK	4	4	9230110C19RIK	234912		FALSE	SENSE	234912_NM_199017.2_NC_000075.6_8042675_SENSE					TCACCAGCCGCCTCCGCCAG	8042675						FALSE	FALSE
310	430	565	800	410	497	515	249	9230110F15RIK_1	9230110F15RIK	1	1	9230110F15RIK	77080		FALSE	ANTISENSE	77080_NM_029863.1_NC_000075.6_35844039_ANTISENSE					CCTGCATCAACAGAAAGTGT	35844039						FALSE	FALSE
641	796	634	413	465	402	380	413	9230110F15RIK_2	9230110F15RIK	2	2	9230110F15RIK	77080		FALSE	SENSE	77080_NM_029863.1_NC_000075.6_35839329_SENSE					CCTATTCTCACACACAGGTA	35839329						FALSE	FALSE
1045	1467	1470	1112	750	1161	1061	662	9230110F15RIK_3	9230110F15RIK	3	3	9230110F15RIK	77080		FALSE	ANTISENSE	77080_NM_029863.1_NC_000075.6_35839152_ANTISENSE					TGCCTTATCACAGTCCAATT	35839152						FALSE	FALSE
764	874	771	648	587	631	754	668	9230110F15RIK_4	9230110F15RIK	4	4	9230110F15RIK	77080		FALSE	SENSE	77080_NM_029863.1_NC_000075.6_35839406_SENSE					AAGAGTGGACATTGTTTGGT	35839406						FALSE	FALSE
732	744	549	715	645	1358	1919	1473	9230112D13RIK_1	9230112D13RIK	1	1	9230112D13RIK	78243		FALSE	SENSE	78243_NM_030062.1_NC_000080.6_34514394_SENSE					GCCCAGGAAACGCCAGACGA	34514394						FALSE	FALSE
573	638	602	661	580	405	256	104	9230112D13RIK_2	9230112D13RIK	2	2	9230112D13RIK	78243		FALSE	SENSE	78243_NM_030062.1_NC_000080.6_34514428_SENSE					ACTGGAGCCTACAAACACAC	34514428						FALSE	FALSE
[truncated: 77,669 more rows]

## Sheet: count_cpm
WT_D0_R1	WT_D2_R1	WT_D5_R1	WT_D8_R1	Rescue_D0_R1	Rescue_D2_R1	Rescue_D5_R1	Rescue_D8_R1	id	symbol	rep	num	gene	entrez_gene_id	transcript_accession	is_control	sense_antisense	original_id	genomic_accession	control_id1	control_id2	control_id3	Seq	unknown	control	count	description	external_gene_name	entrezgene_id	CEG2	GO_HELICASE_ACTIVITY
[truncated: 79,633 more rows]

[truncated: 16 more sheets: library, mapping, legend, notes, comparisons, all_comparisons, D8vsD0 logFC differential, D5vsD0 logFC differential, D2vsD0 logFC differential, gene_stats.Recql4.d.D0_DKOvsRRE, gene_stats.Recql4.d.DKO_D8vsD0, gene_stats.Recql4.d.DKO_D5vsD0, gene_stats.Recql4.d.DKO_D2vsD0, gene_stats.Recql4.d.RRE_D8vsD0, gene_stats.Recql4.d.RRE_D5vsD0, gene_stats.Recql4.d.RRE_D2vsD0]
