# Supplementary material for: Minute amounts of helicase-deficient truncated RECQL4 are sufficient for DNA replication
Source: EMBO Rep. 2026 Mar 10;27(7):1759–88. doi: 10.1038/s44319-026-00727-2 (PMC13076768; doi:10.1038/s44319-026-00727-2)
Supplement: Supplementary file 5 — Source data Fig. 1 [file 44319_2026_727_MOESM5_ESM.zip]

Archive with 17 entries (14 files):
- Figure 1 Source Data/
- Figure 1 Source Data/Figure 1F/
- Figure 1 Source Data/Figure 1G/
- Figure 1 Source Data/.DS_Store
- __MACOSX/Figure 1 Source Data/._.DS_Store
- Figure 1 Source Data/Fig 1C-1E cell line proliferation data.xlsx
- __MACOSX/Figure 1 Source Data/._Fig 1C-1E cell line proliferation data.xlsx
- Figure 1 Source Data/Figure 1 Source data READ ME.docx
- __MACOSX/Figure 1 Source Data/._Figure 1 Source data READ ME.docx
- Figure 1 Source Data/Figure 1F/wcastillo 2020-12-14 15hr 52min Day 0 (top) and 4 (bottom).jpg
- __MACOSX/Figure 1 Source Data/Figure 1F/._wcastillo 2020-12-14 15hr 52min Day 0 (top) and 4 (bottom).jpg
- Figure 1 Source Data/Figure 1F/Figure 1F cropped area indicator.pdf
- __MACOSX/Figure 1 Source Data/Figure 1F/._Figure 1F cropped area indicator.pdf
- Figure 1 Source Data/Figure 1G/wcastillo 2020-12-14 15hr 54min.jpg
- __MACOSX/Figure 1 Source Data/Figure 1G/._wcastillo 2020-12-14 15hr 54min.jpg
- Figure 1 Source Data/Figure 1G/Figure 1G cropped area indicated.pdf
- __MACOSX/Figure 1 Source Data/Figure 1G/._Figure 1G cropped area indicated.pdf
