# Supplementary material for: Minute amounts of helicase-deficient truncated RECQL4 are sufficient for DNA replication
Source: EMBO Rep. 2026 Mar 10;27(7):1759–88. doi: 10.1038/s44319-026-00727-2 (PMC13076768; doi:10.1038/s44319-026-00727-2)
Supplement: Supplementary file 5 — Source data Fig. 1 [file 44319_2026_727_MOESM5_ESM.zip › Figure 1 Source Data/Fig 1C-1E cell line proliferation data.xlsx]

## Sheet: Fig 1C-1E
Day	fl/+ mock (-Tam)	fl/+ sgZfp36l2 (-Tam)	fl/+ sgKlhdc3 #1 (-Tam)	fl/+ sgKlhdc3 #2 (-Tam)	∆/+ mock (+Tam)	∆/+ sgZfp36l2 (+Tam)	∆/+ sgKlhdc3 #1 (+Tam)	∆/+ sgKlhdc3 #2 (+Tam)	fl/R347X mock (-Tam)	fl/R347X sgZfp36l2 (-Tam)	fl/R347X sgKlhdc3 #1 (-Tam)	fl/R347X sgKlhdc3 #2 (-Tam)	∆/R347X mock (+Tam)	∆/R347X sgZfp36l2 (+Tam)	∆/R347X sgKlhdc3 #1 (+Tam)	∆/R347X sgKlhdc3 #2 (+Tam)	fl/fl mock (-Tam)	fl/fl sgZfp36l2 (-Tam)	fl/fl sgKlhdc3 #1 (-Tam)	fl/fl sgKlhdc3 #2 (-Tam)	∆/∆ mock (+Tam)	∆/∆ sgZfp36l2 (+Tam)	∆/∆ sgKlhdc3 #1 (+Tam)	∆/∆ sgKlhdc3 #2 (+Tam)
0	300000	300000	300000	300000	300000	300000	300000	300000	200000	200000	200000	200000	200000	200000	200000	200000	300000	300000	300000	300000	300000	300000	300000	300000
2	5800000	7150000	8500000	7700000	4780000	5350000	5400000	5550000	12450000	12900000	17850000	18400000	9900000	11150000	14550000	14800000	6550000	5950000	6400000	6050000	6000000	4280000	6450000	5750000
4	3.38333e+07	2.97917e+07	41650000	3.59333e+07	2.23067e+07	1.68703e+07	17838000	24420000	205425000	202530000	306127500	364320000	66825000	43819500	149137500	126540000	3.44967e+07	2.87583e+07	24960000	2.70233e+07	13480000	7.03347e+06	17028000	17077500
7	4.48856e+08	3.65444e+08	616420000	5.24627e+08	1.82915e+08	1.45085e+08	185515200	192104000	3697650000	4475913000	7745025750	9290160000	395604000	128391135	3176628750	1974024000	3.95562e+08	4.29458e+08	291200000	2.88249e+08	0.1	2.52267e+06	116925600	104855850
9	2917561111	1961218519	2753342667	3130272444	780435911	551322493	661670880	832450667	46590390000	48116064750	78224760075	110553000000	1461756780	641955675	24142378500	18851929200	2201960563	2347702519	1494826667	1594977185	0.1	0.1	347269032	294994458
11	17602618704	11832685062	18447395867	21077167793	4396455633	3252802711	3727412624	4217750044	845616000000	837220000000	1263330000000	2017590000000	17760344877	6291165615	242631000000	167782000000	9982221219	16512174380	7673443556	10314185798	0.1	0.1	1678466988	1258643021
14	275774000000	180646000000	290239000000	302106000000	41033585904	31010052508		44145783799	25030200000000	21767700000000	36004900000000	49632700000000	618060000000	156650000000	6041510000000	3523430000000	111801000000	297219000000	100266000000	140961000000	0.1	0.1	9253947994	8021751519
