# Supplementary material for: Minute amounts of helicase-deficient truncated RECQL4 are sufficient for DNA replication
Source: EMBO Rep. 2026 Mar 10;27(7):1759–88. doi: 10.1038/s44319-026-00727-2 (PMC13076768; doi:10.1038/s44319-026-00727-2)
Supplement: Supplementary file 6 — Source data Fig. 2 [file 44319_2026_727_MOESM6_ESM.zip › Figure 2 Source Data/Figure 2A.xlsx]

## Sheet: Fig 2A
	ms140723 sc clones EdU_144 LCr Ctrl						ms140723 sc clones EdU_144 LCr K1F8						ms140723 sc clones EdU_185 K1
G1	45.1	48.5	42.4	46			46.6	46	49.7	38.3	38.1	34.4	38.4	47.7	42.9	30.8
S	47.4	44.6	50.2	47.1			44.9	45.8	42.9	48.1	54.6	58.5	53	43.4	47	59.9
G2/M	5.3	5.18	5.44	5.54			5.99	5.87	5.25	7.45	5.78	6.32	5.56	5.18	4.1	6.89
2-way ANOVA from PRISM
Within each row, compare columns (simple effects within rows)
Number of families	3
Number of comparisons per family	3
Alpha	0.05
Tukey's multiple comparisons test	Predicted (LS) mean diff.	95.00% CI of diff.	Below threshold?	Summary	Adjusted P Value
G1
Group A vs. Group B	3.317	-4.096 to 10.73	No	ns	0.5221
Group A vs. ms140723 sc clones EdU_185 K1	5.55	-2.570 to 13.67	No	ns	0.229
Group B vs. ms140723 sc clones EdU_185 K1	2.233	-5.180 to 9.646	No	ns	0.7421
S
Group A vs. Group B	-1.808	-9.221 to 5.605	No	ns	0.8218
Group A vs. ms140723 sc clones EdU_185 K1	-3.5	-11.62 to 4.620	No	ns	0.5466
Group B vs. ms140723 sc clones EdU_185 K1	-1.692	-9.105 to 5.721	No	ns	0.8421
G2/M
Group A vs. Group B	-0.745	-8.158 to 6.668	No	ns	0.9671
Group A vs. ms140723 sc clones EdU_185 K1	-0.0675	-8.188 to 8.053	No	ns	0.9998
Group B vs. ms140723 sc clones EdU_185 K1	0.6775	-6.735 to 8.090	No	ns	0.9727
Test details	Predicted (LS) mean 1	Predicted (LS) mean 2	Predicted (LS) mean diff.	SE of diff.	N1	N2	q	DF
G1
Group A vs. Group B	45.5	42.18	3.317	3.021	4	6	1.553	33
Group A vs. ms140723 sc clones EdU_185 K1	45.5	39.95	5.55	3.309	4	4	2.372	33
Group B vs. ms140723 sc clones EdU_185 K1	42.18	39.95	2.233	3.021	6	4	1.045	33
S
Group A vs. Group B	47.33	49.13	-1.808	3.021	4	6	0.8465	33
Group A vs. ms140723 sc clones EdU_185 K1	47.33	50.83	-3.5	3.309	4	4	1.496	33
Group B vs. ms140723 sc clones EdU_185 K1	49.13	50.83	-1.692	3.021	6	4	0.7919	33
G2/M
Group A vs. Group B	5.365	6.11	-0.745	3.021	4	6	0.3488	33
Group A vs. ms140723 sc clones EdU_185 K1	5.365	5.432	-0.0675	3.309	4	4	0.02885	33
Group B vs. ms140723 sc clones EdU_185 K1	6.11	5.432	0.6775	3.021	6	4	0.3172	33
