# Supplementary material for: Minute amounts of helicase-deficient truncated RECQL4 are sufficient for DNA replication
Source: EMBO Rep. 2026 Mar 10;27(7):1759–88. doi: 10.1038/s44319-026-00727-2 (PMC13076768; doi:10.1038/s44319-026-00727-2)
Supplement: Supplementary file 6 — Source data Fig. 2 [file 44319_2026_727_MOESM6_ESM.zip › Figure 2 Source Data/Figure 2C.xlsx]

## Sheet: Fig 2C
	ms140723 sc clones EdU_144 LCr Ctrl						ms140723 sc clones EdU_144 LCr K1F8						ms140723 sc clones EdU_185 K1
G0	1.85	1.18	1.52	1.63			2.23	2.69	1.57	3.15	1.03	1.24	1.64	2.85	4.44	1.91
G1	63.8	67.3	65.2	68.1			64	66.6	69.6	57.3	66.7	61.4	63.6	60.7	61.6	56
S	14.3	12.5	15.2	13.2			12.9	13.3	13.2	14.1	15.1	15.4	17.4	11.9	17	18
G2	13.4	13.2	11.5	10.8			14	10.1	9.13	14	10.6	16	9.1	16.4	6.47	16.1
M	1.79	1.81	2.01	2.29			1.76	1.97	2.06	2.55	2.27	2.1	2.38	1.96	1.84	2.27
2-way ANOVA from Prism
Within each row, compare columns (simple effects within rows)
Number of families	5
Number of comparisons per family	3
Alpha	0.05
Tukey's multiple comparisons test	Predicted (LS) mean diff.	95.00% CI of diff.	Below threshold?	Summary	Adjusted P Value
G0
Group A vs. Group B	-0.44	-4.068 to 3.188	No	ns	0.9541
Group A vs. ms140723 sc clones EdU_185 K1	-1.165	-5.139 to 2.809	No	ns	0.7609
Group B vs. ms140723 sc clones EdU_185 K1	-0.725	-4.353 to 2.903	No	ns	0.8804
G1
Group A vs. Group B	1.833	-1.794 to 5.461	No	ns	0.4482
Group A vs. ms140723 sc clones EdU_185 K1	5.625	1.651 to 9.599	Yes	**	0.0035
Group B vs. ms140723 sc clones EdU_185 K1	3.792	0.1639 to 7.419	Yes	*	0.0386
S
Group A vs. Group B	-0.2	-3.828 to 3.428	No	ns	0.9903
Group A vs. ms140723 sc clones EdU_185 K1	-2.275	-6.249 to 1.699	No	ns	0.3588
Group B vs. ms140723 sc clones EdU_185 K1	-2.075	-5.703 to 1.553	No	ns	0.3594
G2
Group A vs. Group B	-0.08	-3.708 to 3.548	No	ns	0.9984
Group A vs. ms140723 sc clones EdU_185 K1	0.2075	-3.766 to 4.181	No	ns	0.9913
Group B vs. ms140723 sc clones EdU_185 K1	0.2875	-3.340 to 3.915	No	ns	0.9801
M
Group A vs. Group B	-0.1433	-3.771 to 3.484	No	ns	0.995
Group A vs. ms140723 sc clones EdU_185 K1	-0.1375	-4.111 to 3.836	No	ns	0.9962
Group B vs. ms140723 sc clones EdU_185 K1	0.005833	-3.622 to 3.634	No	ns	>0.9999
Test details	Predicted (LS) mean 1	Predicted (LS) mean 2	Predicted (LS) mean diff.	SE of diff.	N1	N2	q	DF
G0
Group A vs. Group B	1.545	1.985	-0.44	1.506	4	6	0.4132	55
Group A vs. ms140723 sc clones EdU_185 K1	1.545	2.71	-1.165	1.65	4	4	0.9986	55
Group B vs. ms140723 sc clones EdU_185 K1	1.985	2.71	-0.725	1.506	6	4	0.6808	55
G1
Group A vs. Group B	66.1	64.27	1.833	1.506	4	6	1.722	55
Group A vs. ms140723 sc clones EdU_185 K1	66.1	60.48	5.625	1.65	4	4	4.822	55
Group B vs. ms140723 sc clones EdU_185 K1	64.27	60.48	3.792	1.506	6	4	3.56	55
S
Group A vs. Group B	13.8	14	-0.2	1.506	4	6	0.1878	55
Group A vs. ms140723 sc clones EdU_185 K1	13.8	16.08	-2.275	1.65	4	4	1.95	55
Group B vs. ms140723 sc clones EdU_185 K1	14	16.08	-2.075	1.506	6	4	1.948	55
G2
Group A vs. Group B	12.23	12.31	-0.08	1.506	4	6	0.07512	55
Group A vs. ms140723 sc clones EdU_185 K1	12.23	12.02	0.2075	1.65	4	4	0.1779	55
Group B vs. ms140723 sc clones EdU_185 K1	12.31	12.02	0.2875	1.506	6	4	0.27	55
M
Group A vs. Group B	1.975	2.118	-0.1433	1.506	4	6	0.1346	55
Group A vs. ms140723 sc clones EdU_185 K1	1.975	2.113	-0.1375	1.65	4	4	0.1179	55
Group B vs. ms140723 sc clones EdU_185 K1	2.118	2.113	0.005833	1.506	6	4	0.005478	55
