# Supplementary material for: Minute amounts of helicase-deficient truncated RECQL4 are sufficient for DNA replication
Source: EMBO Rep. 2026 Mar 10;27(7):1759–88. doi: 10.1038/s44319-026-00727-2 (PMC13076768; doi:10.1038/s44319-026-00727-2)
Supplement: Supplementary file 6 — Source data Fig. 2 [file 44319_2026_727_MOESM6_ESM.zip › Figure 2 Source Data/Figure 2D.xlsx]

## Sheet: Fig 2D
MCM3 loading
	WT sgCtrl			WT sgKlhdc3			Recql4 Δ/Δ sgKlhdc3
G1	1950	1330	796	2279	1487	1024	3246	2364	6015
Early S	3878	2854	2288	3999	3089	2262	4771	4049	6502
Late S	851	652	606	1057	821	728	1020	920	2083
2way ANOVA from Prism
Within each row, compare columns (simple effects within rows)
Number of families	3
Number of comparisons per family	3
Alpha	0.05
Tukey's multiple comparisons test	Mean diff.	95.00% CI of diff.	Below threshold?	Summary	Adjusted P Value
G1
WT sgCtrl vs. WT sgKlhdc3	-238	-2180 to 1704	No	ns	0.9477
WT sgCtrl vs. Recql4 Δ/Δ sgKlhdc3	-2516	-4459 to -573.9	Yes	*	0.0104
WT sgKlhdc3 vs. Recql4 Δ/Δ sgKlhdc3	-2278	-4221 to -335.9	Yes	*	0.0203
Early S
WT sgCtrl vs. WT sgKlhdc3	-110	-2052 to 1832	No	ns	0.9886
WT sgCtrl vs. Recql4 Δ/Δ sgKlhdc3	-2101	-4043 to -158.2	Yes	*	0.0329
WT sgKlhdc3 vs. Recql4 Δ/Δ sgKlhdc3	-1991	-3933 to -48.22	Yes	*	0.0441
Late S
WT sgCtrl vs. WT sgKlhdc3	-165.7	-2108 to 1777	No	ns	0.9743
WT sgCtrl vs. Recql4 Δ/Δ sgKlhdc3	-638	-2580 to 1304	No	ns	0.6847
WT sgKlhdc3 vs. Recql4 Δ/Δ sgKlhdc3	-472.3	-2415 to 1470	No	ns	0.8108
Test details	Mean 1	Mean 2	Mean diff.	SE of diff.	N1	N2	q	DF
G1
WT sgCtrl vs. WT sgKlhdc3	1359	1597	-238	761.1	3	3	0.4422	18
WT sgCtrl vs. Recql4 Δ/Δ sgKlhdc3	1359	3875	-2516	761.1	3	3	4.676	18
WT sgKlhdc3 vs. Recql4 Δ/Δ sgKlhdc3	1597	3875	-2278	761.1	3	3	4.233	18
Early S
WT sgCtrl vs. WT sgKlhdc3	3007	3117	-110	761.1	3	3	0.2044	18
WT sgCtrl vs. Recql4 Δ/Δ sgKlhdc3	3007	5107	-2101	761.1	3	3	3.903	18
WT sgKlhdc3 vs. Recql4 Δ/Δ sgKlhdc3	3117	5107	-1991	761.1	3	3	3.699	18
Late S
WT sgCtrl vs. WT sgKlhdc3	703	868.7	-165.7	761.1	3	3	0.3078	18
WT sgCtrl vs. Recql4 Δ/Δ sgKlhdc3	703	1341	-638	761.1	3	3	1.185	18
WT sgKlhdc3 vs. Recql4 Δ/Δ sgKlhdc3	868.7	1341	-472.3	761.1	3	3	0.8777	18
