# Supplementary material for: Minute amounts of helicase-deficient truncated RECQL4 are sufficient for DNA replication
Source: EMBO Rep. 2026 Mar 10;27(7):1759–88. doi: 10.1038/s44319-026-00727-2 (PMC13076768; doi:10.1038/s44319-026-00727-2)
Supplement: Supplementary file 7 — Source data Fig. 3 [file 44319_2026_727_MOESM7_ESM.zip]

Archive with 39 entries (34 files):
- Figure 3 Source Data/
- Figure 3 Source Data/.DS_Store
- __MACOSX/Figure 3 Source Data/._.DS_Store
- Figure 3 Source Data/Figure 3G.xlsx
- __MACOSX/Figure 3 Source Data/._Figure 3G.xlsx
- Figure 3 Source Data/Figure 3F.xlsx
- __MACOSX/Figure 3 Source Data/._Figure 3F.xlsx
- Figure 3 Source Data/Figure 3D/
- Figure 3 Source Data/Figure 3I.xlsx
- __MACOSX/Figure 3 Source Data/._Figure 3I.xlsx
- Figure 3 Source Data/Figure 3E.xlsx
- __MACOSX/Figure 3 Source Data/._Figure 3E.xlsx
- Figure 3 Source Data/Figure 3 Source data READ ME.docx
- __MACOSX/Figure 3 Source Data/._Figure 3 Source data READ ME.docx
- Figure 3 Source Data/Figure 3H.xlsx
- __MACOSX/Figure 3 Source Data/._Figure 3H.xlsx
- Figure 3 Source Data/Figure 3C.xlsx
- __MACOSX/Figure 3 Source Data/._Figure 3C.xlsx
- Figure 3 Source Data/Figure 3D/.DS_Store
- __MACOSX/Figure 3 Source Data/Figure 3D/._.DS_Store
- Figure 3 Source Data/Figure 3D/Cropped images/
- Figure 3 Source Data/Figure 3D/KLHDC3 GT/
- __MACOSX/Figure 3 Source Data/Figure 3D/._KLHDC3 GT
- Figure 3 Source Data/Figure 3D/RECQL4 GT/
- __MACOSX/Figure 3 Source Data/Figure 3D/._RECQL4 GT
- Figure 3 Source Data/Figure 3D/Cropped images/NUCLEIC_ACID_24092024_133611_4ms_Recql4_CW210525.afphoto
- __MACOSX/Figure 3 Source Data/Figure 3D/Cropped images/._NUCLEIC_ACID_24092024_133611_4ms_Recql4_CW210525.afphoto
- Figure 3 Source Data/Figure 3D/Cropped images/NUCLEIC_ACID_24092024_133611_4ms_Klhdc3_CW210525.afphoto
- __MACOSX/Figure 3 Source Data/Figure 3D/Cropped images/._NUCLEIC_ACID_24092024_133611_4ms_Klhdc3_CW210525.afphoto
- Figure 3 Source Data/Figure 3D/KLHDC3 GT/Thumbs.db
- __MACOSX/Figure 3 Source Data/Figure 3D/KLHDC3 GT/._Thumbs.db
- Figure 3 Source Data/Figure 3D/KLHDC3 GT/NUCLEIC_ACID_24092024_133611_4ms.tif
- __MACOSX/Figure 3 Source Data/Figure 3D/KLHDC3 GT/._NUCLEIC_ACID_24092024_133611_4ms.tif
- Figure 3 Source Data/Figure 3D/KLHDC3 GT/NUCLEIC_ACID_24092024_133611_4ms_(Nucleic Acid)_raw.tif
- __MACOSX/Figure 3 Source Data/Figure 3D/KLHDC3 GT/._NUCLEIC_ACID_24092024_133611_4ms_(Nucleic Acid)_raw.tif
- Figure 3 Source Data/Figure 3D/RECQL4 GT/NUCLEIC_ACID_24092024_133611_4ms.tif
- __MACOSX/Figure 3 Source Data/Figure 3D/RECQL4 GT/._NUCLEIC_ACID_24092024_133611_4ms.tif
- Figure 3 Source Data/Figure 3D/RECQL4 GT/NUCLEIC_ACID_24092024_133611_4ms_(Nucleic Acid)_raw.tif
- __MACOSX/Figure 3 Source Data/Figure 3D/RECQL4 GT/._NUCLEIC_ACID_24092024_133611_4ms_(Nucleic Acid)_raw.tif
