# Supplementary material for: Minute amounts of helicase-deficient truncated RECQL4 are sufficient for DNA replication
Source: EMBO Rep. 2026 Mar 10;27(7):1759–88. doi: 10.1038/s44319-026-00727-2 (PMC13076768; doi:10.1038/s44319-026-00727-2)
Supplement: Supplementary file 7 — Source data Fig. 3 [file 44319_2026_727_MOESM7_ESM.zip › Figure 3 Source Data/Figure 3G.xlsx]

## Sheet: Fig 3G
BM WBC
Ctrl (n=5)	RΔ/Δ (n=3)	RΔ/Δ KΔ/Δ (n=5)
33.2	16	31.2
31	20.8	29.2
30.2	27.8	29.8
38.6		32.4
38.2		28.4
Spleen leukocytes
Ctrl (n=5)	RΔ/Δ (n=3)	RΔ/Δ KΔ/Δ (n=5)
151	116	119
113.5	104.5	190.5
153.5	81	157.5
152		101.5
110.5		106.5
Thymus leukocytes
Ctrl (n=5)	RΔ/Δ (n=3)	RΔ/Δ KΔ/Δ (n=5)
41	17	73.2
28.4	19.2	51.4
90.2	19.2	35
43.8		44.2
32.8		50.4
