# Supplementary material for: Minute amounts of helicase-deficient truncated RECQL4 are sufficient for DNA replication
Source: EMBO Rep. 2026 Mar 10;27(7):1759–88. doi: 10.1038/s44319-026-00727-2 (PMC13076768; doi:10.1038/s44319-026-00727-2)
Supplement: Supplementary file 7 — Source data Fig. 3 [file 44319_2026_727_MOESM7_ESM.zip › Figure 3 Source Data/Figure 3F.xlsx]

## Sheet: Fig 3F
PB Red blood cells
	Ctrl (n=5)					RΔ/Δ (n=3)					RΔ/Δ KΔ/Δ (n=5)
d0	7	11	9.7	11	10.5	8.7	10	10.5			10.4	7.6	10.8	10.8	10.7
d14	8.6	10.8	10.5			8.6	11.8				9.4	8.3	11	10.7	10.5
d28	8.1	9.2	10.2	9.5	9.7	7	6.2	7.8			9.2	7.9	10.4	9.3	9.1
PB Haematocrit
	Ctrl (n=5)					RΔ/Δ (n=3)					RΔ/Δ KΔ/Δ (n=5)
d0	140	168	160	168	156	160	156	160			152	144	168	160	164
d14	156	164	160			136	176				144	136	160	160	164
d28	136	148	172	148	148	108	100	116			144	132	156	148	148
