# Supplementary material for: Minute amounts of helicase-deficient truncated RECQL4 are sufficient for DNA replication
Source: EMBO Rep. 2026 Mar 10;27(7):1759–88. doi: 10.1038/s44319-026-00727-2 (PMC13076768; doi:10.1038/s44319-026-00727-2)
Supplement: Supplementary file 7 — Source data Fig. 3 [file 44319_2026_727_MOESM7_ESM.zip › Figure 3 Source Data/Figure 3I.xlsx]

## Sheet: Fig 3I
Cells/femur
CFU-E			preCFU-E			preMegE			preGM
Ctrl (n=4)	RΔ/Δ (n=2)	RΔ/Δ KΔ/Δ (n=3)	Ctrl	RΔ/Δ	RΔ/Δ KΔ/Δ	Ctrl	RΔ/Δ	RΔ/Δ KΔ/Δ	Ctrl	RΔ/Δ	RΔ/Δ KΔ/Δ
0.05991	0.00226	0.07649	0.00837	0.00299	0.01898	0.01289	0.00313	0.02462	0.05409	0.00862	0.06785
0.05091	0.00628	0.02808	0.01279	0.00509	0.00701	0.0176	0.01005	0.02132	0.04534	0.02445	0.09369
0.04427		0.09024	0.0107		0.01468	0.03239		0.02097	0.06694		0.08747
0.04457			0.00579			0.01794			0.0719
