# Supplementary material for: Minute amounts of helicase-deficient truncated RECQL4 are sufficient for DNA replication
Source: EMBO Rep. 2026 Mar 10;27(7):1759–88. doi: 10.1038/s44319-026-00727-2 (PMC13076768; doi:10.1038/s44319-026-00727-2)
Supplement: Supplementary file 7 — Source data Fig. 3 [file 44319_2026_727_MOESM7_ESM.zip › Figure 3 Source Data/Figure 3E.xlsx]

## Sheet: Fig 3E
	Ctrl (n=5)					RΔ/Δ (n=3)					RΔ/Δ KΔ/Δ (n=5)
d0	9.2	10.4	12.8	10	9.2	11.6	12.8	10.8			10	9.6	11.6	9.2	10
d14	8.8	10.8	7.6			8	8.8				8.8	8.4	8.4	6.4	9.2
d28	7.2	8	8.8	9.2	7.6	4	8.8	6.4			5.2	5.2	7.2	6	7.6
