# Supplementary material for: Minute amounts of helicase-deficient truncated RECQL4 are sufficient for DNA replication
Source: EMBO Rep. 2026 Mar 10;27(7):1759–88. doi: 10.1038/s44319-026-00727-2 (PMC13076768; doi:10.1038/s44319-026-00727-2)
Supplement: Supplementary file 7 — Source data Fig. 3 [file 44319_2026_727_MOESM7_ESM.zip › Figure 3 Source Data/Figure 3H.xlsx]

## Sheet: Fig 3H
Granulocytes per femur
Ctrl (n=5)	RΔ/Δ (n=3)	RΔ/Δ KΔ/Δ (n=5)
9.894	4.832	9.766
8.556	4.846	8.234
9.694	8.257	8.761
7.45		12.085
11.766		6.589
