# Supplementary material for: Minute amounts of helicase-deficient truncated RECQL4 are sufficient for DNA replication
Source: EMBO Rep. 2026 Mar 10;27(7):1759–88. doi: 10.1038/s44319-026-00727-2 (PMC13076768; doi:10.1038/s44319-026-00727-2)
Supplement: Supplementary file 7 — Source data Fig. 3 [file 44319_2026_727_MOESM7_ESM.zip › Figure 3 Source Data/Figure 3C.xlsx]

## Sheet: Fig 3C
		Ctrl (n=5)	Ctrl	Ctrl	Ctrl	Ctrl	RΔ/Δ (n=3)	RΔ/Δ	RΔ/Δ	RΔ/Δ KΔ/Δ (n=5)	RΔ/Δ KΔ/Δ	RΔ/Δ KΔ/Δ	RΔ/Δ KΔ/Δ	RΔ/Δ KΔ/Δ
0 days	1	100	100	100	100	100
14 days	2	96.1	94.5	97.9	90.2	92.2
28 days	3	98.9	101.5	102.1	89.5	94.9
0 days	4						100	100	100
14 days	5						95.1	96.5	88.3
28 days	6						92	77.9	77.3
0 days	7									100	100	100	100	100
14 days	8									97	102.5	85.1	94.1	91.8
28 days	9									102.2	105.1	90.6	97.3	102.6
