# Supplementary material for: Minute amounts of helicase-deficient truncated RECQL4 are sufficient for DNA replication
Source: EMBO Rep. 2026 Mar 10;27(7):1759–88. doi: 10.1038/s44319-026-00727-2 (PMC13076768; doi:10.1038/s44319-026-00727-2)
Supplement: Supplementary file 8 — Source data Fig. 4 [file 44319_2026_727_MOESM8_ESM.zip]

Archive with 7 entries (6 files):
- Figure 4 Source Data/
- Figure 4 Source Data/Figure 4F.xlsx
- __MACOSX/Figure 4 Source Data/._Figure 4F.xlsx
- Figure 4 Source Data/Figure 4 Source data READ ME.docx
- __MACOSX/Figure 4 Source Data/._Figure 4 Source data READ ME.docx
- Figure 4 Source Data/Figure 4A.xlsx
- __MACOSX/Figure 4 Source Data/._Figure 4A.xlsx
