# Supplementary material for: Minute amounts of helicase-deficient truncated RECQL4 are sufficient for DNA replication
Source: EMBO Rep. 2026 Mar 10;27(7):1759–88. doi: 10.1038/s44319-026-00727-2 (PMC13076768; doi:10.1038/s44319-026-00727-2)
Supplement: Supplementary file 8 — Source data Fig. 4 [file 44319_2026_727_MOESM8_ESM.zip › Figure 4 Source Data/Figure 4F.xlsx]

## Sheet: Fig 4F
sgRNA counts
RECQL4 reexpressed (left panel)
Days	RECQL4_1	RECQL4_2	RECQL4_3	RECQL4_4
0	14.8173	5.75673	12.4145	18.2964
2	16.9212	7.71376	16.1632	24.5458
5	17.9603	12.4024	12.2737	34.0164
8	10.185	18.8966	8.3238	33.0367
Recql4D/D Klhdc3-/- cells (right panel)
Days	RECQL4_1	RECQL4_2	RECQL4_3	RECQL4_4
0	11.8933	7.29207	8.42221	16.5215
2	1.73755	1.81421	1.712	16.7623
5	0.270579	0.383321	2.79599	17.3847
8	0.143935	0.335848	1.87116	14.3935
