# Supplementary material for: Minute amounts of helicase-deficient truncated RECQL4 are sufficient for DNA replication
Source: EMBO Rep. 2026 Mar 10;27(7):1759–88. doi: 10.1038/s44319-026-00727-2 (PMC13076768; doi:10.1038/s44319-026-00727-2)
Supplement: Supplementary file 8 — Source data Fig. 4 [file 44319_2026_727_MOESM8_ESM.zip › Figure 4 Source Data/Figure 4A.xlsx]

## Sheet: Fig 4A
	185 fl/fl mCh WT K	185 fl/fl mCh DN K	185 fl/fl APEX WT K	185 fl/fl APEX DN K	185 fl/fl APEX tr K	185 Δ/Δ K1B12 mCh WT K	185 Δ/Δ K1B12 mCh DN K	185 Δ/Δ K1B12 APEX WT K	185 Δ/Δ K1B12 APEX DN K	185 Δ/Δ K1B12 APEX tr K	185 Δ/Δ K2C6 mCh WT K	185 Δ/Δ K2C6 mCh DN K	185 Δ/Δ K2C6 APEX WT K	185 Δ/Δ K2C6 APEX DN K	185 Δ/Δ K2C6 APEX tr K	186 fl/fl mCh WT K	186 fl/fl mCh DN K	186 fl/fl APEX WT K	186 fl/fl APEX DN K	186 fl/fl APEX tr K	186 Δ/Δ K1E1 mCh WT K	186 Δ/Δ K1E1 mCh DN K	186 Δ/Δ K1E1 APEX WT K	186 Δ/Δ K1E1 APEX DN K	186 Δ/Δ K1E1 APEX tr K	186 Δ/Δ K2H3 mCh WT K	186 Δ/Δ K2H3 mCh DN K	186 Δ/Δ K2H3 APEX WT K	186 Δ/Δ K2H3 APEX DN K	186 Δ/Δ K2H3 APEX tr K
0	100000	100000	100000	100000	100000	100000	100000	100000	100000	100000	100000	100000	100000	100000	100000	100000	100000	100000	100000	100000	100000	100000	100000	100000	100000	100000	100000	100000	100000	100000
5	1461000	1953000	1707000	1866000	2973000	87900	861000	70500	597000	651000	405000	1092000	175800	1620000	1338000	2409000	1266000	1371000	1512000	2181000	105600	528000	140700	1389000	792000	510000	2340000	564000	2658000	2955000
7	5168750	7432500	6862500	5760000	7270000	73250	1297500	146500	1085000	1232500	732500	3520000	630000	5425000	3870000	7100000	4720000	5000000	4618750	8860000	58750	705000	29250	1230000	952500	997500	10300000	1172500	11200000	11900000
9	55743750	47475000	59400000	60600000	74200000	440000	12315000	530000	6980000	7700000	4312500	26285000	3697500	47812500	37800000	48860000	31950000	25800000	25637500	60210000	146500	3652500	117500	5010000	5630000	10700000	162000000	11875000	138000000	177000000
