# Supplementary material for: Minute amounts of helicase-deficient truncated RECQL4 are sufficient for DNA replication
Source: EMBO Rep. 2026 Mar 10;27(7):1759–88. doi: 10.1038/s44319-026-00727-2 (PMC13076768; doi:10.1038/s44319-026-00727-2)
Supplement: Supplementary file 9 — Source data Fig. 5 [file 44319_2026_727_MOESM9_ESM.zip]

Archive with 113 entries (109 files):
- Figure 5 Source Data/
- Figure 5 Source Data/.DS_Store
- __MACOSX/Figure 5 Source Data/._.DS_Store
- Figure 5 Source Data/~$Figure 5E quantitation of GFP-DsRed ratio.xlsx
- __MACOSX/Figure 5 Source Data/._~$Figure 5E quantitation of GFP-DsRed ratio.xlsx
- Figure 5 Source Data/Figure 5E quantitation of GFP-DsRed ratio.xlsx
- __MACOSX/Figure 5 Source Data/._Figure 5E quantitation of GFP-DsRed ratio.xlsx
- Figure 5 Source Data/Figure 5 Source data READ ME.docx
- __MACOSX/Figure 5 Source Data/._Figure 5 Source data READ ME.docx
- Figure 5 Source Data/Figure 5C/
- Figure 5 Source Data/Figure 5D/
- Figure 5 Source Data/Figure 5B/
- Figure 5 Source Data/Figure 5C/.DS_Store
- __MACOSX/Figure 5 Source Data/Figure 5C/._.DS_Store
- Figure 5 Source Data/Figure 5C/ms2220524 Myeloid V5 Klhdc3_2.tif
- Figure 5 Source Data/Figure 5C/CHEMI_24052024_093100_25mins_(Chemi).tif
- Figure 5 Source Data/Figure 5C/ms2220524 Myeloid V5 Klhdc3_1.tif
- Figure 5 Source Data/Figure 5C/Figure 5C information.xlsx
- __MACOSX/Figure 5 Source Data/Figure 5C/._Figure 5C information.xlsx
- Figure 5 Source Data/Figure 5C/CHEMI_24052024_093100_25mins_(Chemi) overlay.tif
- Figure 5 Source Data/Figure 5C/CHEMI_23052024_091737_5mins_(Chemi).tif
- Figure 5 Source Data/Figure 5C/CHEMI_23052024_093316_20mins_(Chemi).tif
- Figure 5 Source Data/Figure 5C/ms220524 V5 Klhdc3 complemented rescued cells analysed.xlsx
- Figure 5 Source Data/Figure 5C/CHEMI_23052024_093316_20mins_(Chemi) adjusted.tiff
- Figure 5 Source Data/Figure 5C/CHEMI_24052024_091545_15mins_(Chemi).tif
- Figure 5 Source Data/Figure 5C/CHEMI_23052024_091640_15s_(Chemi).tif
- Figure 5 Source Data/Figure 5D/293T S4 dsRed 2.tif
- __MACOSX/Figure 5 Source Data/Figure 5D/._293T S4 dsRed 2.tif
- Figure 5 Source Data/Figure 5D/293T S4 dsRed 1.tif
- __MACOSX/Figure 5 Source Data/Figure 5D/._293T S4 dsRed 1.tif
- Figure 5 Source Data/Figure 5D/293T K2D10 S4 dsRed 2_inset 200x200px 300dpi.afphoto~lock~
- __MACOSX/Figure 5 Source Data/Figure 5D/._293T K2D10 S4 dsRed 2_inset 200x200px 300dpi.afphoto~lock~
- Figure 5 Source Data/Figure 5D/293T K2D10 S4 dsRed 1_scale bar_inset 200x200px 300dpi.afphoto~lock~
- __MACOSX/Figure 5 Source Data/Figure 5D/._293T K2D10 S4 dsRed 1_scale bar_inset 200x200px 300dpi.afphoto~lock~
- Figure 5 Source Data/Figure 5D/.DS_Store
- __MACOSX/Figure 5 Source Data/Figure 5D/._.DS_Store
- Figure 5 Source Data/Figure 5D/293T K2D10 S4 dsRed 1_inset 200x200px 300dpi.afphoto
- __MACOSX/Figure 5 Source Data/Figure 5D/._293T K2D10 S4 dsRed 1_inset 200x200px 300dpi.afphoto
- Figure 5 Source Data/Figure 5D/293T K2D10 S4 overlay 2.tiff
- __MACOSX/Figure 5 Source Data/Figure 5D/._293T K2D10 S4 overlay 2.tiff
- Figure 5 Source Data/Figure 5D/293T K2D10 S4 GFP 1.tif
- __MACOSX/Figure 5 Source Data/Figure 5D/._293T K2D10 S4 GFP 1.tif
- Figure 5 Source Data/Figure 5D/293T K2D10 S4 GFP 2_inset 200x200px 300dpi.afphoto
- __MACOSX/Figure 5 Source Data/Figure 5D/._293T K2D10 S4 GFP 2_inset 200x200px 300dpi.afphoto
- Figure 5 Source Data/Figure 5D/293T K2D10 S4 GFP 2.tif
- __MACOSX/Figure 5 Source Data/Figure 5D/._293T K2D10 S4 GFP 2.tif
- Figure 5 Source Data/Figure 5D/293T S4 GFP 1_inset 200x200px 300dpi.afphoto~lock~
- __MACOSX/Figure 5 Source Data/Figure 5D/._293T S4 GFP 1_inset 200x200px 300dpi.afphoto~lock~
- Figure 5 Source Data/Figure 5D/293T S4 overlay 1.tiff
- __MACOSX/Figure 5 Source Data/Figure 5D/._293T S4 overlay 1.tiff
- Figure 5 Source Data/Figure 5D/293T S4 dsRed 2_inset 200x200px 300dpi.afphoto~lock~
- __MACOSX/Figure 5 Source Data/Figure 5D/._293T S4 dsRed 2_inset 200x200px 300dpi.afphoto~lock~
- Figure 5 Source Data/Figure 5D/293T S4 dsRed 2_inset 200x200px 300dpi.afphoto
- __MACOSX/Figure 5 Source Data/Figure 5D/._293T S4 dsRed 2_inset 200x200px 300dpi.afphoto
- Figure 5 Source Data/Figure 5D/293T S4 GFP 2_inset 200x200px 300dpi.afphoto
- __MACOSX/Figure 5 Source Data/Figure 5D/._293T S4 GFP 2_inset 200x200px 300dpi.afphoto
- Figure 5 Source Data/Figure 5D/293T K2D10 S4 GFP 2_inset 200x200px 300dpi.afphoto~lock~
- __MACOSX/Figure 5 Source Data/Figure 5D/._293T K2D10 S4 GFP 2_inset 200x200px 300dpi.afphoto~lock~
- Figure 5 Source Data/Figure 5D/293T K2D10 S4 dsRed 2.tif
- __MACOSX/Figure 5 Source Data/Figure 5D/._293T K2D10 S4 dsRed 2.tif
- Figure 5 Source Data/Figure 5D/293T K2D10 S4 dsRed 1_scale bar_inset 200x200px 300dpi.afphoto
- __MACOSX/Figure 5 Source Data/Figure 5D/._293T K2D10 S4 dsRed 1_scale bar_inset 200x200px 300dpi.afphoto
- Figure 5 Source Data/Figure 5D/293T S4 overlay 2.tiff
- __MACOSX/Figure 5 Source Data/Figure 5D/._293T S4 overlay 2.tiff
- Figure 5 Source Data/Figure 5D/293T K2D10 S4 dsRed 1.tif
- __MACOSX/Figure 5 Source Data/Figure 5D/._293T K2D10 S4 dsRed 1.tif
- Figure 5 Source Data/Figure 5D/293T K2D10 S4 GFP 1_inset 200x200px 300dpi.afphoto
- __MACOSX/Figure 5 Source Data/Figure 5D/._293T K2D10 S4 GFP 1_inset 200x200px 300dpi.afphoto
- Figure 5 Source Data/Figure 5D/293T S4 GFP 1.tif
- __MACOSX/Figure 5 Source Data/Figure 5D/._293T S4 GFP 1.tif
- Figure 5 Source Data/Figure 5D/293T S4 GFP 1_inset 200x200px 300dpi.afphoto
- __MACOSX/Figure 5 Source Data/Figure 5D/._293T S4 GFP 1_inset 200x200px 300dpi.afphoto
- Figure 5 Source Data/Figure 5D/293T S4 dsRed 1_inset 200x200px 300dpi.afphoto~lock~
- __MACOSX/Figure 5 Source Data/Figure 5D/._293T S4 dsRed 1_inset 200x200px 300dpi.afphoto~lock~
- Figure 5 Source Data/Figure 5D/293T S4 GFP 2_inset 200x200px 300dpi.afphoto~lock~
- __MACOSX/Figure 5 Source Data/Figure 5D/._293T S4 GFP 2_inset 200x200px 300dpi.afphoto~lock~
- Figure 5 Source Data/Figure 5D/293T S4 GFP 2.tif
- __MACOSX/Figure 5 Source Data/Figure 5D/._293T S4 GFP 2.tif
- Figure 5 Source Data/Figure 5D/293T K2D10 S4 overlay 1.tiff
- __MACOSX/Figure 5 Source Data/Figure 5D/._293T K2D10 S4 overlay 1.tiff
- Figure 5 Source Data/Figure 5D/293T S4 dsRed 1_inset 200x200px 300dpi.afphoto
- __MACOSX/Figure 5 Source Data/Figure 5D/._293T S4 dsRed 1_inset 200x200px 300dpi.afphoto
- Figure 5 Source Data/Figure 5D/293T K2D10 S4 GFP 1_inset 200x200px 300dpi.afphoto~lock~
- __MACOSX/Figure 5 Source Data/Figure 5D/._293T K2D10 S4 GFP 1_inset 200x200px 300dpi.afphoto~lock~
- Figure 5 Source Data/Figure 5D/293T S4 PH 2.tif
- __MACOSX/Figure 5 Source Data/Figure 5D/._293T S4 PH 2.tif
- Figure 5 Source Data/Figure 5D/293T S4 PH 1.tif
- __MACOSX/Figure 5 Source Data/Figure 5D/._293T S4 PH 1.tif
- Figure 5 Source Data/Figure 5D/293T K2D10 S4 dsRed 1_inset 200x200px 300dpi.afphoto~lock~
- __MACOSX/Figure 5 Source Data/Figure 5D/._293T K2D10 S4 dsRed 1_inset 200x200px 300dpi.afphoto~lock~
- Figure 5 Source Data/Figure 5D/293T K2D10 S4 PH 2.tif
- __MACOSX/Figure 5 Source Data/Figure 5D/._293T K2D10 S4 PH 2.tif
- Figure 5 Source Data/Figure 5D/293T K2D10 S4 dsRed 2_inset 200x200px 300dpi.afphoto
- __MACOSX/Figure 5 Source Data/Figure 5D/._293T K2D10 S4 dsRed 2_inset 200x200px 300dpi.afphoto
- Figure 5 Source Data/Figure 5D/293T K2D10 S4 PH 1.tif
- __MACOSX/Figure 5 Source Data/Figure 5D/._293T K2D10 S4 PH 1.tif
- Figure 5 Source Data/Figure 5B/.DS_Store
- __MACOSX/Figure 5 Source Data/Figure 5B/._.DS_Store
- Figure 5 Source Data/Figure 5B/Figure 5B quantitation.xlsx
- __MACOSX/Figure 5 Source Data/Figure 5B/._Figure 5B quantitation.xlsx
- Figure 5 Source Data/Figure 5B/CHEMI_07052024_132749_10s.pdf
- Figure 5 Source Data/Figure 5B/CHEMI_07052024_132749_10s_(Chemi).tif
- __MACOSX/Figure 5 Source Data/Figure 5B/._CHEMI_07052024_132749_10s_(Chemi).tif
- Figure 5 Source Data/Figure 5B/ms010524 2nd chromatin analysed.xlsx
- Figure 5 Source Data/Figure 5B/CHEMI_03052024_162551_15mins_(Chemi).tif
- __MACOSX/Figure 5 Source Data/Figure 5B/._CHEMI_03052024_162551_15mins_(Chemi).tif
- Figure 5 Source Data/Figure 5B/ms020524_1.tif
- Figure 5 Source Data/Figure 5B/ms020524_2.tif
- Figure 5 Source Data/Figure 5B/ms240424 and ms020524 ms070524 analysis.xlsx
- __MACOSX/Figure 5 Source Data/Figure 5B/._ms240424 and ms020524 ms070524 analysis.xlsx
- Figure 5 Source Data/Figure 5B/CHEMI_07052024_132749_10s_(Chemi) overlay.tif
- Figure 5 Source Data/Figure 5B/CHEMI_07052024_130845_20mins_(Chemi) overlay.tif
- Figure 5 Source Data/Figure 5B/CHEMI_07052024_132749_10s.csv
