# Supplementary material for: Minute amounts of helicase-deficient truncated RECQL4 are sufficient for DNA replication
Source: EMBO Rep. 2026 Mar 10;27(7):1759–88. doi: 10.1038/s44319-026-00727-2 (PMC13076768; doi:10.1038/s44319-026-00727-2)
Supplement: Supplementary file 9 — Source data Fig. 5 [file 44319_2026_727_MOESM9_ESM.zip › Figure 5 Source Data/Figure 5E quantitation of GFP-DsRed ratio.xlsx]

## Sheet: Fig 5E
WT	KLHDC3ko
0.34	3.81
0.35	3.58
0.33	3.49
Table Analyzed	Data 1
Column B	KLHDC3ko
vs.	vs.
Column A	WT
Unpaired t test
P value	<0.0001
P value summary	****
Significantly different (P < 0.05)?	Yes
One- or two-tailed P value?	Two-tailed
t, df	t=34.43, df=4
How large is the effect?
Mean of column A	0.34
Mean of column B	3.627
Difference between means (B - A) ± SEM	3.287 ± 0.09545
95% confidence interval	3.022 to 3.552
R squared (eta squared)	0.9966
F test to compare variances
F, DFn, Dfd	272.3, 2, 2
P value	0.0073
P value summary	**
Significantly different (P < 0.05)?	Yes
Data analyzed
Sample size, column A	3
Sample size, column B	3
