# Supplementary material for: Minute amounts of helicase-deficient truncated RECQL4 are sufficient for DNA replication
Source: EMBO Rep. 2026 Mar 10;27(7):1759–88. doi: 10.1038/s44319-026-00727-2 (PMC13076768; doi:10.1038/s44319-026-00727-2)
Supplement: Supplementary file 9 — Source data Fig. 5 [file 44319_2026_727_MOESM9_ESM.zip › Figure 5 Source Data/Figure 5C/Figure 5C information.xlsx]

## Sheet: Fig 5C
Figure 5C
· Anti RECQL4 3B10 antibody: “CHEMI_23052024_093316_20mins_ (Chemi) adjusted”: V5 tagged KLHDC3 re-expression in rescued cells (1x control, 2x WT KLHDC3 (“DN” was WT (see lab book) and 1x truncated KLHDC3). Lab book 2523, exp. 5 (from two experiments using cell line #115 = Recql4 Δ/+ Klhdc3 Δ/Δ plus V5 tagged KLHDC3 -/+ MG132).
· Anti V5 (=V5-KLHDC3) antibody: “CHEMI_240524_093100_25mins_(Chemi)”. (mCherry Recql4 overexpression was too strong and obscured the truncated RECQL4 protein; left panel in Figure outline.)
see separate folder with western blots
