# Supplementary material for: Minute amounts of helicase-deficient truncated RECQL4 are sufficient for DNA replication
Source: EMBO Rep. 2026 Mar 10;27(7):1759–88. doi: 10.1038/s44319-026-00727-2 (PMC13076768; doi:10.1038/s44319-026-00727-2)
Supplement: Supplementary file 9 — Source data Fig. 5 [file 44319_2026_727_MOESM9_ESM.zip › Figure 5 Source Data/Figure 5C/ms220524 V5 Klhdc3 complemented rescued cells analysed.xlsx]

## Sheet: Sheet1
	Protein Quantification
	ms220524
	BSA standard (2mg/ml=2ug/ul)
	BCA assay
	BSA:
	ug/200ul rxn	Abs (562)	ul/200ul
	32	1.441	16
	28	1.305	14
	24	1.129	12
	20	0.989	10
	16	0.859	8
	12	0.695	6
	10	0.627	5
	8	0.523	4
	6	0.451	3
	4	0.363	2
	2	0.256	1
	0	0.079	0
	2ul lysate per 200 ul reaction	Maximum volume 45ul/12 well BOLT= up to 29.25ul lysate					4x Sample Buffer
	except 5 and 2ul for chrom	4xSB	11.25				10x reducing reagent
		10xRed.Ag.	4.5				30ug/30ul
					ug/200ul rxn		7.5ul SB + 3ul r.a.		sample
	Sample:	Abs 1	Abs 2	AVG Abs		ug/ul	ul/40ug	up to 19.5ul	date	ug
1	185 K1B12 total	0.612		0.612	10.6862	5.34312	5.6147	13.8853
2	186 K1E1 total	0.559		0.559	9.38271	4.69135	6.39474	13.1053
3	55 klhdc3-/- total	0.253		0.253	1.85663	0.928317	21.5444	-2.04435
4	186 fl/fl chrom	0.269		0.269	2.25016	0.450031	11.1103	8.38965
5	186 K1E1 chrom	0.219		0.219	1.02041	0.204081	24.5001	-5.00008
6	115 Recql4+/- Klhdc3-/- ctrl 10.05.24	0.41		0.41	5.71805	2.85902	10.4931	9.00691
7	115 Recql4+/- Klhdc3-/- V5 WT K 10.05.24	0.361		0.361	4.51289	2.25645	13.2952	6.20476
8	115 Recql4+/- Klhdc3-/- V5 DN K 10.05.24	0.301		0.301	3.03719	1.5186	19.7551	-0.25507
9	115 Recql4+/- Klhdc3-/- V5 tr K 10.05.24	0.291		0.291	2.79124	1.39562	21.4958	-1.99578
10	115 Recql4+/- Klhdc3-/- ctrl 20.05.24	0.384		0.384	5.07858	2.53929	11.8143	7.68567
11	115 Recql4+/- Klhdc3-/- V5 WT K 20.05.24	0.319		0.319	3.4799	1.73995	17.2418	2.25815
12	115 Recql4+/- Klhdc3-/- V5 DN K 20.05.24	0.317		0.317	3.43072	1.71536	17.4891	2.01093
13	115 Recql4+/- Klhdc3-/- V5 tr K 20.05.24	0.373		0.373	4.80804	2.40402	12.4791	7.02089
14	185 K1B12 mCh Recq ctrl 20.05.24	0.495		0.495	7.80862	3.90431	7.68381	11.8162
15	185 K1B12 mCh Recq V5 WT K 20.05.24	0.549		0.549	9.13676	4.56838	6.56688	12.9331
16	185 K1B12 mCh Recq V5 DN K 20.05.24	0.525		0.525	8.54648	4.27324	7.02044	12.4796
17	185 K1B12 mCh Recq V5 tr K 20.05.24	0.615		0.615	10.76	5.38001	5.5762	13.9238
18	186 K1E1 mCh Recq ctrl 20.05.24	0.56		0.56	9.4073	4.70365	6.37803	13.122
19	186 K1E1 mCh Recq V5 WT K 20.05.24	0.528		0.528	8.62026	4.31013	6.96035	12.5397
20	186 K1E1 mCh Recq V5 DN K 20.05.24	0.471		0.471	7.21834	3.60917	8.31215	11.1878
21	186 K1E1 mCh Recq V5 tr K 20.05.24	0.634		0.634	11.2273	5.61367	5.3441	14.1559
