# Supplementary material for: Minute amounts of helicase-deficient truncated RECQL4 are sufficient for DNA replication
Source: EMBO Rep. 2026 Mar 10;27(7):1759–88. doi: 10.1038/s44319-026-00727-2 (PMC13076768; doi:10.1038/s44319-026-00727-2)
Supplement: Supplementary file 9 — Source data Fig. 5 [file 44319_2026_727_MOESM9_ESM.zip › Figure 5 Source Data/Figure 5B/ms010524 2nd chromatin analysed.xlsx]

## Sheet: Sheet1
	Protein Quantification
	ms010524
	BSA standard (2mg/ml=2ug/ul)
	BCA assay
	BSA:
	ug/200ul rxn	Abs (562)	ul/200ul
	32	1.716	16
	28	1.554	14
	24	1.389	12
	20	1.246	10
	16	1.044	8
	12	0.875	6
	10	0.774	5
	8	0.648	4
	6	0.542	3
	4	0.447	2
	2	0.326	1
	0	0.09	0
	5ul lysate per 200 ul reaction	Maximum volume 45ul/12 well BOLT= up to 29.25ul lysate					4x Sample Buffer
	except 2ul for 293T, total and cytoplasm	4xSB	11.25				10x reducing reagent
		10xRed.Ag.	4.5				5 to 40ug/40ul
					ug/200ul rxn		10ul SB + 4ul r.a.		sample
	Sample:	Abs 1	Abs 2	AVG Abs		ug/ul	ul/40ug	up to 26ul	date	ug
1	293T pAIP 3xFlag co hKLHDC3	0.801		0.801	11.7288	5.86438	3.41042	22.5896	26.04.21	20
2	293T SFFV Blast 3xFlag co hKLHDC3	0.8		0.8	11.7083	5.85415	3.41638	22.5836	26.04.22	20
3	186 total	0.99		0.99	15.5947	7.79737	3.84745	22.1526	26.04.23	30
4	186K1E1 total	0.673		0.673	9.11051	4.55526	6.5858	19.4142	26.04.24	30
5	186 cytoplasmic	1.379		1.379	23.5517	11.7759	3.39678	22.6032	26.04.25	40
6	186K1E1 cytoplasmic	1.236		1.236	20.6267	10.3133	3.87847	22.1215	26.04.26	40
7	186 nuclear	0.379		0.379	3.09674	0.619349	24.219	1.78102	26.04.27	15
8	186K1E1 nuclear	0.419		0.419	3.91494	0.782989	19.1574	6.84264	26.04.28	15
9	186 chromatin	0.324		0.324	1.97172	0.394344	12.6793	13.3207	26.04.29	5
10	186K1E1 chromatin	0.263		0.263	0.723965	0.144793	34.5321	12.5 SB+5 r.a.	26.04.30	5
