# Supplementary material for: Minute amounts of helicase-deficient truncated RECQL4 are sufficient for DNA replication
Source: EMBO Rep. 2026 Mar 10;27(7):1759–88. doi: 10.1038/s44319-026-00727-2 (PMC13076768; doi:10.1038/s44319-026-00727-2)
Supplement: Supplementary file 9 — Source data Fig. 5 [file 44319_2026_727_MOESM9_ESM.zip › Figure 5 Source Data/Figure 5B/ms240424 and ms020524 ms070524 analysis.xlsx]

## Sheet: CHEMI_07052024_130036_12mins
	Name
	ms240424 I	Frame 1						Frame 2
		FL RECQl41	Bg. Corr. Vol.	FL RECQl4 2	Bg. Corr. Vol.	tr. RECQL4	Bg. Corr. Vol.	Actin	Bg. Corr. Vol.	Total RECQL4	RECQL4/Actin	AVG sgCtrl	tr./FL RECQL4	per lane
185 sgCtrl	Lane 1	Band 1	35640400	Band 2	233962			Band 1	4492800	35874362	7.98486	8.46481		20ug
185 sgRecql4 #1	Lane 2	Band 1	23944899	Band 2	1061010			Band 1	4309090	25005909	5.80306			20ug
185 sgRecql4 #2	Lane 3	Band 1	27554700	Band 2	291303			Band 1	3704170	27846003	7.51747			20ug
185 sgRecql4 #4	Lane 4	Band 1	25149300	Band 2	61156			Band 1	3604710	25210456	6.99375			20ug
185 sgRecql4 #B1	Lane 5	Band 1	17944700	Band 2	137697			Band 1	1336930	18082397	13.5253			20ug
55 sgCtrl	Lane 6	Band 1	24173500	Band 2	1173520			Band 1	2833730	25347020	8.94475			20ug
55 sgRecql4 #1	Lane 7	Band 1	22195800	Band 2	92642			Band 1	3082500	22288442	7.23064			20ug
55 sgRecql4 #2	Lane 8	Band 1	26629500	Band 2	373519			Band 1	3267420	27003019	8.26432			20ug
55 sgRecql4 #4	Lane 9	Band 1	25784200	Band 2	267789			Band 1	4653740	26051989	5.59808			20ug
55 sgRecql4 #B1	Lane 10	Band 1	24690700	Band 2	381896			Band 1	5121120	25072596	4.89592			20ug
185 K1B12 total	Lane 11					Band 1	2796620	Band 1	4329830	2796620	0.645896		0.0763037	20ug
	ms240424 II	Frame 1
		FL RECQl41	Bg. Corr. Vol.	FL RECQl4 2	Bg. Corr. Vol.	tr. RECQL4	Bg. Corr. Vol.	Total RECQL4	tr./FL RECQL4	per lane
185 sgCtrl	Lane 13	Band 1	30780300	Band 2	20906			30801206		20ug
185 K1B12 sgCtrl	Lane 14					Band 1	1769390		0.0574455	20ug
185 total	Lane 15	Band 1	22727400	Band 2	968616			23696016		20ug
185 K1B12 total	Lane 16					Band 1	2010120		0.0848294	20ug
185 cyto.	Lane 17	Band 1	474863					474863		20ug
185 K1B12 cyto.	Lane 18									20ug
marker	Lane 19
185 nucl.	Lane 20	Band 1	706332	Band 2	327346			1033678		10ug
185 K1 B12 nucl.	Lane 21									10ug
185 chrom.	Lane 22	Band 1	1055070	Band 2	1097910			2152980		10ug
185 K1 B12 chrom.	Lane 23					Band 1	907381		0.421454	10ug
	ms020524 I	Frame 1
		tr. RECQL4	Bg. Corr. Vol.	Actin	Bg. Corr. Vol.	tr. RECQL4/Act	per lane
185 K1B12 total	Lane 1	Band 1	2059349	Band 1	8833940	0.233118	20ug
185 K1B12 cyto.	Lane 2			Band 1	6778610		50ug
185 K1B12 nucl.	Lane 3			Band 1	1839330		20ug
185 K1B12 chrom.	Lane 4			Band 1	3429120		10ug
185 K1B12 sgCtrl	Lane 5	Band 1	2008290	Band 1	6079140	0.330358	20ug
185 K1B12 sgRecql4 #1	Lane 6	Band 1	1570870	Band 1	6169620	0.254614	20ug
185 K1B12 sgRecql4 #2	Lane 7	Band 1	1321360	Band 1	6569370	0.20114	20ug
185 K1B12 sgRecql4 #4	Lane 8	Band 1	1321650	Band 1	7575480	0.174464	20ug
185 K1B12 sgRecql4 #B1	Lane 9	Band 1	1122300	Band 1	11939300	0.0940005	20ug
	ms020524 II	Frame 2								Frame 3
		FL RECQl41	Bg. Corr. Vol.	FL RECQl4 2	Bg. Corr. Vol.	tr. RECQL4	Bg. Corr. Vol.	Total RECQL4	tr./FL RECQL4	SC35	Bg. Corr. Vol.	Hist3	Bg. Corr. Vol.	RECQL4/SC35	RECQL4/H3	per lane
185 total	Lane 1	Band 1	31070400	Band 2	637149			31707549		Band 1	17493600	Band 2	8414570	1.81252	3.76817	30ug
185 K1B12 total	Lane 2					Band 1	2229020		0.0702993	Band 1	20089500	Band 2	8369830	0.110954	0.266316	30ug
186 total	Lane 3	Band 1	32212200	Band 2	1843730			34055930		Band 1	21921300	Band 2	4704900	1.55355	7.2384	30ug
186 K1E1 total	Lane 4					Band 1	1874560		0.0550436	Band 1	24070800	Band 2	7995300	0.0778769	0.234458	30ug
186 cyto.	Lane 5	Band 1	3019950	Band 2	750985			3770935		Band 1	17599900	Band 2	1983730	0.214259	1.90093	40ug
186 K1E1 cyto										Band 1	19441500	Band 2	496811			40ug
186 nucl.	Lane 6	Band 1	2093799	Band 2	781292			2875091				Band 1	3754290		0.765815	15ug
186 K1E1 nucl.												Band 1	1919380			15ug
186 chrom.	Lane 7	Band 1	2140000	Band 2	377504			2517504				Band 1	13609100		0.184987	5ug
186 K1E1 chrom.	Lane 8					Band 1	1024370		0.406899			Band 1	20677400		0.0495406	5ug
