# Supplementary material for: Minute amounts of helicase-deficient truncated RECQL4 are sufficient for DNA replication
Source: EMBO Rep. 2026 Mar 10;27(7):1759–88. doi: 10.1038/s44319-026-00727-2 (PMC13076768; doi:10.1038/s44319-026-00727-2)
Supplement: Supplementary file 9 — Source data Fig. 5 [file 44319_2026_727_MOESM9_ESM.zip › Figure 5 Source Data/Figure 5B/CHEMI_07052024_132749_10s.csv]

Name	Volume	Area	Local Bg. Corr. Vol.	Rf	Density	Band Purity %	Lane Purity %
Frame 1
Channel 1
Lane 1
Band 1	46910000	2220	36731100	0.688	21130	100	109.231
Frame 1
Channel 1
Lane 2
Band 1	31632600	987	23649000	0.705	32049	100	81.762
Frame 1
Channel 1
Lane 4
Band 1	10461500	598	8833940	0.716	17494	100	91.238
Frame 1
Channel 1
Lane 5
Band 1	8185530	546	6778610	0.720	14991	100	84.709
Frame 1
Channel 1
Lane 6
Band 1	2511830	468	1839330	0.711	5367	100	75.436
Frame 1
Channel 1
Lane 7
Band 1	4045110	552	3429120	0.716	7328	100	83.830
Frame 1
Channel 1
Lane 8
Band 1	7185220	532	6079140	0.720	13506	100	83.031
Frame 1
Channel 1
Lane 9
Band 1	7393850	520	6169620	0.720	14218	100	81.494
Frame 1
Channel 1
Lane 10
Band 1	7578480	645	6569370	0.720	11749	100	86.777
Frame 1
Channel 1
Lane 11
Band 1	8667880	675	7575480	0.720	12841	100	89.180
Frame 1
Channel 1
Lane 12
Band 1	13382300	1254	11939300	0.707	10671	100	112.078
Frame 2
Channel 1
Lane 1
Band 1	5175300	817	4492800	0.221	6334	100	121.425
Frame 2
Channel 1
Lane 2
Band 1	5134400	574	4309090	0.235	8944	100	89.480
Frame 2
Channel 1
Lane 3
Band 1	4305350	588	3704170	0.240	7322	100	89.354
Frame 2
Channel 1
Lane 4
Band 1	4158520	546	3604710	0.245	7616	100	88.597
Frame 2
Channel 1
Lane 5
Band 1	1568590	616	1336930	0.240	2546	100	90.229
Frame 2
Channel 1
Lane 6
Band 1	3228460	492	2833730	0.240	6561	100	86.953
Frame 2
Channel 1
Lane 7
Band 1	3512780	516	3082500	0.235	6807	100	89.941
Frame 2
Channel 1
Lane 8
Band 1	3697380	533	3267420	0.245	6936	100	88.967
Frame 2
Channel 1
Lane 9
Band 1	5229190	600	4653740	0.235	8715	100	91.573
Frame 2
Channel 1
Lane 10
Band 1	5728150	546	5121120	0.221	10491	100	89.290
Frame 2
Channel 1
Lane 11
Band 1	4883000	720	4329830	0.211	6781	100	106.824
Frame 3
Channel 1
Lane 1
Band 1	20929800	798	17493600	0.571	26227	67.522	61.638
Band 2	10459200	885	8414570	0.757	11818	32.478	30.802
Frame 3
Channel 1
Lane 2
Band 1	25152700	799	20089500	0.582	31480	70.590	60.601
Band 2	10696500	715	8369830	0.765	14960	29.410	25.771
Frame 3
Channel 1
Lane 3
Band 1	27466500	738	21921300	0.586	37217	82.330	64.800
Band 2	7014740	624	4704900	0.765	11241	17.670	16.550
Frame 3
Channel 1
Lane 4
Band 1	31817100	784	24070800	0.586	40583	75.066	64.023
Band 2	10535000	588	7995300	0.765	17916	24.934	21.199
Frame 3
Channel 1
Lane 6
Band 1	24160600	675	17599900	0.582	35793	89.871	71.214
Band 2	2559690	495	1983730	0.761	5171	10.130	7.545
Frame 3
Channel 1
Lane 7
Band 1	24299700	816	19441500	0.575	29779	97.508	83.256
Band 2	1081590	480	496811	0.754	2253	2.492	3.706
Frame 3
Channel 1
Lane 8
Band 1	4483980	495	3754290	0.754	9058	100	59.526
Frame 3
Channel 1
Lane 9
Band 1	3573200	344	1919380	0.750	10387	100	55.663
Frame 3
Channel 1
Lane 10
Band 1	21205800	728	13609100	0.754	29128	100	87.275
Frame 3
Channel 1
Lane 11
Band 1	31192800	966	20677400	0.754	32290	100	109.074
