# Supplementary material for: Minute amounts of helicase-deficient truncated RECQL4 are sufficient for DNA replication
Source: EMBO Rep. 2026 Mar 10;27(7):1759–88. doi: 10.1038/s44319-026-00727-2 (PMC13076768; doi:10.1038/s44319-026-00727-2)
Supplement: Supplementary file 10 — Source data Fig. 6 [file 44319_2026_727_MOESM10_ESM.zip]

Archive with 3 entries (2 files):
- Figure 6 Source Data/
- Figure 6 Source Data/Figure 6 Source data READ ME.docx
- __MACOSX/Figure 6 Source Data/._Figure 6 Source data READ ME.docx
