# Supplementary material for: Minute amounts of helicase-deficient truncated RECQL4 are sufficient for DNA replication
Source: EMBO Rep. 2026 Mar 10;27(7):1759–88. doi: 10.1038/s44319-026-00727-2 (PMC13076768; doi:10.1038/s44319-026-00727-2)
Supplement: Supplementary file 11 — Appendix Figure S2 Source Data [file 44319_2026_727_MOESM11_ESM.zip]

Archive with 22 entries (18 files):
- Appendix Figure S2 Source data/
- Appendix Figure S2 Source data/.DS_Store
- __MACOSX/Appendix Figure S2 Source data/._.DS_Store
- Appendix Figure S2 Source data/Panel 2E/
- Appendix Figure S2 Source data/Appendix Figure S2 Cropped areas panels 2E-2G.pdf
- __MACOSX/Appendix Figure S2 Source data/._Appendix Figure S2 Cropped areas panels 2E-2G.pdf
- Appendix Figure S2 Source data/Panel 2F/
- Appendix Figure S2 Source data/Panel 2G/
- Appendix Figure S2 Source data/Panel 2E/wcastillo 2020-09-23 15hr 14min.jpg
- __MACOSX/Appendix Figure S2 Source data/Panel 2E/._wcastillo 2020-09-23 15hr 14min.jpg
- Appendix Figure S2 Source data/Panel 2E/wcastillo 2020-09-21 17hr 33min.jpg
- __MACOSX/Appendix Figure S2 Source data/Panel 2E/._wcastillo 2020-09-21 17hr 33min.jpg
- Appendix Figure S2 Source data/Panel 2F/ms130320 Klhdc3 3B10002.tif
- __MACOSX/Appendix Figure S2 Source data/Panel 2F/._ms130320 Klhdc3 3B10002.tif
- Appendix Figure S2 Source data/Panel 2G/ms160921 I and II RECQL4 002 copy.tif
- __MACOSX/Appendix Figure S2 Source data/Panel 2G/._ms160921 I and II RECQL4 002 copy.tif
- Appendix Figure S2 Source data/Panel 2G/.DS_Store
- __MACOSX/Appendix Figure S2 Source data/Panel 2G/._.DS_Store
- Appendix Figure S2 Source data/Panel 2G/WB Klhdc3 validation Exp3.pdf
- __MACOSX/Appendix Figure S2 Source data/Panel 2G/._WB Klhdc3 validation Exp3.pdf
- Appendix Figure S2 Source data/Panel 2G/ms160921 I and II Actin001 copy.tif
- __MACOSX/Appendix Figure S2 Source data/Panel 2G/._ms160921 I and II Actin001 copy.tif
