# Supplementary material for: Minute amounts of helicase-deficient truncated RECQL4 are sufficient for DNA replication
Source: EMBO Rep. 2026 Mar 10;27(7):1759–88. doi: 10.1038/s44319-026-00727-2 (PMC13076768; doi:10.1038/s44319-026-00727-2)
Supplement: Supplementary file 12 — Appendix Figure S3 Source Data [file 44319_2026_727_MOESM12_ESM.zip]

Archive with 10 entries (8 files):
- Appendix Figure S3 Source data/
- Appendix Figure S3 Source data/.DS_Store
- __MACOSX/Appendix Figure S3 Source data/._.DS_Store
- Appendix Figure S3 Source data/Panel 3A/
- Appendix Figure S3 Source data/Appendix Figure S3 cropped area.pdf
- __MACOSX/Appendix Figure S3 Source data/._Appendix Figure S3 cropped area.pdf
- Appendix Figure S3 Source data/Panel 3A/.DS_Store
- __MACOSX/Appendix Figure S3 Source data/Panel 3A/._.DS_Store
- Appendix Figure S3 Source data/Panel 3A/msmeets 2020-04-02 17hr 08min T7 endonuclease.tif
- __MACOSX/Appendix Figure S3 Source data/Panel 3A/._msmeets 2020-04-02 17hr 08min T7 endonuclease.tif
